# Supplementary material for: Association of gout with brain reserve and vulnerability to neurodegenerative disease
Source: Nat Commun. 2023 May 18;14:2844. doi: 10.1038/s41467-023-38602-6 (PMC10195870; doi:10.1038/s41467-023-38602-6)
Supplement: Supplementary file 5 — Supplementary Data 2 [file 41467_2023_38602_MOESM5_ESM.xlsx]

## Sheet: STable 2
Supplementary Data 2: Associations between serum urate and image-derived phenotypes (IDPs) amongst highest two groups of household income
	IDP	estimate	std.error	statistic	p.value			Estimates generated from multiple linear regression models. P values from two sided tests and are uncorrected for multiple comparisons here
1	IDP_T1_SIENAX_peripheral_grey_normalised_volume	-0.0001642	0.0001353	-1.214	0.2248			Models adjusted for all image-related confounds, age, age2, sex, educational qualifications, Townsend Deprivation Index, historical job code, waist-hip-ratio, alcohol intake, smoking status and diuretic use.
2	IDP_T1_SIENAX_peripheral_grey_unnormalised_volume	-0.0001109	9.39e-05	-1.181	0.2377
3	IDP_T1_SIENAX_CSF_normalised_volume	0.0002389	0.0001591	1.502	0.1332
4	IDP_T1_SIENAX_CSF_unnormalised_volume	0.0002215	0.0001464	1.513	0.1302
5	IDP_T1_SIENAX_grey_normalised_volume	-0.00029	0.0001269	-2.286	0.02229
6	IDP_T1_SIENAX_grey_unnormalised_volume	-0.0001953	8.53e-05	-2.289	0.02208
7	IDP_T1_SIENAX_white_normalised_volume	-0.0004584	0.000169	-2.713	0.006685
8	IDP_T1_SIENAX_white_unnormalised_volume	-0.000232	8.78e-05	-2.643	0.008244
9	IDP_T1_SIENAX_brain-normalised_volume	-0.0004416	0.0001469	-3.006	0.002655
10	IDP_T1_SIENAX_brain-unnormalised_volume	-0.0002241	7.54e-05	-2.97	0.002982
11	IDP_T1_FIRST_left_thalamus_volume	-0.0002201	0.0001324	-1.662	0.0965
12	IDP_T1_FIRST_right_thalamus_volume	-0.0002243	0.0001292	-1.736	0.08257
13	IDP_T1_FIRST_left_caudate_volume	-0.0002813	0.0001603	-1.755	0.07927
14	IDP_T1_FIRST_right_caudate_volume	-0.0002011	0.0001614	-1.246	0.2128
15	IDP_T1_FIRST_left_putamen_volume	-0.0001134	0.0001482	-0.7652	0.4442
16	IDP_T1_FIRST_right_putamen_volume	-0.000203	0.0001464	-1.387	0.1656
17	IDP_T1_FIRST_left_pallidum_volume	-0.0003239	0.0001641	-1.975	0.04835
18	IDP_T1_FIRST_right_pallidum_volume	-0.0001207	0.0001635	-0.7381	0.4605
19	IDP_T1_FIRST_left_hippocampus_volume	2.57e-05	0.0001769	0.1452	0.8846
20	IDP_T1_FIRST_right_hippocampus_volume	0.000256	0.000176	1.454	0.1459
21	IDP_T1_FIRST_left_amygdala_volume	5.98e-05	0.0001878	0.3186	0.75
22	IDP_T1_FIRST_right_amygdala_volume	0.0001812	0.0001915	0.9464	0.344
23	IDP_T1_FIRST_left_accumbens_volume	-8.07e-05	0.0001734	-0.4653	0.6417
24	IDP_T1_FIRST_right_accumbens_volume	-1.6e-05	0.0001701	-0.09414	0.925
25	IDP_T1_FIRST_brain_stem+4th_ventricle_volume	-0.0003292	0.0001464	-2.249	0.02453
26	IDP_T1_FAST_ROIs_L_frontal_pole	-0.000178	0.0001327	-1.342	0.1798
27	IDP_T1_FAST_ROIs_R_frontal_pole	-0.000114	0.0001315	-0.8671	0.3859
28	IDP_T1_FAST_ROIs_L_insular_cortex	-0.0001326	0.0001342	-0.9882	0.3231
29	IDP_T1_FAST_ROIs_R_insular_cortex	-0.0001129	0.0001381	-0.8177	0.4136
30	IDP_T1_FAST_ROIs_L_sup_front_gyrus	-0.0002318	0.0001652	-1.403	0.1606
31	IDP_T1_FAST_ROIs_R_sup_front_gyrus	-0.0003453	0.0001657	-2.084	0.03718
32	IDP_T1_FAST_ROIs_L_mid_front_gyrus	-1.93e-05	0.0001633	-0.1184	0.9058
33	IDP_T1_FAST_ROIs_R_mid_front_gyrus	7.3e-05	0.0001633	0.4474	0.6546
34	IDP_T1_FAST_ROIs_L_inf_front_gyrus_parstri	-1.21e-05	0.0001849	-0.06532	0.9479
35	IDP_T1_FAST_ROIs_R_inf_front_gyrus_parstri	5.23e-05	0.0001849	0.2832	0.777
36	IDP_T1_FAST_ROIs_L_inf_front_gyrus_parsop	-0.0001296	0.0001813	-0.7149	0.4747
37	IDP_T1_FAST_ROIs_R_inf_front_gyrus_parsop	-8.06e-05	0.0001858	-0.4337	0.6645
38	IDP_T1_FAST_ROIs_L_precentral_gyrus	4.58e-05	0.0001509	0.3035	0.7615
39	IDP_T1_FAST_ROIs_R_precentral_gyrus	-0.0001655	0.0001545	-1.071	0.2843
40	IDP_T1_FAST_ROIs_L_temporal_pole	0.0003178	0.0001573	2.021	0.04334
41	IDP_T1_FAST_ROIs_R_temporal_pole	0.0002433	0.0001596	1.524	0.1275
42	IDP_T1_FAST_ROIs_L_sup_temp_gyrus_ant	-0.0001889	0.0001739	-1.087	0.2773
43	IDP_T1_FAST_ROIs_R_sup_temp_gyrus_ant	-0.0002857	0.0001755	-1.628	0.1036
44	IDP_T1_FAST_ROIs_L_sup_temp_gyrus_post	3.09e-05	0.0001727	0.179	0.858
45	IDP_T1_FAST_ROIs_R_sup_temp_gyrus_post	-0.0001642	0.0001694	-0.9694	0.3324
46	IDP_T1_FAST_ROIs_L_mid_temp_gyrus_ant	-5.23e-05	0.0001728	-0.3026	0.7622
47	IDP_T1_FAST_ROIs_R_mid_temp_gyrus_ant	-0.0003212	0.0001774	-1.811	0.07016
48	IDP_T1_FAST_ROIs_L_mid_temp_gyrus_post	-0.000158	0.0001615	-0.9785	0.3278
49	IDP_T1_FAST_ROIs_R_mid_temp_gyrus_post	-0.0002649	0.000163	-1.625	0.1041
50	IDP_T1_FAST_ROIs_L_mid_temp_gyrus_tempocc	0.0002529	0.0001858	1.361	0.1736
51	IDP_T1_FAST_ROIs_R_mid_temp_gyrus_tempocc	2.03e-05	0.0001753	0.1161	0.9076
52	IDP_T1_FAST_ROIs_L_inf_temp_gyrus_ant	-7.63e-05	0.0001792	-0.426	0.6702
53	IDP_T1_FAST_ROIs_R_inf_temp_gyrus_ant	-0.0002046	0.0001802	-1.136	0.2562
54	IDP_T1_FAST_ROIs_L_inf_temp_gyrus_post	-0.0002089	0.0001683	-1.241	0.2146
55	IDP_T1_FAST_ROIs_R_inf_temp_gyrus_post	-0.0001106	0.0001691	-0.6542	0.513
56	IDP_T1_FAST_ROIs_L_inf_temp_gyrus_tempocc	-1.63e-05	0.0001791	-0.09128	0.9273
57	IDP_T1_FAST_ROIs_R_inf_temp_gyrus_tempocc	6.95e-05	0.0001724	0.4031	0.6869
58	IDP_T1_FAST_ROIs_L_postcent_gyrus	-8.34e-05	0.0001614	-0.5167	0.6054
59	IDP_T1_FAST_ROIs_R_postcent_gyrus	-0.0002678	0.0001648	-1.625	0.1042
60	IDP_T1_FAST_ROIs_L_sup_parietal_lobule	-0.000375	0.0001809	-2.073	0.03824
61	IDP_T1_FAST_ROIs_R_sup_parietal_lobule	-0.0002106	0.000183	-1.151	0.2497
62	IDP_T1_FAST_ROIs_L_supramarg_gyrus_ant	-1.64e-05	0.0001819	-0.09014	0.9282
63	IDP_T1_FAST_ROIs_R_supramarg_gyrus_ant	4.73e-05	0.0001833	0.258	0.7964
64	IDP_T1_FAST_ROIs_L_supramarg_gyrus_post	-1.67e-06	0.0001796	-0.009286	0.9926
65	IDP_T1_FAST_ROIs_R_supramarg_gyrus_post	0.0001117	0.0001804	0.6192	0.5358
66	IDP_T1_FAST_ROIs_L_angular_gyrus	-7.36e-05	0.0001831	-0.402	0.6877
67	IDP_T1_FAST_ROIs_R_angular_gyrus	8.78e-05	0.0001792	0.49	0.6241
68	IDP_T1_FAST_ROIs_L_latocc_cortex_sup	5.8e-05	0.0001599	0.3629	0.7167
69	IDP_T1_FAST_ROIs_R_latocc_cortex_sup	-0.0001331	0.0001611	-0.8264	0.4086
70	IDP_T1_FAST_ROIs_L_latocc_cortex_inf	0.0001383	0.0001749	0.7906	0.4292
71	IDP_T1_FAST_ROIs_R_latocc_cortex_inf	-5.11e-05	0.0001659	-0.308	0.7581
72	IDP_T1_FAST_ROIs_L_intracalc_cortex	-0.0003625	0.0001799	-2.015	0.04389
73	IDP_T1_FAST_ROIs_R_intracalc_cortex	-0.0001519	0.0001764	-0.8612	0.3891
74	IDP_T1_FAST_ROIs_L_front_med_cortex	0.0001792	0.000177	1.013	0.3112
75	IDP_T1_FAST_ROIs_R_front_med_cortex	-2.47e-05	0.0001792	-0.138	0.8902
76	IDP_T1_FAST_ROIs_L_juxtapos_lobule_cortex	-5.38e-05	0.0001779	-0.3021	0.7626
77	IDP_T1_FAST_ROIs_R_juxtapos_lobule_cortex	-9.1e-05	0.0001795	-0.507	0.6122
78	IDP_T1_FAST_ROIs_L_subcallosal_cortex	-4.33e-05	0.0001383	-0.3132	0.7541
79	IDP_T1_FAST_ROIs_R_subcallosal_cortex	3.88e-08	0.0001391	0.000279	0.9998
80	IDP_T1_FAST_ROIs_L_paracing_gyrus	-0.0001277	0.0001529	-0.835	0.4037
81	IDP_T1_FAST_ROIs_R_paracing_gyrus	-0.0003377	0.0001588	-2.126	0.0335
82	IDP_T1_FAST_ROIs_L_cing_gyrus_ant	0.0004012	0.000168	2.389	0.01694
83	IDP_T1_FAST_ROIs_R_cing_gyrus_ant	0.0004861	0.0001699	2.861	0.004239
84	IDP_T1_FAST_ROIs_L_cing_gyrus_post	-0.0001937	0.0001367	-1.418	0.1563
85	IDP_T1_FAST_ROIs_R_cing_gyrus_post	-0.0001712	0.0001387	-1.234	0.2171
86	IDP_T1_FAST_ROIs_L_precun_cortex	-7.19e-06	0.0001456	-0.04941	0.9606
87	IDP_T1_FAST_ROIs_R_precun_cortex	-0.0001645	0.0001453	-1.132	0.2578
88	IDP_T1_FAST_ROIs_L_cuneal_cortex	0.0001819	0.0001726	1.054	0.2919
89	IDP_T1_FAST_ROIs_R_cuneal_cortex	0.0001312	0.000167	0.7854	0.4322
90	IDP_T1_FAST_ROIs_L_front_orb_cortex	-2.95e-05	0.0001452	-0.2035	0.8388
91	IDP_T1_FAST_ROIs_R_front_orb_cortex	-4.7e-05	0.0001493	-0.3147	0.753
92	IDP_T1_FAST_ROIs_L_parahipp_gyrus_ant	-0.0002234	0.00016	-1.396	0.1628
93	IDP_T1_FAST_ROIs_R_parahipp_gyrus_ant	-0.0002239	0.000157	-1.426	0.1538
94	IDP_T1_FAST_ROIs_L_parahipp_gyrus_post	-0.0002031	0.0001753	-1.159	0.2466
95	IDP_T1_FAST_ROIs_R_parahipp_gyrus_post	-7.14e-05	0.0001761	-0.4053	0.6852
96	IDP_T1_FAST_ROIs_L_lingual_gyrus	-5.54e-05	0.0001458	-0.3799	0.704
97	IDP_T1_FAST_ROIs_R_lingual_gyrus	-1.32e-05	0.000143	-0.09204	0.9267
98	IDP_T1_FAST_ROIs_L_temp_fusif_cortex_ant	-0.0001102	0.0001667	-0.6609	0.5087
99	IDP_T1_FAST_ROIs_R_temp_fusif_cortex_ant	4.78e-05	0.0001642	0.2914	0.7708
100	IDP_T1_FAST_ROIs_L_temp_fusif_cortex_post	-0.0001098	0.000155	-0.7082	0.4788
101	IDP_T1_FAST_ROIs_R_temp_fusif_cortex_post	-0.0001979	0.0001578	-1.254	0.2097
102	IDP_T1_FAST_ROIs_L_temp_occ_fusif_cortex	-0.0001262	0.0001714	-0.7365	0.4615
103	IDP_T1_FAST_ROIs_R_temp_occ_fusif_cortex	-3.69e-05	0.0001644	-0.2242	0.8226
104	IDP_T1_FAST_ROIs_L_occ_fusif_gyrus	3.39e-05	0.0001699	0.1994	0.842
105	IDP_T1_FAST_ROIs_R_occ_fusif_gyrus	-0.0001806	0.000169	-1.069	0.2853
106	IDP_T1_FAST_ROIs_L_front_operc_cortex	0.0001098	0.0001706	0.6435	0.5199
107	IDP_T1_FAST_ROIs_R_front_operc_cortex	0.000141	0.0001752	0.8048	0.421
108	IDP_T1_FAST_ROIs_L_cent_operc_cortex	-0.0003581	0.0001529	-2.342	0.0192
109	IDP_T1_FAST_ROIs_R_cent_operc_cortex	-0.0003218	0.0001552	-2.073	0.03817
110	IDP_T1_FAST_ROIs_L_parietal_operc_cortex	-0.0003329	0.0001695	-1.964	0.04952
111	IDP_T1_FAST_ROIs_R_parietal_operc_cortex	-0.0002157	0.0001669	-1.292	0.1964
112	IDP_T1_FAST_ROIs_L_planum_polare	-3.7e-05	0.0001597	-0.232	0.8165
113	IDP_T1_FAST_ROIs_R_planum_polare	-0.000242	0.0001523	-1.589	0.1122
114	IDP_T1_FAST_ROIs_L_heschl_gyrus	-0.0005589	0.0001634	-3.42	0.0006283
115	IDP_T1_FAST_ROIs_R_heschl_gyrus	-0.0003122	0.0001575	-1.983	0.04745
116	IDP_T1_FAST_ROIs_L_planum_temporale	-0.0004914	0.0001643	-2.991	0.002788
117	IDP_T1_FAST_ROIs_R_planum_temporale	-0.0002854	0.0001636	-1.745	0.0811
118	IDP_T1_FAST_ROIs_L_supracalc_cortex	6.06e-05	0.0001733	0.3494	0.7268
119	IDP_T1_FAST_ROIs_R_supracalc_cortex	-1.51e-05	0.0001711	-0.08849	0.9295
120	IDP_T1_FAST_ROIs_L_occ_pole	-0.0002754	0.0001668	-1.652	0.09863
121	IDP_T1_FAST_ROIs_R_occ_pole	-0.0001844	0.0001623	-1.136	0.2558
122	IDP_T1_FAST_ROIs_L_thalamus	-1.05e-06	0.0001666	-0.006291	0.995
123	IDP_T1_FAST_ROIs_R_thalamus	-2.08e-05	0.0001606	-0.1297	0.8968
124	IDP_T1_FAST_ROIs_L_caudate	-0.0006173	0.0001651	-3.74	0.0001856
125	IDP_T1_FAST_ROIs_R_caudate	-0.0005136	0.0001599	-3.211	0.001326
126	IDP_T1_FAST_ROIs_L_putamen	-0.0004149	0.0001761	-2.356	0.01848
127	IDP_T1_FAST_ROIs_R_putamen	-0.0004105	0.0001731	-2.371	0.01775
128	IDP_T1_FAST_ROIs_L_pallidum	-9.97e-05	0.0001835	-0.5432	0.587
129	IDP_T1_FAST_ROIs_R_pallidum	-0.0003987	0.0001819	-2.192	0.02842
130	IDP_T1_FAST_ROIs_L_hippocampus	-0.0001645	0.0001495	-1.1	0.2714
131	IDP_T1_FAST_ROIs_R_hippocampus	-0.0001355	0.0001516	-0.8939	0.3714
132	IDP_T1_FAST_ROIs_L_amygdala	0.0001343	0.0001473	0.9119	0.3618
133	IDP_T1_FAST_ROIs_R_amygdala	-6.89e-05	0.0001452	-0.4746	0.6351
134	IDP_T1_FAST_ROIs_L_ventral_striatum	-0.0006781	0.0001568	-4.324	1.55e-05
135	IDP_T1_FAST_ROIs_R_ventral_striatum	-0.000637	0.0001571	-4.055	5.05e-05
136	IDP_T1_FAST_ROIs_brain_stem	-0.0003071	0.0001519	-2.021	0.04326
137	IDP_T1_FAST_ROIs_L_cerebellum_I-IV	-0.0006502	0.0001729	-3.76	0.0001707
138	IDP_T1_FAST_ROIs_R_cerebellum_I-IV	-0.0006946	0.0001719	-4.042	5.35e-05
139	IDP_T1_FAST_ROIs_L_cerebellum_V	-0.0003879	0.0001658	-2.339	0.01935
140	IDP_T1_FAST_ROIs_R_cerebellum_V	-0.0003904	0.0001654	-2.36	0.01828
141	IDP_T1_FAST_ROIs_L_cerebellum_VI	-0.0003645	0.0001544	-2.361	0.01825
142	IDP_T1_FAST_ROIs_V_cerebellum_VI	-0.0002023	0.0001787	-1.132	0.2577
143	IDP_T1_FAST_ROIs_R_cerebellum_VI	-0.0004352	0.0001553	-2.802	0.005086
144	IDP_T1_FAST_ROIs_L_cerebellum_crus_I	-0.0002045	0.0001697	-1.205	0.2283
145	IDP_T1_FAST_ROIs_V_cerebellum_crus_I	-3.33e-05	0.0001959	-0.17	0.865
146	IDP_T1_FAST_ROIs_R_cerebellum_crus_I	-0.0002498	0.0001642	-1.521	0.1282
147	IDP_T1_FAST_ROIs_L_cerebellum_crus_II	5.03e-05	0.0001724	0.2917	0.7705
148	IDP_T1_FAST_ROIs_V_cerebellum_crus_II	-0.00017	0.0001893	-0.8981	0.3692
149	IDP_T1_FAST_ROIs_R_cerebellum_crus_II	-5.11e-05	0.0001731	-0.2951	0.7679
150	IDP_T1_FAST_ROIs_L_cerebellum_VIIb	-0.0001211	0.0001678	-0.7216	0.4705
151	IDP_T1_FAST_ROIs_V_cerebellum_VIIb	-0.000283	0.0001791	-1.58	0.1141
152	IDP_T1_FAST_ROIs_R_cerebellum_VIIb	-0.0002803	0.000168	-1.669	0.09523
153	IDP_T1_FAST_ROIs_L_cerebellum_VIIIa	-0.0003367	0.0001607	-2.096	0.03613
154	IDP_T1_FAST_ROIs_V_cerebellum_VIIIa	-0.0004807	0.0001678	-2.864	0.004194
155	IDP_T1_FAST_ROIs_R_cerebellum_VIIIa	-0.0003142	0.0001604	-1.958	0.05021
156	IDP_T1_FAST_ROIs_L_cerebellum_VIIIb	-0.0004645	0.0001629	-2.852	0.004352
157	IDP_T1_FAST_ROIs_V_cerebellum_VIIIb	-0.0005393	0.000173	-3.118	0.001829
158	IDP_T1_FAST_ROIs_R_cerebellum_VIIIb	-0.0005034	0.0001647	-3.057	0.002242
159	IDP_T1_FAST_ROIs_L_cerebellum_IX	-0.000536	0.000168	-3.191	0.001425
160	IDP_T1_FAST_ROIs_V_cerebellum_IX	-0.0004277	0.0001699	-2.517	0.01186
161	IDP_T1_FAST_ROIs_R_cerebellum_IX	-0.0006172	0.0001694	-3.642	0.0002718
162	IDP_T1_FAST_ROIs_L_cerebellum_X	-0.0001622	0.0001727	-0.9389	0.3478
163	IDP_T1_FAST_ROIs_V_cerebellum_X	-0.0005482	0.0001738	-3.154	0.001615
164	IDP_T1_FAST_ROIs_R_cerebellum_X	-2.65e-06	0.000173	-0.0153	0.9878
165	aseg_global_volume_BrainSeg	-0.0002024	7.28e-05	-2.782	0.00542
166	aseg_global_volume_BrainSegNotVent	-0.0002427	7.64e-05	-3.176	0.001497
167	aseg_global_volume_BrainSegNotVentSurf	-0.0002755	7.5e-05	-3.672	0.0002424
168	aseg_global_volume_SubCortGray	-0.0003024	0.0001147	-2.637	0.008379
169	aseg_global_volume_TotalGray	-0.0002237	8.39e-05	-2.665	0.007704
170	aseg_global_volume_SupraTentorial	-0.0002151	7.48e-05	-2.878	0.004018
171	aseg_global_volume_SupraTentorialNotVent	-0.000257	7.85e-05	-3.274	0.001066
172	aseg_global_volume_EstimatedTotalIntraCranial	-1.64e-05	7.04e-05	-0.2324	0.8162
173	aseg_global_volume_VentricleChoroid	0.0002283	0.0001531	1.491	0.1361
174	aseg_global_volume_3rd-Ventricle	-3.12e-05	0.0001424	-0.2194	0.8263
175	aseg_global_volume_4th-Ventricle	0.0003293	0.0001759	1.872	0.0612
176	aseg_global_volume_5th-Ventricle	0.0002531	7.22e-05	3.504	0.0004608
177	aseg_global_volume_Brain-Stem	-0.000366	0.0001365	-2.682	0.007338
178	aseg_global_volume_CSF	0.0004333	0.0001615	2.684	0.007299
179	aseg_global_volume_WM-hypointensities	-0.0001289	0.0001462	-0.8817	0.378
180	aseg_global_volume_non-WM-hypointensities	-3.19e-06	6.47e-05	-0.04929	0.9607
181	aseg_global_volume_Optic-Chiasm	-6.15e-05	0.0001711	-0.3593	0.7193
182	aseg_global_volume_CC-Posterior	0.0002001	0.0001859	1.077	0.2817
183	aseg_global_volume_CC-Mid-Posterior	0.000132	0.0001838	0.7183	0.4726
184	aseg_global_volume_CC-Central	0.0001058	0.0001797	0.5889	0.5559
185	aseg_global_volume_CC-Mid-Anterior	-0.0001558	0.0001737	-0.8966	0.37
186	aseg_global_volume_CC-Anterior	0.0004467	0.0001774	2.518	0.01183
187	aseg_global_volume-ratio_BrainSegVol-to-eTIV	-0.0004162	0.0001701	-2.446	0.01447
188	aseg_global_volume-ratio_MaskVol-to-eTIV	-0.0003724	0.0001807	-2.061	0.03933
189	aseg_lh_volume_Cortex	-0.000134	9.86e-05	-1.359	0.1742
190	aseg_lh_volume_CerebralWhiteMatter	-0.0002726	9.99e-05	-2.728	0.006377
191	aseg_lh_volume_Lateral-Ventricle	0.0002553	0.0001572	1.624	0.1045
192	aseg_lh_volume_Inf-Lat-Vent	-0.0001898	0.0001599	-1.188	0.2351
193	aseg_lh_volume_Cerebellum-White-Matter	-0.0001968	0.0001571	-1.253	0.2103
194	aseg_lh_volume_Cerebellum-Cortex	-0.0003141	0.0001481	-2.121	0.03396
195	aseg_lh_volume_Thalamus-Proper	-0.0003622	0.0001349	-2.685	0.007273
196	aseg_lh_volume_Caudate	-0.0002345	0.0001649	-1.422	0.1551
197	aseg_lh_volume_Putamen	-9.73e-05	0.0001535	-0.6336	0.5263
198	aseg_lh_volume_Pallidum	-0.0002584	0.0001535	-1.684	0.09228
199	aseg_lh_volume_Hippocampus	-8.58e-05	0.0001507	-0.5696	0.569
200	aseg_lh_volume_Amygdala	-5.25e-05	0.0001525	-0.3443	0.7306
201	aseg_lh_volume_Accumbens-area	-0.000239	0.0001594	-1.5	0.1338
202	aseg_lh_volume_VentralDC	-0.000425	0.0001308	-3.249	0.001161
203	aseg_lh_volume_vessel	7.01e-05	0.0001924	0.3642	0.7157
204	aseg_lh_volume_choroid-plexus	0.0002176	0.0001596	1.363	0.1728
205	aseg_lh_number_HolesBeforeFixing	-1.69e-05	0.0001525	-0.1106	0.9119
206	aseg_rh_volume_Cortex	-0.0001929	9.89e-05	-1.951	0.05112
207	aseg_rh_volume_CerebralWhiteMatter	-0.000314	9.95e-05	-3.155	0.00161
208	aseg_rh_volume_Lateral-Ventricle	0.0002037	0.0001556	1.309	0.1905
209	aseg_rh_volume_Inf-Lat-Vent	0.0001531	0.0001676	0.9139	0.3608
210	aseg_rh_volume_Cerebellum-White-Matter	-0.0003431	0.0001591	-2.157	0.03106
211	aseg_rh_volume_Cerebellum-Cortex	-0.0002405	0.0001441	-1.669	0.09517
212	aseg_rh_volume_Thalamus-Proper	-0.0003185	0.0001304	-2.442	0.01461
213	aseg_rh_volume_Caudate	-0.0002159	0.0001605	-1.345	0.1787
214	aseg_rh_volume_Putamen	-0.0001945	0.0001527	-1.274	0.2028
215	aseg_rh_volume_Pallidum	-0.0002788	0.0001504	-1.854	0.06381
216	aseg_rh_volume_Hippocampus	-5.8e-05	0.0001526	-0.3804	0.7036
217	aseg_rh_volume_Amygdala	-0.0002202	0.0001472	-1.496	0.1346
218	aseg_rh_volume_Accumbens-area	-0.0002786	0.000162	-1.719	0.08557
219	aseg_rh_volume_VentralDC	-0.0003406	0.0001315	-2.591	0.009592
220	aseg_rh_volume_vessel	4.81e-05	0.0001909	0.2517	0.8012
221	aseg_rh_volume_choroid-plexus	0.0003133	0.0001533	2.044	0.04103
222	aseg_rh_number_HolesBeforeFixing	-6.53e-05	0.0001548	-0.4217	0.6732
223	AmygNuclei_lh_volume_Lateral-nucleus	-8.26e-05	0.0001487	-0.5559	0.5783
224	AmygNuclei_lh_volume_Basal-nucleus	-2.11e-05	0.0001497	-0.1406	0.8882
225	AmygNuclei_lh_volume_Accessory-Basal-nucleus	3.29e-05	0.0001556	0.2116	0.8324
226	AmygNuclei_lh_volume_Anterior-amygdaloid-area-AAA	5.93e-05	0.0001733	0.342	0.7324
227	AmygNuclei_lh_volume_Central-nucleus	-2.74e-05	0.0001813	-0.1511	0.8799
228	AmygNuclei_lh_volume_Medial-nucleus	6.41e-05	0.0001925	0.3329	0.7392
229	AmygNuclei_lh_volume_Cortical-nucleus	3.6e-05	0.0001894	0.1899	0.8494
230	AmygNuclei_lh_volume_Corticoamygdaloid-transitio	1.03e-05	0.0001647	0.0623	0.9503
231	AmygNuclei_lh_volume_Paralaminar-nucleus	-8.37e-05	0.0001526	-0.5483	0.5835
232	AmygNuclei_lh_volume_Whole-amygdala	-2.93e-05	0.000146	-0.2005	0.8411
233	AmygNuclei_rh_volume_Lateral-nucleus	-0.0002214	0.000146	-1.516	0.1295
234	AmygNuclei_rh_volume_Basal-nucleus	-0.0002914	0.0001496	-1.948	0.05144
235	AmygNuclei_rh_volume_Accessory-Basal-nucleus	-0.0002859	0.0001554	-1.839	0.06588
236	AmygNuclei_rh_volume_Anterior-amygdaloid-area-AAA	-5.23e-05	0.000169	-0.3092	0.7572
237	AmygNuclei_rh_volume_Central-nucleus	-0.0001598	0.0001803	-0.886	0.3756
238	AmygNuclei_rh_volume_Medial-nucleus	0.0002333	0.0001902	1.226	0.2201
239	AmygNuclei_rh_volume_Cortical-nucleus	0.000104	0.0001825	0.5696	0.5689
240	AmygNuclei_rh_volume_Corticoamygdaloid-transitio	-0.0003419	0.0001664	-2.055	0.0399
241	AmygNuclei_rh_volume_Paralaminar-nucleus	-0.000333	0.0001529	-2.177	0.02949
242	AmygNuclei_rh_volume_Whole-amygdala	-0.0002662	0.000145	-1.836	0.06645
243	HippSubfield_lh_volume_Hippocampal-tail	-8.12e-05	0.0001697	-0.4788	0.6321
244	HippSubfield_lh_volume_subiculum-body	-2.12e-05	0.0001627	-0.13	0.8965
245	HippSubfield_lh_volume_CA1-body	2.18e-05	0.0001868	0.1168	0.9071
246	HippSubfield_lh_volume_subiculum-head	-0.0003779	0.0001689	-2.237	0.02531
247	HippSubfield_lh_volume_hippocampal-fissure	-8.85e-06	0.000171	-0.05174	0.9587
248	HippSubfield_lh_volume_presubiculum-head	-2.8e-05	0.0001611	-0.1737	0.8621
249	HippSubfield_lh_volume_CA1-head	-2.04e-05	0.0001581	-0.129	0.8974
250	HippSubfield_lh_volume_presubiculum-body	-9.52e-06	0.0001666	-0.05716	0.9544
251	HippSubfield_lh_volume_parasubiculum	-0.0002823	0.0001816	-1.555	0.12
252	HippSubfield_lh_volume_molecular-layer-HP-head	2.46e-05	0.0001615	0.1524	0.8788
253	HippSubfield_lh_volume_molecular-layer-HP-body	-9.68e-05	0.0001704	-0.5677	0.5702
254	HippSubfield_lh_volume_GC-ML-DG-head	0.0002248	0.0001565	1.436	0.151
255	HippSubfield_lh_volume_CA3-body	-1.39e-06	0.0001912	-0.007281	0.9942
256	HippSubfield_lh_volume_GC-ML-DG-body	0.000202	0.000162	1.247	0.2123
257	HippSubfield_lh_volume_CA4-head	0.0002226	0.0001565	1.423	0.1548
258	HippSubfield_lh_volume_CA4-body	0.0002616	0.0001681	1.556	0.1197
259	HippSubfield_lh_volume_fimbria	2.13e-05	0.0001778	0.1201	0.9044
260	HippSubfield_lh_volume_CA3-head	0.0002615	0.0001671	1.565	0.1176
261	HippSubfield_lh_volume_HATA	4.27e-05	0.0001777	0.2403	0.8101
262	HippSubfield_lh_volume_Whole-hippocampal-body	3.18e-05	0.0001505	0.2113	0.8326
263	HippSubfield_lh_volume_Whole-hippocampal-head	-2.11e-06	0.0001475	-0.01432	0.9886
264	HippSubfield_lh_volume_Whole-hippocampus	-9.03e-06	0.0001435	-0.0629	0.9499
265	HippSubfield_rh_volume_Hippocampal-tail	-0.0001376	0.0001657	-0.8305	0.4063
266	HippSubfield_rh_volume_subiculum-body	-8.15e-05	0.0001621	-0.5025	0.6154
267	HippSubfield_rh_volume_CA1-body	0.0004948	0.0001872	2.642	0.008245
268	HippSubfield_rh_volume_subiculum-head	-0.0003487	0.0001665	-2.095	0.03624
269	HippSubfield_rh_volume_hippocampal-fissure	-6.77e-05	0.0001683	-0.4025	0.6873
270	HippSubfield_rh_volume_presubiculum-head	-0.0002662	0.0001604	-1.66	0.09688
271	HippSubfield_rh_volume_CA1-head	-6.84e-05	0.0001573	-0.4348	0.6637
272	HippSubfield_rh_volume_presubiculum-body	-0.0002578	0.0001642	-1.57	0.1165
273	HippSubfield_rh_volume_parasubiculum	-0.0003313	0.0001788	-1.853	0.06388
274	HippSubfield_rh_volume_molecular-layer-HP-head	-0.0002847	0.0001594	-1.786	0.07415
275	HippSubfield_rh_volume_molecular-layer-HP-body	6.13e-05	0.0001686	0.3635	0.7162
276	HippSubfield_rh_volume_GC-ML-DG-head	0.00022	0.0001587	1.386	0.1659
277	HippSubfield_rh_volume_CA3-body	0.0002879	0.0001818	1.584	0.1133
278	HippSubfield_rh_volume_GC-ML-DG-body	4.75e-05	0.0001605	0.2959	0.7673
279	HippSubfield_rh_volume_CA4-head	0.0001238	0.0001575	0.7861	0.4318
280	HippSubfield_rh_volume_CA4-body	0.0001894	0.0001662	1.14	0.2545
281	HippSubfield_rh_volume_fimbria	-5.23e-05	0.0001807	-0.2894	0.7723
282	HippSubfield_rh_volume_CA3-head	2.81e-05	0.0001669	0.1685	0.8662
283	HippSubfield_rh_volume_HATA	-0.0001414	0.000177	-0.7991	0.4243
284	HippSubfield_rh_volume_Whole-hippocampal-body	7.28e-05	0.0001501	0.4852	0.6275
285	HippSubfield_rh_volume_Whole-hippocampal-head	-0.000151	0.0001466	-1.03	0.3029
286	HippSubfield_rh_volume_Whole-hippocampus	-8.01e-05	0.0001421	-0.5633	0.5732
287	ThalamNuclei_lh_volume_MGN	-0.0004245	0.0001765	-2.404	0.01622
288	ThalamNuclei_lh_volume_LGN	-0.0004241	0.0001697	-2.499	0.01248
289	ThalamNuclei_lh_volume_PuI	-0.000383	0.0001639	-2.336	0.0195
290	ThalamNuclei_lh_volume_PuM	-0.000371	0.0001534	-2.419	0.0156
291	ThalamNuclei_lh_volume_L-Sg	2.52e-05	0.0001784	0.1415	0.8875
292	ThalamNuclei_lh_volume_VPL	-0.0003776	0.0001461	-2.585	0.009761
293	ThalamNuclei_lh_volume_CM	-0.0003066	0.0001474	-2.08	0.03757
294	ThalamNuclei_lh_volume_VLa	-9.81e-05	0.0001382	-0.71	0.4777
295	ThalamNuclei_lh_volume_PuA	-0.0002086	0.0001522	-1.37	0.1706
296	ThalamNuclei_lh_volume_MDm	-0.0003167	0.0001604	-1.974	0.04837
297	ThalamNuclei_lh_volume_Pf	-0.0001921	0.0001525	-1.26	0.2077
298	ThalamNuclei_lh_volume_VAmc	-0.0001895	0.0001466	-1.293	0.1962
299	ThalamNuclei_lh_volume_MDl	-0.0001907	0.0001612	-1.183	0.237
300	ThalamNuclei_lh_volume_CeM	1.1e-05	0.0001746	0.06281	0.9499
301	ThalamNuclei_lh_volume_VA	-4.46e-05	0.0001467	-0.3042	0.761
302	ThalamNuclei_lh_volume_MV(Re)	-1.22e-05	0.0001799	-0.06777	0.946
303	ThalamNuclei_lh_volume_VM	-0.0004375	0.0001494	-2.928	0.003423
304	ThalamNuclei_lh_volume_CL	-4.52e-05	0.0001805	-0.2505	0.8022
305	ThalamNuclei_lh_volume_PuL	-5.93e-05	0.0001701	-0.3486	0.7274
306	ThalamNuclei_lh_volume_Pt	-0.0002649	0.000151	-1.755	0.07937
307	ThalamNuclei_lh_volume_AV	0.000155	0.0001777	0.8723	0.3831
308	ThalamNuclei_lh_volume_Pc	-0.0001779	0.0001699	-1.047	0.295
309	ThalamNuclei_lh_volume_VLp	-0.0001628	0.0001366	-1.191	0.2336
310	ThalamNuclei_lh_volume_LP	-0.0002945	0.0001713	-1.72	0.08554
311	ThalamNuclei_rh_volume_LGN	-0.0001372	0.0001646	-0.8336	0.4045
312	ThalamNuclei_rh_volume_MGN	-0.0001582	0.0001709	-0.9254	0.3548
313	ThalamNuclei_rh_volume_PuI	-0.0004756	0.0001662	-2.861	0.004232
314	ThalamNuclei_rh_volume_PuM	-0.0003205	0.0001522	-2.105	0.03529
315	ThalamNuclei_rh_volume_L-Sg	-0.0001706	0.0001682	-1.014	0.3106
316	ThalamNuclei_rh_volume_VPL	-0.0003781	0.0001451	-2.605	0.009202
317	ThalamNuclei_rh_volume_CM	-0.0003485	0.0001476	-2.362	0.01822
318	ThalamNuclei_rh_volume_VLa	-0.0003091	0.0001358	-2.275	0.02291
319	ThalamNuclei_rh_volume_PuA	-0.0001972	0.0001501	-1.314	0.1888
320	ThalamNuclei_rh_volume_MDm	-0.0002538	0.0001583	-1.603	0.1089
321	ThalamNuclei_rh_volume_Pf	-0.0002564	0.0001564	-1.639	0.1012
322	ThalamNuclei_rh_volume_VAmc	-0.0002227	0.0001476	-1.51	0.1312
323	ThalamNuclei_rh_volume_MDl	-0.0002554	0.0001553	-1.644	0.1001
324	ThalamNuclei_rh_volume_VA	-0.0003913	0.0001435	-2.727	0.006409
325	ThalamNuclei_rh_volume_MV(Re)	7.23e-06	0.0001796	0.04026	0.9679
326	ThalamNuclei_rh_volume_CeM	-8.96e-06	0.0001746	-0.05131	0.9591
327	ThalamNuclei_rh_volume_VM	-0.0003387	0.0001526	-2.219	0.0265
328	ThalamNuclei_rh_volume_PuL	-0.000229	0.0001636	-1.4	0.1615
329	ThalamNuclei_rh_volume_CL	3.9e-05	0.000183	0.2133	0.8311
330	ThalamNuclei_rh_volume_VLp	-0.0003161	0.0001354	-2.335	0.01957
331	ThalamNuclei_rh_volume_Pc	-0.0001698	0.0001725	-0.9841	0.3251
332	ThalamNuclei_rh_volume_Pt	-0.0004014	0.0001492	-2.691	0.007145
333	ThalamNuclei_rh_volume_AV	-4.22e-05	0.0001673	-0.2522	0.8009
334	ThalamNuclei_rh_volume_LP	-0.0002112	0.0001745	-1.211	0.2261
335	ThalamNuclei_lh_volume_LD	-8.32e-05	0.0001921	-0.4329	0.6651
336	ThalamNuclei_rh_volume_LD	6.6e-05	0.0001932	0.3417	0.7326
337	ThalamNuclei_lh_volume_Whole-thalamus	-0.0003182	0.0001278	-2.489	0.01283
338	ThalamNuclei_rh_volume_Whole-thalamus	-0.0003811	0.0001252	-3.044	0.002344
339	Brainstem_global_volume_Medulla	-0.0002896	0.0001332	-2.174	0.02971
340	Brainstem_global_volume_Pons	-0.0004159	0.0001448	-2.873	0.004077
341	Brainstem_global_volume_SCP	-0.0002766	0.0001711	-1.617	0.1059
342	Brainstem_global_volume_Midbrain	-0.000385	0.0001254	-3.071	0.002137
343	Brainstem_global_volume_Whole-brainstem	-0.0004084	0.0001332	-3.065	0.002183
344	aparc-Desikan_lh_volume_bankssts	9.16e-05	0.0001723	0.5317	0.5949
345	aparc-Desikan_lh_volume_caudalanteriorcingulate	0.000509	0.0001944	2.619	0.008836
346	aparc-Desikan_lh_volume_caudalmiddlefrontal	-0.0002488	0.0001642	-1.516	0.1296
347	aparc-Desikan_lh_volume_cuneus	-1.81e-05	0.0001751	-0.1033	0.9177
348	aparc-Desikan_lh_volume_entorhinal	-0.0001147	0.0001873	-0.6127	0.5401
349	aparc-Desikan_lh_volume_fusiform	-4.6e-05	0.0001522	-0.3025	0.7623
350	aparc-Desikan_lh_volume_inferiorparietal	0.000219	0.0001608	1.362	0.1733
351	aparc-Desikan_lh_volume_inferiortemporal	-5.77e-05	0.0001481	-0.3894	0.697
352	aparc-Desikan_lh_volume_isthmuscingulate	-0.0003299	0.0001585	-2.082	0.03739
353	aparc-Desikan_lh_volume_lateraloccipital	-3.23e-05	0.000156	-0.2073	0.8358
354	aparc-Desikan_lh_volume_lateralorbitofrontal	2.92e-06	0.0001365	0.02138	0.9829
355	aparc-Desikan_lh_volume_lingual	-0.0001973	0.0001797	-1.098	0.2724
356	aparc-Desikan_lh_volume_medialorbitofrontal	0.0001644	0.0001501	1.095	0.2737
357	aparc-Desikan_lh_volume_middletemporal	-0.0001103	0.0001483	-0.7436	0.4572
358	aparc-Desikan_lh_volume_parahippocampal	-0.0003413	0.0001879	-1.816	0.06944
359	aparc-Desikan_lh_volume_paracentral	-0.0001336	0.0001637	-0.8162	0.4144
360	aparc-Desikan_lh_volume_parsopercularis	-0.0003014	0.0001692	-1.781	0.0749
361	aparc-Desikan_lh_volume_parsorbitalis	-2.87e-05	0.0001655	-0.1733	0.8624
362	aparc-Desikan_lh_volume_parstriangularis	-0.0001926	0.0001693	-1.138	0.2552
363	aparc-Desikan_lh_volume_pericalcarine	-0.0001918	0.0001849	-1.037	0.2997
364	aparc-Desikan_lh_volume_postcentral	-0.0001019	0.0001525	-0.6687	0.5037
365	aparc-Desikan_lh_volume_posteriorcingulate	-0.0004218	0.0001683	-2.506	0.01222
366	aparc-Desikan_lh_volume_precentral	4.73e-05	0.0001467	0.3225	0.7471
367	aparc-Desikan_lh_volume_precuneus	-0.0001506	0.0001431	-1.052	0.2927
368	aparc-Desikan_lh_volume_rostralanteriorcingulate	0.0001212	0.0001648	0.7356	0.462
369	aparc-Desikan_lh_volume_rostralmiddlefrontal	-0.0002207	0.0001333	-1.656	0.0977
370	aparc-Desikan_lh_volume_superiorfrontal	-0.0002042	0.0001333	-1.532	0.1255
371	aparc-Desikan_lh_volume_superiorparietal	-0.0003517	0.0001564	-2.249	0.02455
372	aparc-Desikan_lh_volume_superiortemporal	0.0001075	0.0001453	0.7393	0.4597
373	aparc-Desikan_lh_volume_supramarginal	-0.0002606	0.0001525	-1.709	0.08747
374	aparc-Desikan_lh_volume_frontalpole	0.000226	0.0001788	1.264	0.2063
375	aparc-Desikan_lh_volume_transversetemporal	-0.0003535	0.0001769	-1.998	0.04571
376	aparc-Desikan_lh_volume_insula	-4.31e-05	0.0001434	-0.301	0.7634
377	aparc-Desikan_rh_volume_bankssts	1.79e-05	0.0001738	0.1032	0.9178
378	aparc-Desikan_rh_volume_caudalanteriorcingulate	2.28e-05	0.0001922	0.1187	0.9055
379	aparc-Desikan_rh_volume_caudalmiddlefrontal	-0.0002413	0.0001664	-1.45	0.1471
380	aparc-Desikan_rh_volume_cuneus	-0.0001774	0.0001733	-1.023	0.3061
381	aparc-Desikan_rh_volume_entorhinal	8.33e-06	0.0001841	0.04522	0.9639
382	aparc-Desikan_rh_volume_fusiform	-0.0002534	0.0001499	-1.69	0.09104
383	aparc-Desikan_rh_volume_inferiorparietal	9.1e-05	0.0001552	0.586	0.5579
384	aparc-Desikan_rh_volume_inferiortemporal	-0.0001612	0.0001473	-1.094	0.2739
385	aparc-Desikan_rh_volume_isthmuscingulate	-0.0002758	0.0001658	-1.664	0.09615
386	aparc-Desikan_rh_volume_lateraloccipital	2.87e-06	0.0001536	0.01866	0.9851
387	aparc-Desikan_rh_volume_lateralorbitofrontal	-0.0001677	0.000139	-1.206	0.2277
388	aparc-Desikan_rh_volume_lingual	-2.94e-05	0.0001796	-0.1639	0.8698
389	aparc-Desikan_rh_volume_medialorbitofrontal	-9.87e-05	0.0001459	-0.6769	0.4985
390	aparc-Desikan_rh_volume_middletemporal	-0.0002533	0.0001407	-1.8	0.07188
391	aparc-Desikan_rh_volume_parahippocampal	-0.0005002	0.0001845	-2.712	0.006707
392	aparc-Desikan_rh_volume_paracentral	-0.0002594	0.0001664	-1.559	0.1191
393	aparc-Desikan_rh_volume_parsopercularis	-0.0001098	0.0001666	-0.6591	0.5098
394	aparc-Desikan_rh_volume_parsorbitalis	-0.0003028	0.0001654	-1.831	0.0671
395	aparc-Desikan_rh_volume_parstriangularis	-4.44e-05	0.00017	-0.2611	0.794
396	aparc-Desikan_rh_volume_pericalcarine	-0.0003143	0.000184	-1.708	0.0876
397	aparc-Desikan_rh_volume_postcentral	-0.0001189	0.0001541	-0.7716	0.4404
398	aparc-Desikan_rh_volume_posteriorcingulate	-4.7e-05	0.0001669	-0.2814	0.7784
399	aparc-Desikan_rh_volume_precentral	-0.0001508	0.0001516	-0.9944	0.3201
400	aparc-Desikan_rh_volume_precuneus	-0.0004255	0.0001398	-3.043	0.00235
401	aparc-Desikan_rh_volume_rostralanteriorcingulate	0.0001448	0.0001806	0.8015	0.4228
402	aparc-Desikan_rh_volume_rostralmiddlefrontal	6.85e-05	0.000138	0.4965	0.6195
403	aparc-Desikan_rh_volume_superiorfrontal	-0.0002566	0.0001342	-1.913	0.05584
404	aparc-Desikan_rh_volume_superiorparietal	-0.0003865	0.0001592	-2.428	0.01522
405	aparc-Desikan_rh_volume_superiortemporal	-0.000164	0.0001424	-1.152	0.2494
406	aparc-Desikan_rh_volume_supramarginal	-0.0002994	0.0001551	-1.931	0.05354
407	aparc-Desikan_rh_volume_frontalpole	9.98e-05	0.0001773	0.5625	0.5738
408	aparc-Desikan_rh_volume_transversetemporal	-0.0002519	0.0001734	-1.452	0.1464
409	aparc-Desikan_rh_volume_insula	-8.15e-05	0.0001417	-0.5751	0.5653
410	BA-exvivo_lh_volume_BA1	9.57e-05	0.000166	0.5765	0.5643
411	BA-exvivo_lh_volume_BA2	-0.0003514	0.0001529	-2.298	0.02159
412	BA-exvivo_lh_volume_BA3a	9.81e-05	0.0001677	0.5852	0.5584
413	BA-exvivo_lh_volume_BA3b	3.23e-05	0.0001537	0.2102	0.8335
414	BA-exvivo_lh_volume_BA4a	-5.17e-05	0.0001611	-0.3212	0.7481
415	BA-exvivo_lh_volume_BA4p	0.0001169	0.0001747	0.6694	0.5033
416	BA-exvivo_lh_volume_BA6	-8.06e-05	0.0001405	-0.5733	0.5665
417	BA-exvivo_lh_volume_BA44	-0.0003008	0.0001596	-1.885	0.05953
418	BA-exvivo_lh_volume_BA45	-0.000203	0.0001635	-1.241	0.2146
419	BA-exvivo_lh_volume_V1	-0.0002653	0.0001784	-1.487	0.137
420	BA-exvivo_lh_volume_V2	-0.0001052	0.0001662	-0.6329	0.5268
421	BA-exvivo_lh_volume_MT	2.9e-05	0.0001654	0.1754	0.8608
422	BA-exvivo_lh_volume_perirhinal	-0.0002629	0.0001871	-1.405	0.1601
423	BA-exvivo_lh_volume_entorhinal	8.33e-05	0.0001932	0.431	0.6665
424	BA-exvivo_rh_volume_BA1	-5.38e-05	0.0001637	-0.3284	0.7426
425	BA-exvivo_rh_volume_BA2	-0.0001152	0.0001664	-0.6924	0.4887
426	BA-exvivo_rh_volume_BA3a	-0.0002498	0.0001661	-1.504	0.1326
427	BA-exvivo_rh_volume_BA3b	-0.0001731	0.0001678	-1.032	0.3023
428	BA-exvivo_rh_volume_BA4a	-0.0001764	0.0001676	-1.053	0.2926
429	BA-exvivo_rh_volume_BA4p	-0.0002492	0.0001757	-1.418	0.1561
430	BA-exvivo_rh_volume_BA6	-0.0002171	0.0001483	-1.464	0.1431
431	BA-exvivo_rh_volume_BA44	-6.86e-05	0.0001485	-0.4617	0.6443
432	BA-exvivo_rh_volume_BA45	-3.89e-05	0.0001568	-0.2482	0.804
433	BA-exvivo_rh_volume_V1	-0.0002875	0.0001778	-1.617	0.106
434	BA-exvivo_rh_volume_V2	-5.62e-05	0.0001656	-0.3391	0.7346
435	BA-exvivo_rh_volume_MT	0.0002592	0.0001624	1.596	0.1105
436	BA-exvivo_rh_volume_perirhinal	6.49e-05	0.0001805	0.3593	0.7193
437	BA-exvivo_rh_volume_entorhinal	-0.0001863	0.000193	-0.9653	0.3344
438	aparc-DKTatlas_lh_volume_caudalanteriorcingulate	0.0004506	0.000168	2.683	0.007316
439	aparc-DKTatlas_lh_volume_caudalmiddlefrontal	-0.0002557	0.0001627	-1.572	0.116
440	aparc-DKTatlas_lh_volume_cuneus	-2.2e-05	0.0001718	-0.1281	0.898
441	aparc-DKTatlas_lh_volume_entorhinal	-0.000105	0.0001847	-0.5687	0.5696
442	aparc-DKTatlas_lh_volume_fusiform	-9.22e-05	0.0001539	-0.599	0.5492
443	aparc-DKTatlas_lh_volume_inferiorparietal	0.0002502	0.0001606	1.558	0.1192
444	aparc-DKTatlas_lh_volume_inferiortemporal	-4.54e-05	0.0001488	-0.3052	0.7602
445	aparc-DKTatlas_lh_volume_isthmuscingulate	-0.0003193	0.0001583	-2.018	0.04365
446	aparc-DKTatlas_lh_volume_lateraloccipital	1.47e-06	0.0001557	0.00942	0.9925
447	aparc-DKTatlas_lh_volume_lateralorbitofrontal	1.36e-05	0.000134	0.1018	0.9189
448	aparc-DKTatlas_lh_volume_lingual	-0.0001989	0.0001797	-1.107	0.2683
449	aparc-DKTatlas_lh_volume_medialorbitofrontal	0.0001098	0.0001509	0.7279	0.4667
450	aparc-DKTatlas_lh_volume_middletemporal	-9.32e-05	0.000145	-0.643	0.5203
451	aparc-DKTatlas_lh_volume_parahippocampal	-0.000267	0.0001875	-1.424	0.1546
452	aparc-DKTatlas_lh_volume_paracentral	-0.0001573	0.00016	-0.9828	0.3257
453	aparc-DKTatlas_lh_volume_parsopercularis	-0.0003106	0.0001701	-1.826	0.06786
454	aparc-DKTatlas_lh_volume_parsorbitalis	5.95e-06	0.0001693	0.03518	0.9719
455	aparc-DKTatlas_lh_volume_parstriangularis	-0.0001535	0.0001719	-0.8929	0.3719
456	aparc-DKTatlas_lh_volume_pericalcarine	-0.0001857	0.0001849	-1.004	0.3152
457	aparc-DKTatlas_lh_volume_postcentral	-0.0001037	0.0001504	-0.6894	0.4906
458	aparc-DKTatlas_lh_volume_posteriorcingulate	-0.0004252	0.0001637	-2.598	0.009403
459	aparc-DKTatlas_lh_volume_precentral	4.9e-05	0.0001462	0.3352	0.7375
460	aparc-DKTatlas_lh_volume_precuneus	-0.0001566	0.0001441	-1.086	0.2773
461	aparc-DKTatlas_lh_volume_rostralanteriorcingulate	0.0001559	0.0001518	1.027	0.3044
462	aparc-DKTatlas_lh_volume_rostralmiddlefrontal	-0.0001279	0.0001393	-0.918	0.3586
463	aparc-DKTatlas_lh_volume_superiorfrontal	-0.0002583	0.0001311	-1.97	0.04885
464	aparc-DKTatlas_lh_volume_superiorparietal	-0.0004051	0.0001619	-2.501	0.01239
465	aparc-DKTatlas_lh_volume_superiortemporal	0.000125	0.0001411	0.8859	0.3757
466	aparc-DKTatlas_lh_volume_supramarginal	-0.0003142	0.0001536	-2.046	0.04079
467	aparc-DKTatlas_lh_volume_transversetemporal	-0.0003133	0.0001764	-1.776	0.07569
468	aparc-DKTatlas_lh_volume_insula	-0.0001163	0.00014	-0.8302	0.4064
469	aparc-DKTatlas_rh_volume_caudalanteriorcingulate	0.0001053	0.0001922	0.5479	0.5838
470	aparc-DKTatlas_rh_volume_caudalmiddlefrontal	-0.0002307	0.0001657	-1.392	0.1639
471	aparc-DKTatlas_rh_volume_cuneus	-0.0001616	0.0001704	-0.9484	0.3429
472	aparc-DKTatlas_rh_volume_entorhinal	9.18e-05	0.000184	0.4987	0.618
473	aparc-DKTatlas_rh_volume_fusiform	-0.0001936	0.0001513	-1.28	0.2007
474	aparc-DKTatlas_rh_volume_inferiorparietal	8.61e-05	0.0001542	0.5585	0.5765
475	aparc-DKTatlas_rh_volume_inferiortemporal	-0.0002216	0.0001464	-1.513	0.1303
476	aparc-DKTatlas_rh_volume_isthmuscingulate	-0.0002985	0.0001665	-1.793	0.07298
477	aparc-DKTatlas_rh_volume_lateraloccipital	-2.82e-05	0.000154	-0.1833	0.8546
478	aparc-DKTatlas_rh_volume_lateralorbitofrontal	-0.0001926	0.0001336	-1.442	0.1494
479	aparc-DKTatlas_rh_volume_lingual	-2.2e-05	0.0001796	-0.1227	0.9024
480	aparc-DKTatlas_rh_volume_medialorbitofrontal	0.0002293	0.000152	1.508	0.1315
481	aparc-DKTatlas_rh_volume_middletemporal	-0.0002019	0.0001393	-1.449	0.1473
482	aparc-DKTatlas_rh_volume_parahippocampal	-0.0004273	0.0001829	-2.337	0.01948
483	aparc-DKTatlas_rh_volume_paracentral	-0.0002645	0.0001652	-1.601	0.1094
484	aparc-DKTatlas_rh_volume_parsopercularis	-0.0001615	0.0001669	-0.9678	0.3332
485	aparc-DKTatlas_rh_volume_parsorbitalis	-0.0002657	0.000173	-1.536	0.1247
486	aparc-DKTatlas_rh_volume_parstriangularis	-1.97e-05	0.0001749	-0.1125	0.9104
487	aparc-DKTatlas_rh_volume_pericalcarine	-0.0003051	0.0001838	-1.66	0.09703
488	aparc-DKTatlas_rh_volume_postcentral	-0.0001292	0.0001533	-0.843	0.3993
489	aparc-DKTatlas_rh_volume_posteriorcingulate	-6.58e-05	0.0001634	-0.4029	0.687
490	aparc-DKTatlas_rh_volume_precentral	-0.000122	0.0001512	-0.8066	0.4199
491	aparc-DKTatlas_rh_volume_precuneus	-0.0004234	0.0001403	-3.019	0.002543
492	aparc-DKTatlas_rh_volume_rostralanteriorcingulate	0.0001041	0.0001733	0.6009	0.5479
493	aparc-DKTatlas_rh_volume_rostralmiddlefrontal	0.0001923	0.0001441	1.335	0.182
494	aparc-DKTatlas_rh_volume_superiorfrontal	-0.0003215	0.0001284	-2.505	0.01228
495	aparc-DKTatlas_rh_volume_superiorparietal	-0.0003889	0.0001643	-2.367	0.01797
496	aparc-DKTatlas_rh_volume_superiortemporal	-7.93e-05	0.0001395	-0.5686	0.5696
497	aparc-DKTatlas_rh_volume_supramarginal	-0.0003075	0.0001549	-1.985	0.04714
498	aparc-DKTatlas_rh_volume_transversetemporal	-0.0002061	0.0001723	-1.196	0.2317
499	aparc-DKTatlas_rh_volume_insula	-0.0001669	0.0001401	-1.191	0.2335
500	aparc-a2009s_lh_volume_G+S-frontomargin	-0.0001232	0.0001634	-0.7536	0.4511
501	aparc-a2009s_lh_volume_G+S-occipital-inf	6.96e-05	0.0001783	0.3904	0.6962
502	aparc-a2009s_lh_volume_G+S-paracentral	-0.0001098	0.0001744	-0.6297	0.5289
503	aparc-a2009s_lh_volume_G+S-subcentral	6.05e-05	0.0001547	0.391	0.6958
504	aparc-a2009s_lh_volume_G+S-transv-frontopol	-0.0001018	0.0001745	-0.5832	0.5598
505	aparc-a2009s_lh_volume_G+S-cingul-Ant	0.0001385	0.0001487	0.9311	0.3518
506	aparc-a2009s_lh_volume_G+S-cingul-Mid-Ant	0.0004693	0.0001799	2.609	0.009104
507	aparc-a2009s_lh_volume_G+S-cingul-Mid-Post	-0.0001166	0.0001677	-0.6952	0.4869
508	aparc-a2009s_lh_volume_G-cingul-Post-dorsal	-0.0004481	0.0001609	-2.784	0.005378
509	aparc-a2009s_lh_volume_G-cingul-Post-ventral	-0.0002776	0.0001795	-1.546	0.1221
510	aparc-a2009s_lh_volume_G-cuneus	-0.0001452	0.0001754	-0.8276	0.4079
511	aparc-a2009s_lh_volume_G-front-inf-Opercular	-0.0003293	0.0001671	-1.971	0.04878
512	aparc-a2009s_lh_volume_G-front-inf-Orbital	-0.0001569	0.0001845	-0.8504	0.3951
513	aparc-a2009s_lh_volume_G-front-inf-Triangul	-8.97e-05	0.0001802	-0.4975	0.6188
514	aparc-a2009s_lh_volume_G-front-middle	-0.0001802	0.0001454	-1.239	0.2153
515	aparc-a2009s_lh_volume_G-front-sup	-0.0002542	0.0001377	-1.846	0.06494
516	aparc-a2009s_lh_volume_G-Ins-lg+S-cent-ins	6.98e-05	0.0001716	0.4066	0.6843
517	aparc-a2009s_lh_volume_G-insular-short	-0.0001712	0.0001556	-1.1	0.2713
518	aparc-a2009s_lh_volume_G-occipital-middle	0.0001553	0.0001692	0.9178	0.3587
519	aparc-a2009s_lh_volume_G-occipital-sup	-0.0002108	0.0001732	-1.217	0.2236
520	aparc-a2009s_lh_volume_G-oc-temp-lat-fusifor	-0.000152	0.0001682	-0.9038	0.3661
521	aparc-a2009s_lh_volume_G-oc-temp-med-Lingual	-0.0001744	0.0001844	-0.9458	0.3443
522	aparc-a2009s_lh_volume_G-oc-temp-med-Parahip	-6.87e-05	0.000192	-0.3577	0.7206
523	aparc-a2009s_lh_volume_G-orbital	-1.01e-05	0.0001462	-0.06908	0.9449
524	aparc-a2009s_lh_volume_G-pariet-inf-Angular	0.0001717	0.0001692	1.014	0.3105
525	aparc-a2009s_lh_volume_G-pariet-inf-Supramar	-0.0003068	0.00016	-1.918	0.0552
526	aparc-a2009s_lh_volume_G-parietal-sup	-0.0003514	0.0001678	-2.095	0.03621
527	aparc-a2009s_lh_volume_G-postcentral	7.41e-05	0.0001694	0.4378	0.6615
528	aparc-a2009s_lh_volume_G-precentral	8.97e-05	0.0001562	0.5746	0.5656
529	aparc-a2009s_lh_volume_G-precuneus	-0.0001419	0.0001612	-0.88	0.3789
530	aparc-a2009s_lh_volume_G-rectus	0.0001192	0.0001707	0.6984	0.485
531	aparc-a2009s_lh_volume_G-subcallosal	1.51e-05	0.0001744	0.08635	0.9312
532	aparc-a2009s_lh_volume_G-temp-sup-G-T-transv	-0.000272	0.0001814	-1.5	0.1338
533	aparc-a2009s_lh_volume_G-temp-sup-Lateral	0.0001446	0.000158	0.9149	0.3603
534	aparc-a2009s_lh_volume_G-temp-sup-Plan-polar	0.000358	0.0001632	2.194	0.02825
535	aparc-a2009s_lh_volume_G-temp-sup-Plan-tempo	-0.000196	0.0001765	-1.111	0.2667
536	aparc-a2009s_lh_volume_G-temporal-inf	8.8e-06	0.0001606	0.05477	0.9563
537	aparc-a2009s_lh_volume_G-temporal-middle	-0.0001412	0.0001552	-0.9099	0.3629
538	aparc-a2009s_lh_volume_Lat-Fis-ant-Horizont	-0.0002446	0.0001882	-1.3	0.1936
539	aparc-a2009s_lh_volume_Lat-Fis-ant-Vertical	-0.0002214	0.0001962	-1.128	0.2591
540	aparc-a2009s_lh_volume_Lat-Fis-post	-0.000392	0.0001677	-2.337	0.01946
541	aparc-a2009s_lh_volume_Pole-occipital	-9e-05	0.0001697	-0.5301	0.596
542	aparc-a2009s_lh_volume_Pole-temporal	-0.0001987	0.0001696	-1.171	0.2415
543	aparc-a2009s_lh_volume_S-calcarine	-0.0002984	0.0001814	-1.645	0.1
544	aparc-a2009s_lh_volume_S-central	7.8e-05	0.0001679	0.4645	0.6423
545	aparc-a2009s_lh_volume_S-cingul-Marginalis	-0.0005711	0.0001663	-3.434	0.0005971
546	aparc-a2009s_lh_volume_S-circular-insula-ant	-0.0001158	0.0001714	-0.6752	0.4995
547	aparc-a2009s_lh_volume_S-circular-insula-inf	5.54e-05	0.0001695	0.3269	0.7437
548	aparc-a2009s_lh_volume_S-circular-insula-sup	-1.17e-05	0.0001513	-0.07751	0.9382
549	aparc-a2009s_lh_volume_S-collat-transv-ant	3.72e-05	0.0001779	0.2091	0.8343
550	aparc-a2009s_lh_volume_S-collat-transv-post	-3.81e-05	0.0001858	-0.205	0.8376
551	aparc-a2009s_lh_volume_S-front-inf	-0.0002788	0.0001651	-1.688	0.09139
552	aparc-a2009s_lh_volume_S-front-middle	-0.0003886	0.0001644	-2.364	0.0181
553	aparc-a2009s_lh_volume_S-front-sup	-0.0002076	0.0001622	-1.28	0.2006
554	aparc-a2009s_lh_volume_S-interm-prim-Jensen	4.87e-06	0.0001936	0.02512	0.98
555	aparc-a2009s_lh_volume_S-intrapariet+P-trans	-9.93e-05	0.0001723	-0.5764	0.5643
556	aparc-a2009s_lh_volume_S-oc-middle+Lunatus	-2.74e-05	0.0001833	-0.1496	0.8811
557	aparc-a2009s_lh_volume_S-oc-sup+transversal	1.14e-05	0.0001792	0.06365	0.9492
558	aparc-a2009s_lh_volume_S-occipital-ant	7.04e-05	0.0001852	0.3799	0.704
559	aparc-a2009s_lh_volume_S-oc-temp-lat	6.52e-05	0.0001758	0.3707	0.7109
560	aparc-a2009s_lh_volume_S-oc-temp-med+Lingual	-0.0001453	0.0001665	-0.8722	0.3831
561	aparc-a2009s_lh_volume_S-orbital-lateral	6.36e-05	0.0001814	0.3508	0.7258
562	aparc-a2009s_lh_volume_S-orbital-med-olfact	0.000131	0.0001602	0.8182	0.4132
563	aparc-a2009s_lh_volume_S-orbital-H-Shaped	3.85e-06	0.0001606	0.02394	0.9809
564	aparc-a2009s_lh_volume_S-parieto-occipital	8.47e-05	0.0001729	0.4903	0.624
565	aparc-a2009s_lh_volume_S-pericallosal	0.0001605	0.0001751	0.9166	0.3594
566	aparc-a2009s_lh_volume_S-postcentral	-0.0005158	0.0001613	-3.198	0.001388
567	aparc-a2009s_lh_volume_S-precentral-inf-part	-0.0002016	0.0001785	-1.129	0.2587
568	aparc-a2009s_lh_volume_S-precentral-sup-part	4.21e-05	0.0001788	0.2355	0.8138
569	aparc-a2009s_lh_volume_S-suborbital	0.0002104	0.0001887	1.115	0.2648
570	aparc-a2009s_lh_volume_S-subparietal	-0.0001558	0.0001675	-0.9302	0.3523
571	aparc-a2009s_lh_volume_S-temporal-inf	2.38e-05	0.0001681	0.1418	0.8872
572	aparc-a2009s_lh_volume_S-temporal-sup	0.0001253	0.0001517	0.8261	0.4087
573	aparc-a2009s_lh_volume_S-temporal-transverse	-6.59e-05	0.0001911	-0.3447	0.7303
574	aparc-a2009s_rh_volume_G+S-frontomargin	-6.23e-05	0.0001718	-0.3628	0.7168
575	aparc-a2009s_rh_volume_G+S-occipital-inf	-0.0001008	0.0001729	-0.5831	0.5598
576	aparc-a2009s_rh_volume_G+S-paracentral	-0.0002922	0.0001782	-1.64	0.101
577	aparc-a2009s_rh_volume_G+S-subcentral	-6.93e-05	0.0001575	-0.4399	0.6601
578	aparc-a2009s_rh_volume_G+S-transv-frontopol	-6.96e-06	0.0001702	-0.04092	0.9674
579	aparc-a2009s_rh_volume_G+S-cingul-Ant	-0.0002203	0.0001376	-1.601	0.1094
580	aparc-a2009s_rh_volume_G+S-cingul-Mid-Ant	4.16e-05	0.0001661	0.2507	0.8021
581	aparc-a2009s_rh_volume_G+S-cingul-Mid-Post	-2.11e-05	0.0001551	-0.1358	0.892
582	aparc-a2009s_rh_volume_G-cingul-Post-dorsal	-0.0002507	0.0001667	-1.503	0.1328
583	aparc-a2009s_rh_volume_G-cingul-Post-ventral	-0.000249	0.0001782	-1.397	0.1625
584	aparc-a2009s_rh_volume_G-cuneus	-0.0002352	0.0001735	-1.356	0.1752
585	aparc-a2009s_rh_volume_G-front-inf-Opercular	-0.0002093	0.0001642	-1.275	0.2024
586	aparc-a2009s_rh_volume_G-front-inf-Orbital	-9.77e-05	0.0001882	-0.5188	0.6039
587	aparc-a2009s_rh_volume_G-front-inf-Triangul	-4.94e-05	0.0001857	-0.2658	0.7904
588	aparc-a2009s_rh_volume_G-front-middle	3.58e-05	0.000155	0.2311	0.8172
589	aparc-a2009s_rh_volume_G-front-sup	-0.0002687	0.0001441	-1.865	0.06226
590	aparc-a2009s_rh_volume_G-Ins-lg+S-cent-ins	8e-05	0.0001693	0.4726	0.6365
591	aparc-a2009s_rh_volume_G-insular-short	3.11e-05	0.0001646	0.1891	0.85
592	aparc-a2009s_rh_volume_G-occipital-middle	0.0003054	0.0001633	1.87	0.06154
593	aparc-a2009s_rh_volume_G-occipital-sup	-9.96e-05	0.0001763	-0.5648	0.5723
594	aparc-a2009s_rh_volume_G-oc-temp-lat-fusifor	-0.0001359	0.0001685	-0.8066	0.4199
595	aparc-a2009s_rh_volume_G-oc-temp-med-Lingual	1.34e-05	0.0001853	0.07252	0.9422
596	aparc-a2009s_rh_volume_G-oc-temp-med-Parahip	-0.0001691	0.0001881	-0.8988	0.3688
597	aparc-a2009s_rh_volume_G-orbital	-0.0002687	0.0001473	-1.824	0.06815
598	aparc-a2009s_rh_volume_G-pariet-inf-Angular	-0.0001013	0.0001718	-0.5898	0.5553
599	aparc-a2009s_rh_volume_G-pariet-inf-Supramar	-0.0003648	0.0001632	-2.235	0.02543
600	aparc-a2009s_rh_volume_G-parietal-sup	-0.0005805	0.0001736	-3.344	0.0008306
601	aparc-a2009s_rh_volume_G-postcentral	-3.28e-06	0.0001683	-0.0195	0.9844
602	aparc-a2009s_rh_volume_G-precentral	-7.24e-05	0.0001599	-0.4529	0.6507
603	aparc-a2009s_rh_volume_G-precuneus	-0.0005275	0.0001626	-3.245	0.001179
604	aparc-a2009s_rh_volume_G-rectus	0.0001608	0.0001689	0.9522	0.341
605	aparc-a2009s_rh_volume_G-subcallosal	-0.0003464	0.0001712	-2.023	0.04307
606	aparc-a2009s_rh_volume_G-temp-sup-G-T-transv	-0.0001368	0.0001764	-0.7753	0.4382
607	aparc-a2009s_rh_volume_G-temp-sup-Lateral	-0.0001987	0.0001529	-1.3	0.1938
608	aparc-a2009s_rh_volume_G-temp-sup-Plan-polar	0.0002235	0.0001671	1.338	0.1811
609	aparc-a2009s_rh_volume_G-temp-sup-Plan-tempo	-0.0002832	0.0001757	-1.612	0.1071
610	aparc-a2009s_rh_volume_G-temporal-inf	-0.000202	0.0001575	-1.283	0.1997
611	aparc-a2009s_rh_volume_G-temporal-middle	-0.0002915	0.0001468	-1.986	0.04707
612	aparc-a2009s_rh_volume_Lat-Fis-ant-Horizont	-0.0001688	0.0001912	-0.8824	0.3776
613	aparc-a2009s_rh_volume_Lat-Fis-ant-Vertical	-0.0002223	0.0001959	-1.135	0.2563
614	aparc-a2009s_rh_volume_Lat-Fis-post	-0.000373	0.0001684	-2.215	0.02681
615	aparc-a2009s_rh_volume_Pole-occipital	-0.0002341	0.0001688	-1.387	0.1656
616	aparc-a2009s_rh_volume_Pole-temporal	-7.44e-05	0.000173	-0.4303	0.667
617	aparc-a2009s_rh_volume_S-calcarine	-0.0001936	0.0001804	-1.073	0.2832
618	aparc-a2009s_rh_volume_S-central	-0.0001879	0.0001695	-1.108	0.2678
619	aparc-a2009s_rh_volume_S-cingul-Marginalis	-0.0001886	0.0001686	-1.119	0.2633
620	aparc-a2009s_rh_volume_S-circular-insula-ant	-0.0001232	0.0001783	-0.6911	0.4895
621	aparc-a2009s_rh_volume_S-circular-insula-inf	-1.36e-05	0.0001646	-0.08273	0.9341
622	aparc-a2009s_rh_volume_S-circular-insula-sup	-6.76e-05	0.0001588	-0.4258	0.6703
623	aparc-a2009s_rh_volume_S-collat-transv-ant	-1.54e-05	0.0001778	-0.08653	0.931
624	aparc-a2009s_rh_volume_S-collat-transv-post	4.3e-05	0.0001887	0.2279	0.8197
625	aparc-a2009s_rh_volume_S-front-inf	0.000137	0.0001689	0.8109	0.4174
626	aparc-a2009s_rh_volume_S-front-middle	-2.83e-05	0.0001657	-0.1709	0.8643
627	aparc-a2009s_rh_volume_S-front-sup	-0.0002353	0.000162	-1.453	0.1464
628	aparc-a2009s_rh_volume_S-interm-prim-Jensen	-8.19e-05	0.0001872	-0.4376	0.6617
629	aparc-a2009s_rh_volume_S-intrapariet+P-trans	-0.0001401	0.0001739	-0.8056	0.4205
630	aparc-a2009s_rh_volume_S-oc-middle+Lunatus	-5.28e-05	0.0001811	-0.2914	0.7708
631	aparc-a2009s_rh_volume_S-oc-sup+transversal	0.0002781	0.0001784	1.558	0.1192
632	aparc-a2009s_rh_volume_S-occipital-ant	0.0002964	0.0001808	1.639	0.1012
633	aparc-a2009s_rh_volume_S-oc-temp-lat	-2.39e-05	0.0001688	-0.1415	0.8875
634	aparc-a2009s_rh_volume_S-oc-temp-med+Lingual	-0.0002337	0.0001635	-1.429	0.153
635	aparc-a2009s_rh_volume_S-orbital-lateral	-7.44e-06	0.0001819	-0.04091	0.9674
636	aparc-a2009s_rh_volume_S-orbital-med-olfact	7.77e-05	0.0001663	0.467	0.6405
637	aparc-a2009s_rh_volume_S-orbital-H-Shaped	-0.0001672	0.000158	-1.058	0.29
638	aparc-a2009s_rh_volume_S-parieto-occipital	-0.0001206	0.000167	-0.7223	0.4701
639	aparc-a2009s_rh_volume_S-pericallosal	5.55e-05	0.0001774	0.313	0.7543
640	aparc-a2009s_rh_volume_S-postcentral	-0.0001512	0.0001717	-0.8803	0.3787
641	aparc-a2009s_rh_volume_S-precentral-inf-part	-0.0001588	0.0001795	-0.8847	0.3763
642	aparc-a2009s_rh_volume_S-precentral-sup-part	-4.24e-05	0.0001828	-0.2318	0.8167
643	aparc-a2009s_rh_volume_S-suborbital	-4.32e-05	0.0001919	-0.2253	0.8217
644	aparc-a2009s_rh_volume_S-subparietal	-0.0002987	0.0001733	-1.724	0.0848
645	aparc-a2009s_rh_volume_S-temporal-inf	-9.74e-05	0.0001636	-0.5956	0.5514
646	aparc-a2009s_rh_volume_S-temporal-sup	-7.31e-05	0.0001522	-0.4802	0.6311
647	aparc-a2009s_rh_volume_S-temporal-transverse	-0.0003076	0.0001903	-1.617	0.106
648	aparc-Desikan_lh_area_TotalSurface	-0.0002663	9.16e-05	-2.907	0.003661
649	aparc-Desikan_lh_area_bankssts	0.0001403	0.0001724	0.8137	0.4159
650	aparc-Desikan_lh_area_caudalanteriorcingulate	0.0002719	0.0001789	1.52	0.1286
651	aparc-Desikan_lh_area_caudalmiddlefrontal	-0.0002136	0.0001635	-1.306	0.1915
652	aparc-Desikan_lh_area_cuneus	-0.0001919	0.0001742	-1.101	0.2709
653	aparc-Desikan_lh_area_entorhinal	-0.0001794	0.0001898	-0.9453	0.3445
654	aparc-Desikan_lh_area_fusiform	-0.0001587	0.0001418	-1.119	0.2632
655	aparc-Desikan_lh_area_inferiorparietal	0.0002299	0.00016	1.437	0.1508
656	aparc-Desikan_lh_area_inferiortemporal	-8.38e-05	0.0001475	-0.5679	0.5701
657	aparc-Desikan_lh_area_isthmuscingulate	-0.0005263	0.0001517	-3.47	0.000523
658	aparc-Desikan_lh_area_lateraloccipital	-0.0001284	0.0001556	-0.8255	0.4091
659	aparc-Desikan_lh_area_lateralorbitofrontal	-0.0001046	0.000135	-0.7749	0.4384
660	aparc-Desikan_lh_area_lingual	-0.0003502	0.0001763	-1.986	0.04701
661	aparc-Desikan_lh_area_medialorbitofrontal	-6.68e-08	0.0001441	-0.0004633	0.9996
662	aparc-Desikan_lh_area_middletemporal	-2.12e-05	0.0001423	-0.149	0.8816
663	aparc-Desikan_lh_area_parahippocampal	-0.0005296	0.0001682	-3.148	0.001647
664	aparc-Desikan_lh_area_paracentral	-0.0003732	0.0001578	-2.364	0.01808
665	aparc-Desikan_lh_area_parsopercularis	-0.0003586	0.000172	-2.085	0.03711
666	aparc-Desikan_lh_area_parsorbitalis	4.52e-05	0.0001548	0.2922	0.7701
667	aparc-Desikan_lh_area_parstriangularis	-0.0001852	0.0001698	-1.091	0.2755
668	aparc-Desikan_lh_area_pericalcarine	-0.0003566	0.0001889	-1.888	0.0591
669	aparc-Desikan_lh_area_postcentral	-0.0003416	0.0001393	-2.453	0.0142
670	aparc-Desikan_lh_area_posteriorcingulate	-0.0004389	0.000161	-2.726	0.006414
671	aparc-Desikan_lh_area_precentral	-0.0001256	0.0001411	-0.8903	0.3733
672	aparc-Desikan_lh_area_precuneus	-0.000269	0.0001454	-1.85	0.06431
673	aparc-Desikan_lh_area_rostralanteriorcingulate	1.58e-05	0.0001553	0.1017	0.919
674	aparc-Desikan_lh_area_rostralmiddlefrontal	-0.0002265	0.0001352	-1.675	0.09399
675	aparc-Desikan_lh_area_superiorfrontal	-0.0002435	0.0001307	-1.863	0.06252
676	aparc-Desikan_lh_area_superiorparietal	-0.0004352	0.0001589	-2.738	0.006192
677	aparc-Desikan_lh_area_superiortemporal	-0.0001699	0.0001387	-1.225	0.2205
678	aparc-Desikan_lh_area_supramarginal	-0.0002785	0.0001522	-1.83	0.06728
679	aparc-Desikan_lh_area_frontalpole	-0.0001191	0.0001672	-0.7126	0.4761
680	aparc-Desikan_lh_area_transversetemporal	-0.0005002	0.0001748	-2.862	0.004219
681	aparc-Desikan_lh_area_insula	-0.0002554	0.0001432	-1.784	0.07453
682	aparc-Desikan_rh_area_TotalSurface	-0.0002841	9.08e-05	-3.129	0.001761
683	aparc-Desikan_rh_area_bankssts	9.56e-06	0.0001724	0.05543	0.9558
684	aparc-Desikan_rh_area_caudalanteriorcingulate	4.68e-05	0.000179	0.2613	0.7939
685	aparc-Desikan_rh_area_caudalmiddlefrontal	-0.0002535	0.0001657	-1.53	0.126
686	aparc-Desikan_rh_area_cuneus	-0.000408	0.0001682	-2.426	0.01528
687	aparc-Desikan_rh_area_entorhinal	-1.16e-05	0.0001832	-0.06321	0.9496
688	aparc-Desikan_rh_area_fusiform	-0.0002358	0.0001411	-1.672	0.09466
689	aparc-Desikan_rh_area_inferiorparietal	0.0001097	0.0001551	0.7071	0.4795
690	aparc-Desikan_rh_area_inferiortemporal	-0.000146	0.0001422	-1.027	0.3044
691	aparc-Desikan_rh_area_isthmuscingulate	-0.0003909	0.0001551	-2.52	0.01177
692	aparc-Desikan_rh_area_lateraloccipital	-1.45e-05	0.0001553	-0.09312	0.9258
693	aparc-Desikan_rh_area_lateralorbitofrontal	-0.0001672	0.0001447	-1.155	0.248
694	aparc-Desikan_rh_area_lingual	-0.0002551	0.0001734	-1.471	0.1414
695	aparc-Desikan_rh_area_medialorbitofrontal	-0.0003164	0.0001345	-2.353	0.01863
696	aparc-Desikan_rh_area_middletemporal	-0.0001515	0.0001356	-1.117	0.264
697	aparc-Desikan_rh_area_parahippocampal	-0.0006472	0.0001706	-3.793	0.0001496
698	aparc-Desikan_rh_area_paracentral	-0.0004569	0.0001587	-2.879	0.004001
699	aparc-Desikan_rh_area_parsopercularis	-0.0002101	0.0001677	-1.253	0.2104
700	aparc-Desikan_rh_area_parsorbitalis	-0.0003984	0.0001565	-2.546	0.01091
701	aparc-Desikan_rh_area_parstriangularis	1.43e-05	0.0001713	0.08364	0.9333
702	aparc-Desikan_rh_area_pericalcarine	-0.0004145	0.0001858	-2.23	0.02574
703	aparc-Desikan_rh_area_postcentral	-0.0003507	0.0001428	-2.456	0.01408
704	aparc-Desikan_rh_area_posteriorcingulate	-5.18e-05	0.0001584	-0.3269	0.7438
705	aparc-Desikan_rh_area_precentral	-0.0002978	0.0001456	-2.045	0.04091
706	aparc-Desikan_rh_area_precuneus	-0.0004894	0.000141	-3.471	0.0005203
707	aparc-Desikan_rh_area_rostralanteriorcingulate	2.87e-05	0.000169	0.1698	0.8651
708	aparc-Desikan_rh_area_rostralmiddlefrontal	9.48e-05	0.0001383	0.6856	0.493
709	aparc-Desikan_rh_area_superiorfrontal	-0.0002628	0.0001309	-2.008	0.04464
710	aparc-Desikan_rh_area_superiorparietal	-0.0004013	0.0001565	-2.565	0.01033
711	aparc-Desikan_rh_area_superiortemporal	-0.0003255	0.0001369	-2.378	0.01744
712	aparc-Desikan_rh_area_supramarginal	-0.0003356	0.0001548	-2.168	0.03022
713	aparc-Desikan_rh_area_frontalpole	-0.0001028	0.0001673	-0.6144	0.539
714	aparc-Desikan_rh_area_transversetemporal	-0.0004132	0.0001689	-2.446	0.01446
715	aparc-Desikan_rh_area_insula	-0.0001761	0.0001457	-1.208	0.2269
716	aparc-pial_lh_area_TotalSurface	-0.0002331	8.76e-05	-2.661	0.00781
717	aparc-pial_lh_area_bankssts	3.73e-05	0.0001714	0.2174	0.8279
718	aparc-pial_lh_area_caudalanteriorcingulate	0.000343	0.0001832	1.872	0.06124
719	aparc-pial_lh_area_caudalmiddlefrontal	-0.0001635	0.0001694	-0.9651	0.3345
720	aparc-pial_lh_area_cuneus	-0.0001717	0.0001745	-0.9842	0.325
721	aparc-pial_lh_area_entorhinal	-0.0002672	0.0001871	-1.428	0.1533
722	aparc-pial_lh_area_fusiform	-9.5e-05	0.0001569	-0.6059	0.5446
723	aparc-pial_lh_area_inferiorparietal	0.0002593	0.0001629	1.592	0.1115
724	aparc-pial_lh_area_inferiortemporal	-5.3e-05	0.0001562	-0.3391	0.7345
725	aparc-pial_lh_area_isthmuscingulate	-0.0004262	0.0001583	-2.692	0.007106
726	aparc-pial_lh_area_lateraloccipital	-6.92e-05	0.0001539	-0.4499	0.6528
727	aparc-pial_lh_area_lateralorbitofrontal	-0.0001335	0.0001406	-0.9494	0.3424
728	aparc-pial_lh_area_lingual	-0.0003265	0.000179	-1.824	0.06813
729	aparc-pial_lh_area_medialorbitofrontal	9.49e-05	0.0001521	0.624	0.5326
730	aparc-pial_lh_area_middletemporal	-0.0001217	0.0001507	-0.8073	0.4195
731	aparc-pial_lh_area_parahippocampal	-0.0006171	0.0001812	-3.406	0.000663
732	aparc-pial_lh_area_paracentral	-0.0002313	0.0001608	-1.439	0.1503
733	aparc-pial_lh_area_parsopercularis	-0.0003757	0.0001771	-2.121	0.03396
734	aparc-pial_lh_area_parsorbitalis	-0.0001214	0.0001672	-0.7263	0.4677
735	aparc-pial_lh_area_parstriangularis	-0.0002815	0.0001752	-1.606	0.1082
736	aparc-pial_lh_area_pericalcarine	-0.0003001	0.000185	-1.622	0.1047
737	aparc-pial_lh_area_postcentral	-0.0002764	0.0001423	-1.943	0.05208
738	aparc-pial_lh_area_posteriorcingulate	-0.0004309	0.0001658	-2.598	0.009385
739	aparc-pial_lh_area_precentral	-3.41e-05	0.0001416	-0.2404	0.81
740	aparc-pial_lh_area_precuneus	-0.0003357	0.0001485	-2.26	0.02382
741	aparc-pial_lh_area_rostralanteriorcingulate	2.88e-05	0.0001645	0.1748	0.8612
742	aparc-pial_lh_area_rostralmiddlefrontal	-0.00022	0.0001385	-1.588	0.1123
743	aparc-pial_lh_area_superiorfrontal	-0.0002034	0.0001345	-1.512	0.1305
744	aparc-pial_lh_area_superiorparietal	-0.0003672	0.0001592	-2.306	0.02113
745	aparc-pial_lh_area_superiortemporal	-4.04e-06	0.000145	-0.02789	0.9778
746	aparc-pial_lh_area_supramarginal	-0.0002638	0.0001557	-1.695	0.09018
747	aparc-pial_lh_area_frontalpole	0.000206	0.0001803	1.143	0.2532
748	aparc-pial_lh_area_transversetemporal	-0.0005266	0.0001825	-2.886	0.003914
749	aparc-pial_rh_area_TotalSurface	-0.0002455	8.71e-05	-2.817	0.004857
750	aparc-pial_rh_area_bankssts	-8.42e-05	0.000174	-0.484	0.6284
751	aparc-pial_rh_area_caudalanteriorcingulate	4.23e-06	0.0001837	0.02305	0.9816
752	aparc-pial_rh_area_caudalmiddlefrontal	-0.0002357	0.0001701	-1.386	0.1658
753	aparc-pial_rh_area_cuneus	-0.0003549	0.0001695	-2.094	0.03631
754	aparc-pial_rh_area_entorhinal	4.81e-05	0.0001857	0.259	0.7957
755	aparc-pial_rh_area_fusiform	-0.0002136	0.0001534	-1.392	0.1639
756	aparc-pial_rh_area_inferiorparietal	0.0001666	0.0001576	1.057	0.2905
757	aparc-pial_rh_area_inferiortemporal	-0.0001768	0.0001535	-1.152	0.2493
758	aparc-pial_rh_area_isthmuscingulate	-0.0003637	0.0001623	-2.241	0.02502
759	aparc-pial_rh_area_lateraloccipital	1.42e-06	0.0001534	0.00926	0.9926
760	aparc-pial_rh_area_lateralorbitofrontal	-0.0002196	0.0001472	-1.492	0.1357
761	aparc-pial_rh_area_lingual	-0.0002135	0.0001749	-1.22	0.2224
762	aparc-pial_rh_area_medialorbitofrontal	-0.0003221	0.0001453	-2.217	0.02663
763	aparc-pial_rh_area_middletemporal	-0.0002259	0.0001449	-1.559	0.1191
764	aparc-pial_rh_area_parahippocampal	-0.0008309	0.000184	-4.517	6.37e-06
765	aparc-pial_rh_area_paracentral	-0.0003468	0.0001632	-2.124	0.03367
766	aparc-pial_rh_area_parsopercularis	-0.0001987	0.000176	-1.129	0.2589
767	aparc-pial_rh_area_parsorbitalis	-0.0003376	0.0001649	-2.048	0.0406
768	aparc-pial_rh_area_parstriangularis	-5.25e-05	0.0001765	-0.2974	0.7661
769	aparc-pial_rh_area_pericalcarine	-0.0003403	0.0001819	-1.871	0.06141
770	aparc-pial_rh_area_postcentral	-0.0002692	0.000145	-1.857	0.06335
771	aparc-pial_rh_area_posteriorcingulate	-6.19e-05	0.0001645	-0.3765	0.7065
772	aparc-pial_rh_area_precentral	-0.0001998	0.0001469	-1.361	0.1737
773	aparc-pial_rh_area_precuneus	-0.0005041	0.0001446	-3.485	0.0004941
774	aparc-pial_rh_area_rostralanteriorcingulate	0.0002236	0.0001816	1.231	0.2182
775	aparc-pial_rh_area_rostralmiddlefrontal	0.0001285	0.0001409	0.9122	0.3617
776	aparc-pial_rh_area_superiorfrontal	-0.0002238	0.0001363	-1.643	0.1005
777	aparc-pial_rh_area_superiorparietal	-0.0003385	0.000159	-2.128	0.03334
778	aparc-pial_rh_area_superiortemporal	-0.0002193	0.0001423	-1.542	0.1232
779	aparc-pial_rh_area_supramarginal	-0.0002988	0.000158	-1.891	0.05862
780	aparc-pial_rh_area_frontalpole	0.0001348	0.0001766	0.7635	0.4452
781	aparc-pial_rh_area_transversetemporal	-0.0002247	0.0001768	-1.271	0.2037
782	BA-exvivo_lh_area_BA1	-0.0003358	0.0001487	-2.257	0.02401
783	BA-exvivo_lh_area_BA2	-0.0004184	0.0001549	-2.701	0.006925
784	BA-exvivo_lh_area_BA3a	-0.0001105	0.000156	-0.7088	0.4785
785	BA-exvivo_lh_area_BA3b	-0.0003193	0.0001387	-2.303	0.02133
786	BA-exvivo_lh_area_BA4a	-0.000249	0.0001499	-1.661	0.09676
787	BA-exvivo_lh_area_BA4p	-0.0002096	0.0001607	-1.305	0.1921
788	BA-exvivo_lh_area_BA6	-0.0001177	0.000141	-0.8349	0.4038
789	BA-exvivo_lh_area_BA44	-0.0004017	0.0001665	-2.413	0.01586
790	BA-exvivo_lh_area_BA45	-0.0001512	0.0001657	-0.9126	0.3615
791	BA-exvivo_lh_area_V1	-0.0003823	0.0001836	-2.083	0.03729
792	BA-exvivo_lh_area_V2	-0.000253	0.0001624	-1.558	0.1193
793	BA-exvivo_lh_area_MT	-1.2e-05	0.0001679	-0.07127	0.9432
794	BA-exvivo_lh_area_perirhinal	-0.000268	0.0001803	-1.486	0.1372
795	BA-exvivo_lh_area_entorhinal	-5.42e-05	0.0001854	-0.2923	0.77
796	BA-exvivo_rh_area_BA1	-0.0004514	0.0001499	-3.011	0.00261
797	BA-exvivo_rh_area_BA2	-0.0002465	0.0001645	-1.498	0.1341
798	BA-exvivo_rh_area_BA3a	-0.0003855	0.0001573	-2.451	0.01426
799	BA-exvivo_rh_area_BA3b	-0.0003827	0.0001489	-2.57	0.01018
800	BA-exvivo_rh_area_BA4a	-0.0005214	0.0001549	-3.366	0.000765
801	BA-exvivo_rh_area_BA4p	-0.0004475	0.0001621	-2.761	0.005779
802	BA-exvivo_rh_area_BA6	-0.0002067	0.0001489	-1.388	0.165
803	BA-exvivo_rh_area_BA44	-0.0002525	0.0001559	-1.62	0.1053
804	BA-exvivo_rh_area_BA45	6.26e-06	0.0001615	0.03876	0.9691
805	BA-exvivo_rh_area_V1	-0.0004211	0.0001807	-2.33	0.01983
806	BA-exvivo_rh_area_V2	-0.0002416	0.0001602	-1.508	0.1316
807	BA-exvivo_rh_area_MT	0.0002658	0.000164	1.621	0.1051
808	BA-exvivo_rh_area_perirhinal	-7.38e-05	0.0001743	-0.4231	0.6723
809	BA-exvivo_rh_area_entorhinal	-0.0001583	0.0001772	-0.8933	0.3717
810	aparc-DKTatlas_lh_area_caudalanteriorcingulate	0.0002273	0.0001532	1.484	0.1379
811	aparc-DKTatlas_lh_area_caudalmiddlefrontal	-0.0002029	0.0001629	-1.246	0.2128
812	aparc-DKTatlas_lh_area_cuneus	-0.0001486	0.0001709	-0.8695	0.3846
813	aparc-DKTatlas_lh_area_entorhinal	-0.00015	0.0001871	-0.8017	0.4227
814	aparc-DKTatlas_lh_area_fusiform	-0.000218	0.0001451	-1.502	0.1332
815	aparc-DKTatlas_lh_area_inferiorparietal	0.0002479	0.0001592	1.558	0.1194
816	aparc-DKTatlas_lh_area_inferiortemporal	-8.57e-05	0.000146	-0.5871	0.5572
817	aparc-DKTatlas_lh_area_isthmuscingulate	-0.0004974	0.0001513	-3.289	0.00101
818	aparc-DKTatlas_lh_area_lateraloccipital	-0.0001026	0.0001553	-0.6604	0.509
819	aparc-DKTatlas_lh_area_lateralorbitofrontal	-0.0001572	0.0001321	-1.19	0.234
820	aparc-DKTatlas_lh_area_lingual	-0.000344	0.0001763	-1.952	0.05101
821	aparc-DKTatlas_lh_area_medialorbitofrontal	-3.96e-05	0.0001387	-0.2855	0.7753
822	aparc-DKTatlas_lh_area_middletemporal	1.55e-05	0.0001422	0.109	0.9132
823	aparc-DKTatlas_lh_area_parahippocampal	-0.0004326	0.0001659	-2.607	0.009148
824	aparc-DKTatlas_lh_area_paracentral	-0.0003714	0.0001549	-2.397	0.01655
825	aparc-DKTatlas_lh_area_parsopercularis	-0.0003395	0.0001714	-1.98	0.04771
826	aparc-DKTatlas_lh_area_parsorbitalis	-0.000106	0.0001602	-0.6616	0.5083
827	aparc-DKTatlas_lh_area_parstriangularis	-0.0001576	0.0001697	-0.9283	0.3533
828	aparc-DKTatlas_lh_area_pericalcarine	-0.0003436	0.0001891	-1.817	0.06928
829	aparc-DKTatlas_lh_area_postcentral	-0.0003669	0.0001373	-2.672	0.007553
830	aparc-DKTatlas_lh_area_posteriorcingulate	-0.0004693	0.0001558	-3.012	0.002604
831	aparc-DKTatlas_lh_area_precentral	-0.0001372	0.0001398	-0.9813	0.3265
832	aparc-DKTatlas_lh_area_precuneus	-0.0002864	0.000147	-1.948	0.05145
833	aparc-DKTatlas_lh_area_rostralanteriorcingulate	6.49e-06	0.0001414	0.04588	0.9634
834	aparc-DKTatlas_lh_area_rostralmiddlefrontal	-0.0001609	0.0001402	-1.148	0.2511
835	aparc-DKTatlas_lh_area_superiorfrontal	-0.0003041	0.0001284	-2.369	0.01787
836	aparc-DKTatlas_lh_area_superiorparietal	-0.0004737	0.0001646	-2.878	0.004011
837	aparc-DKTatlas_lh_area_superiortemporal	-0.0001225	0.0001306	-0.9381	0.3482
838	aparc-DKTatlas_lh_area_supramarginal	-0.0003156	0.0001528	-2.065	0.03893
839	aparc-DKTatlas_lh_area_transversetemporal	-0.0004473	0.000173	-2.586	0.009727
840	aparc-DKTatlas_lh_area_insula	-0.0001524	0.0001329	-1.147	0.2514
841	aparc-DKTatlas_rh_area_caudalanteriorcingulate	0.0001072	0.0001792	0.5982	0.5497
842	aparc-DKTatlas_rh_area_caudalmiddlefrontal	-0.0002326	0.0001645	-1.414	0.1573
843	aparc-DKTatlas_rh_area_cuneus	-0.0003694	0.0001647	-2.242	0.02496
844	aparc-DKTatlas_rh_area_entorhinal	6.16e-05	0.0001837	0.3352	0.7375
845	aparc-DKTatlas_rh_area_fusiform	-0.0002118	0.0001432	-1.479	0.1392
846	aparc-DKTatlas_rh_area_inferiorparietal	0.0001041	0.0001535	0.6781	0.4977
847	aparc-DKTatlas_rh_area_inferiortemporal	-0.0001604	0.000141	-1.138	0.2552
848	aparc-DKTatlas_rh_area_isthmuscingulate	-0.0004061	0.0001555	-2.612	0.00903
849	aparc-DKTatlas_rh_area_lateraloccipital	-4.57e-05	0.0001553	-0.2941	0.7687
850	aparc-DKTatlas_rh_area_lateralorbitofrontal	-0.0001878	0.0001296	-1.449	0.1474
851	aparc-DKTatlas_rh_area_lingual	-0.0002436	0.0001732	-1.406	0.1597
852	aparc-DKTatlas_rh_area_medialorbitofrontal	-0.0001159	0.0001393	-0.8323	0.4053
853	aparc-DKTatlas_rh_area_middletemporal	-0.0001093	0.0001359	-0.8047	0.421
854	aparc-DKTatlas_rh_area_parahippocampal	-0.0005816	0.0001684	-3.454	0.0005549
855	aparc-DKTatlas_rh_area_paracentral	-0.0004503	0.0001578	-2.853	0.004344
856	aparc-DKTatlas_rh_area_parsopercularis	-0.000259	0.0001678	-1.544	0.1227
857	aparc-DKTatlas_rh_area_parsorbitalis	-0.0003178	0.000165	-1.926	0.0541
858	aparc-DKTatlas_rh_area_parstriangularis	8.09e-05	0.0001732	0.4667	0.6407
859	aparc-DKTatlas_rh_area_pericalcarine	-0.0004187	0.0001856	-2.256	0.02411
860	aparc-DKTatlas_rh_area_postcentral	-0.000362	0.0001425	-2.54	0.01111
861	aparc-DKTatlas_rh_area_posteriorcingulate	-8.37e-05	0.0001559	-0.537	0.5913
862	aparc-DKTatlas_rh_area_precentral	-0.0003086	0.0001451	-2.126	0.03349
863	aparc-DKTatlas_rh_area_precuneus	-0.0005118	0.0001413	-3.622	0.0002938
864	aparc-DKTatlas_rh_area_rostralanteriorcingulate	-6.86e-06	0.0001612	-0.04255	0.9661
865	aparc-DKTatlas_rh_area_rostralmiddlefrontal	0.0001712	0.0001445	1.185	0.2359
866	aparc-DKTatlas_rh_area_superiorfrontal	-0.0002951	0.0001239	-2.382	0.01722
867	aparc-DKTatlas_rh_area_superiorparietal	-0.0003698	0.0001631	-2.268	0.02338
868	aparc-DKTatlas_rh_area_superiortemporal	-0.0002208	0.0001287	-1.715	0.08632
869	aparc-DKTatlas_rh_area_supramarginal	-0.0003462	0.0001545	-2.241	0.02505
870	aparc-DKTatlas_rh_area_transversetemporal	-0.0003873	0.0001671	-2.318	0.02047
871	aparc-DKTatlas_rh_area_insula	-0.0002628	0.0001345	-1.954	0.05068
872	aparc-a2009s_lh_area_G+S-frontomargin	-0.0001443	0.0001612	-0.8954	0.3706
873	aparc-a2009s_lh_area_G+S-occipital-inf	-4.53e-05	0.0001777	-0.2549	0.7988
874	aparc-a2009s_lh_area_G+S-paracentral	-0.0003499	0.0001661	-2.107	0.03514
875	aparc-a2009s_lh_area_G+S-subcentral	-0.0001501	0.0001527	-0.9832	0.3255
876	aparc-a2009s_lh_area_G+S-transv-frontopol	-0.0002758	0.0001708	-1.615	0.1064
877	aparc-a2009s_lh_area_G+S-cingul-Ant	4.91e-05	0.0001452	0.3383	0.7352
878	aparc-a2009s_lh_area_G+S-cingul-Mid-Ant	0.0002499	0.0001611	1.551	0.121
879	aparc-a2009s_lh_area_G+S-cingul-Mid-Post	-0.0001042	0.0001609	-0.6475	0.5173
880	aparc-a2009s_lh_area_G-cingul-Post-dorsal	-0.0005098	0.0001588	-3.211	0.001329
881	aparc-a2009s_lh_area_G-cingul-Post-ventral	-0.0003208	0.000175	-1.833	0.06688
882	aparc-a2009s_lh_area_G-cuneus	-0.0003285	0.0001765	-1.861	0.06276
883	aparc-a2009s_lh_area_G-front-inf-Opercular	-0.0003627	0.0001747	-2.076	0.03789
884	aparc-a2009s_lh_area_G-front-inf-Orbital	-0.0002413	0.0001856	-1.3	0.1936
885	aparc-a2009s_lh_area_G-front-inf-Triangul	-7.46e-05	0.0001824	-0.409	0.6826
886	aparc-a2009s_lh_area_G-front-middle	-0.0001049	0.0001494	-0.7021	0.4826
887	aparc-a2009s_lh_area_G-front-sup	-0.00036	0.0001375	-2.619	0.008843
888	aparc-a2009s_lh_area_G-Ins-lg+S-cent-ins	-1.32e-05	0.0001701	-0.07758	0.9382
889	aparc-a2009s_lh_area_G-insular-short	-0.00021	0.0001538	-1.366	0.172
890	aparc-a2009s_lh_area_G-occipital-middle	-4.76e-05	0.0001683	-0.2827	0.7774
891	aparc-a2009s_lh_area_G-occipital-sup	-0.0002354	0.0001729	-1.361	0.1735
892	aparc-a2009s_lh_area_G-oc-temp-lat-fusifor	-0.0001762	0.0001697	-1.038	0.2991
893	aparc-a2009s_lh_area_G-oc-temp-med-Lingual	-0.00026	0.0001814	-1.433	0.1519
894	aparc-a2009s_lh_area_G-oc-temp-med-Parahip	-0.0002144	0.0001836	-1.168	0.243
895	aparc-a2009s_lh_area_G-orbital	-2.73e-05	0.0001411	-0.1935	0.8466
896	aparc-a2009s_lh_area_G-pariet-inf-Angular	0.0001213	0.0001688	0.7183	0.4726
897	aparc-a2009s_lh_area_G-pariet-inf-Supramar	-0.0003651	0.0001603	-2.278	0.02274
898	aparc-a2009s_lh_area_G-parietal-sup	-0.0004028	0.0001717	-2.345	0.01904
899	aparc-a2009s_lh_area_G-postcentral	-0.0001945	0.0001578	-1.233	0.2178
900	aparc-a2009s_lh_area_G-precentral	5.93e-07	0.0001543	0.003842	0.9969
901	aparc-a2009s_lh_area_G-precuneus	-0.0003189	0.0001656	-1.925	0.05422
902	aparc-a2009s_lh_area_G-rectus	-1.87e-05	0.0001645	-0.1134	0.9097
903	aparc-a2009s_lh_area_G-subcallosal	-0.0001557	0.0001784	-0.8726	0.3829
904	aparc-a2009s_lh_area_G-temp-sup-G-T-transv	-0.0005161	0.0001821	-2.834	0.004608
905	aparc-a2009s_lh_area_G-temp-sup-Lateral	-8.44e-05	0.000154	-0.5482	0.5836
906	aparc-a2009s_lh_area_G-temp-sup-Plan-polar	7.22e-05	0.0001663	0.4339	0.6643
907	aparc-a2009s_lh_area_G-temp-sup-Plan-tempo	-0.0002138	0.0001715	-1.247	0.2126
908	aparc-a2009s_lh_area_G-temporal-inf	-6.87e-05	0.0001627	-0.4224	0.6728
909	aparc-a2009s_lh_area_G-temporal-middle	-0.000136	0.0001528	-0.8901	0.3734
910	aparc-a2009s_lh_area_Lat-Fis-ant-Horizont	-0.0002302	0.0001905	-1.209	0.2268
911	aparc-a2009s_lh_area_Lat-Fis-ant-Vertical	-0.000302	0.0001997	-1.513	0.1304
912	aparc-a2009s_lh_area_Lat-Fis-post	-0.0003747	0.000163	-2.298	0.02159
913	aparc-a2009s_lh_area_Pole-occipital	-0.0001224	0.000167	-0.7333	0.4634
914	aparc-a2009s_lh_area_Pole-temporal	-0.0001208	0.0001552	-0.7781	0.4365
915	aparc-a2009s_lh_area_S-calcarine	-0.000452	0.0001885	-2.398	0.0165
916	aparc-a2009s_lh_area_S-central	-0.0001623	0.0001583	-1.026	0.3051
917	aparc-a2009s_lh_area_S-cingul-Marginalis	-0.000692	0.0001673	-4.136	3.57e-05
918	aparc-a2009s_lh_area_S-circular-insula-ant	-9.77e-05	0.0001695	-0.5765	0.5643
919	aparc-a2009s_lh_area_S-circular-insula-inf	-7.34e-05	0.000162	-0.453	0.6506
920	aparc-a2009s_lh_area_S-circular-insula-sup	-0.0001693	0.0001485	-1.14	0.2541
921	aparc-a2009s_lh_area_S-collat-transv-ant	3.27e-05	0.0001804	0.1814	0.8561
922	aparc-a2009s_lh_area_S-collat-transv-post	-0.0001194	0.0001847	-0.6464	0.518
923	aparc-a2009s_lh_area_S-front-inf	-0.0003559	0.0001667	-2.134	0.03285
924	aparc-a2009s_lh_area_S-front-middle	-0.0002904	0.0001643	-1.768	0.07716
925	aparc-a2009s_lh_area_S-front-sup	-0.0002349	0.0001599	-1.469	0.1418
926	aparc-a2009s_lh_area_S-interm-prim-Jensen	8.58e-05	0.0001942	0.4417	0.6588
927	aparc-a2009s_lh_area_S-intrapariet+P-trans	-0.000281	0.000176	-1.597	0.1104
928	aparc-a2009s_lh_area_S-oc-middle+Lunatus	5.29e-08	0.000186	0.0002844	0.9998
929	aparc-a2009s_lh_area_S-oc-sup+transversal	-2.82e-05	0.000182	-0.1547	0.8771
930	aparc-a2009s_lh_area_S-occipital-ant	0.0001031	0.0001853	0.5564	0.5779
931	aparc-a2009s_lh_area_S-oc-temp-lat	-2.88e-05	0.000176	-0.1634	0.8702
932	aparc-a2009s_lh_area_S-oc-temp-med+Lingual	-0.0002476	0.0001648	-1.503	0.1329
933	aparc-a2009s_lh_area_S-orbital-lateral	-7.93e-05	0.0001816	-0.4367	0.6624
934	aparc-a2009s_lh_area_S-orbital-med-olfact	-8.99e-05	0.0001648	-0.5456	0.5854
935	aparc-a2009s_lh_area_S-orbital-H-Shaped	-1.8e-05	0.0001571	-0.1146	0.9088
936	aparc-a2009s_lh_area_S-parieto-occipital	4.62e-05	0.0001768	0.2612	0.794
937	aparc-a2009s_lh_area_S-pericallosal	-0.0002713	0.0001646	-1.649	0.09924
938	aparc-a2009s_lh_area_S-postcentral	-0.0004791	0.0001625	-2.948	0.003206
939	aparc-a2009s_lh_area_S-precentral-inf-part	-0.0001816	0.0001792	-1.014	0.3108
940	aparc-a2009s_lh_area_S-precentral-sup-part	3.38e-05	0.0001796	0.1884	0.8506
941	aparc-a2009s_lh_area_S-suborbital	1.62e-05	0.0001756	0.09206	0.9267
942	aparc-a2009s_lh_area_S-subparietal	-0.0001251	0.0001698	-0.7367	0.4613
943	aparc-a2009s_lh_area_S-temporal-inf	4.25e-05	0.0001712	0.248	0.8041
944	aparc-a2009s_lh_area_S-temporal-sup	0.0001995	0.0001524	1.309	0.1905
945	aparc-a2009s_lh_area_S-temporal-transverse	-0.0003079	0.0001846	-1.668	0.09528
946	aparc-a2009s_rh_area_G+S-frontomargin	-8.41e-05	0.0001652	-0.509	0.6108
947	aparc-a2009s_rh_area_G+S-occipital-inf	-0.0001367	0.0001714	-0.7976	0.4251
948	aparc-a2009s_rh_area_G+S-paracentral	-0.0004597	0.0001676	-2.743	0.006109
949	aparc-a2009s_rh_area_G+S-subcentral	-0.0001958	0.0001592	-1.23	0.2188
950	aparc-a2009s_rh_area_G+S-transv-frontopol	-9.59e-05	0.0001643	-0.5833	0.5597
951	aparc-a2009s_rh_area_G+S-cingul-Ant	-0.0001606	0.0001342	-1.196	0.2316
952	aparc-a2009s_rh_area_G+S-cingul-Mid-Ant	0.0001432	0.0001541	0.9291	0.3529
953	aparc-a2009s_rh_area_G+S-cingul-Mid-Post	-0.0001098	0.0001515	-0.725	0.4685
954	aparc-a2009s_rh_area_G-cingul-Post-dorsal	-0.0003043	0.0001662	-1.83	0.06722
955	aparc-a2009s_rh_area_G-cingul-Post-ventral	-0.0002673	0.0001766	-1.513	0.1302
956	aparc-a2009s_rh_area_G-cuneus	-0.0004332	0.0001715	-2.525	0.01157
957	aparc-a2009s_rh_area_G-front-inf-Opercular	-0.0003541	0.0001718	-2.061	0.0393
958	aparc-a2009s_rh_area_G-front-inf-Orbital	-6.12e-05	0.0001865	-0.328	0.7429
959	aparc-a2009s_rh_area_G-front-inf-Triangul	-3.08e-05	0.0001864	-0.1651	0.8689
960	aparc-a2009s_rh_area_G-front-middle	5.1e-05	0.0001571	0.3245	0.7456
961	aparc-a2009s_rh_area_G-front-sup	-0.0003237	0.0001443	-2.244	0.02484
962	aparc-a2009s_rh_area_G-Ins-lg+S-cent-ins	-8.76e-05	0.0001672	-0.524	0.6003
963	aparc-a2009s_rh_area_G-insular-short	7.83e-05	0.0001694	0.4621	0.644
964	aparc-a2009s_rh_area_G-occipital-middle	0.0002934	0.0001662	1.765	0.07763
965	aparc-a2009s_rh_area_G-occipital-sup	-0.000272	0.0001699	-1.601	0.1095
966	aparc-a2009s_rh_area_G-oc-temp-lat-fusifor	-0.0001142	0.0001695	-0.6736	0.5006
967	aparc-a2009s_rh_area_G-oc-temp-med-Lingual	-0.0003024	0.0001785	-1.694	0.0903
968	aparc-a2009s_rh_area_G-oc-temp-med-Parahip	-0.0002969	0.0001846	-1.608	0.1079
969	aparc-a2009s_rh_area_G-orbital	-0.0002034	0.0001409	-1.444	0.1488
970	aparc-a2009s_rh_area_G-pariet-inf-Angular	-0.0001116	0.0001712	-0.652	0.5144
971	aparc-a2009s_rh_area_G-pariet-inf-Supramar	-0.0004326	0.000164	-2.638	0.008347
972	aparc-a2009s_rh_area_G-parietal-sup	-0.0005591	0.0001758	-3.181	0.001472
973	aparc-a2009s_rh_area_G-postcentral	-0.0003522	0.0001569	-2.245	0.0248
974	aparc-a2009s_rh_area_G-precentral	-0.0002469	0.0001587	-1.555	0.1199
975	aparc-a2009s_rh_area_G-precuneus	-0.0006149	0.0001635	-3.761	0.0001705
976	aparc-a2009s_rh_area_G-rectus	-8.05e-05	0.0001611	-0.4999	0.6172
977	aparc-a2009s_rh_area_G-subcallosal	-0.00033	0.00018	-1.833	0.06677
978	aparc-a2009s_rh_area_G-temp-sup-G-T-transv	-0.0003048	0.0001792	-1.7	0.08914
979	aparc-a2009s_rh_area_G-temp-sup-Lateral	-0.0002604	0.000152	-1.713	0.0868
980	aparc-a2009s_rh_area_G-temp-sup-Plan-polar	-6.29e-05	0.0001783	-0.3527	0.7243
981	aparc-a2009s_rh_area_G-temp-sup-Plan-tempo	-0.0004508	0.000171	-2.636	0.008393
982	aparc-a2009s_rh_area_G-temporal-inf	-0.0001884	0.0001572	-1.199	0.2307
983	aparc-a2009s_rh_area_G-temporal-middle	-0.0001039	0.0001488	-0.6983	0.485
984	aparc-a2009s_rh_area_Lat-Fis-ant-Horizont	-0.000125	0.0001871	-0.6685	0.5038
985	aparc-a2009s_rh_area_Lat-Fis-ant-Vertical	-0.0001965	0.0001981	-0.9919	0.3213
986	aparc-a2009s_rh_area_Lat-Fis-post	-0.0004692	0.0001638	-2.865	0.00418
987	aparc-a2009s_rh_area_Pole-occipital	-0.0003008	0.0001707	-1.762	0.07804
988	aparc-a2009s_rh_area_Pole-temporal	-0.0001206	0.0001563	-0.7717	0.4403
989	aparc-a2009s_rh_area_S-calcarine	-0.0002427	0.000184	-1.319	0.1872
990	aparc-a2009s_rh_area_S-central	-0.0003365	0.0001594	-2.112	0.03475
991	aparc-a2009s_rh_area_S-cingul-Marginalis	-0.0002734	0.000169	-1.618	0.1058
992	aparc-a2009s_rh_area_S-circular-insula-ant	-0.0002014	0.0001792	-1.124	0.2612
993	aparc-a2009s_rh_area_S-circular-insula-inf	2.09e-05	0.0001592	0.1312	0.8956
994	aparc-a2009s_rh_area_S-circular-insula-sup	-0.0001738	0.0001587	-1.095	0.2734
995	aparc-a2009s_rh_area_S-collat-transv-ant	-5.38e-05	0.0001824	-0.2948	0.7682
996	aparc-a2009s_rh_area_S-collat-transv-post	-0.000107	0.0001896	-0.5646	0.5724
997	aparc-a2009s_rh_area_S-front-inf	0.0001061	0.0001693	0.6271	0.5306
998	aparc-a2009s_rh_area_S-front-middle	2.33e-05	0.0001625	0.1434	0.886
999	aparc-a2009s_rh_area_S-front-sup	-0.0002167	0.000159	-1.363	0.1729
1000	aparc-a2009s_rh_area_S-interm-prim-Jensen	-3.92e-05	0.0001882	-0.2084	0.835
1001	aparc-a2009s_rh_area_S-intrapariet+P-trans	-0.0001836	0.0001743	-1.053	0.2922
1002	aparc-a2009s_rh_area_S-oc-middle+Lunatus	-1.41e-05	0.0001819	-0.0774	0.9383
1003	aparc-a2009s_rh_area_S-oc-sup+transversal	0.0003143	0.0001818	1.729	0.08383
1004	aparc-a2009s_rh_area_S-occipital-ant	0.0002758	0.0001865	1.479	0.1393
1005	aparc-a2009s_rh_area_S-oc-temp-lat	-7.74e-05	0.0001715	-0.4512	0.6519
1006	aparc-a2009s_rh_area_S-oc-temp-med+Lingual	-0.0002275	0.0001649	-1.379	0.1678
1007	aparc-a2009s_rh_area_S-orbital-lateral	-5.99e-06	0.0001821	-0.03288	0.9738
1008	aparc-a2009s_rh_area_S-orbital-med-olfact	-0.0001031	0.0001674	-0.6154	0.5383
1009	aparc-a2009s_rh_area_S-orbital-H-Shaped	-0.0002222	0.0001557	-1.427	0.1536
1010	aparc-a2009s_rh_area_S-parieto-occipital	-0.0002257	0.0001683	-1.341	0.18
1011	aparc-a2009s_rh_area_S-pericallosal	-0.0001098	0.0001643	-0.6682	0.504
1012	aparc-a2009s_rh_area_S-postcentral	-0.0001969	0.0001698	-1.16	0.2462
1013	aparc-a2009s_rh_area_S-precentral-inf-part	-0.0002001	0.0001782	-1.123	0.2615
1014	aparc-a2009s_rh_area_S-precentral-sup-part	5.7e-05	0.0001818	0.3133	0.754
1015	aparc-a2009s_rh_area_S-suborbital	-0.0003327	0.0001888	-1.762	0.07816
1016	aparc-a2009s_rh_area_S-subparietal	-0.0003239	0.0001735	-1.867	0.06189
1017	aparc-a2009s_rh_area_S-temporal-inf	-5.3e-05	0.0001663	-0.3186	0.7501
1018	aparc-a2009s_rh_area_S-temporal-sup	-3.99e-05	0.0001528	-0.261	0.7941
1019	aparc-a2009s_rh_area_S-temporal-transverse	-0.0003427	0.0001839	-1.863	0.06243
1020	aparc-Desikan_lh_thickness_GlobalMeanThickness	0.0001836	0.0001722	1.066	0.2863
1021	aparc-Desikan_lh_thickness_bankssts	4.05e-06	0.000186	0.02176	0.9826
1022	aparc-Desikan_lh_thickness_caudalanteriorcingulate	0.0004298	0.0001896	2.267	0.02341
1023	aparc-Desikan_lh_thickness_caudalmiddlefrontal	-0.0001977	0.0001732	-1.142	0.2536
1024	aparc-Desikan_lh_thickness_cuneus	0.0002447	0.0001894	1.292	0.1964
1025	aparc-Desikan_lh_thickness_entorhinal	0.0001168	0.0001855	0.6294	0.5291
1026	aparc-Desikan_lh_thickness_fusiform	0.000249	0.0001793	1.389	0.1649
1027	aparc-Desikan_lh_thickness_inferiorparietal	-8.58e-05	0.0001714	-0.5006	0.6166
1028	aparc-Desikan_lh_thickness_inferiortemporal	-1.53e-05	0.0001834	-0.08356	0.9334
1029	aparc-Desikan_lh_thickness_isthmuscingulate	0.0003394	0.0001869	1.816	0.06935
1030	aparc-Desikan_lh_thickness_lateraloccipital	0.0001081	0.0001866	0.5793	0.5624
1031	aparc-Desikan_lh_thickness_lateralorbitofrontal	0.0002558	0.0001788	1.431	0.1526
1032	aparc-Desikan_lh_thickness_lingual	0.0002118	0.0001892	1.12	0.2629
1033	aparc-Desikan_lh_thickness_medialorbitofrontal	0.0001906	0.0001845	1.033	0.3018
1034	aparc-Desikan_lh_thickness_middletemporal	-4.6e-05	0.0001852	-0.2484	0.8039
1035	aparc-Desikan_lh_thickness_parahippocampal	0.0002035	0.0001894	1.075	0.2826
1036	aparc-Desikan_lh_thickness_paracentral	0.000145	0.0001819	0.797	0.4255
1037	aparc-Desikan_lh_thickness_parsopercularis	0.0001558	0.0001747	0.8919	0.3725
1038	aparc-Desikan_lh_thickness_parsorbitalis	5.49e-05	0.0001816	0.3023	0.7624
1039	aparc-Desikan_lh_thickness_parstriangularis	0.0001462	0.0001743	0.8385	0.4018
1040	aparc-Desikan_lh_thickness_pericalcarine	0.0002637	0.000189	1.395	0.163
1041	aparc-Desikan_lh_thickness_postcentral	0.00028	0.0001794	1.561	0.1185
1042	aparc-Desikan_lh_thickness_posteriorcingulate	9.37e-05	0.0001872	0.5002	0.6169
1043	aparc-Desikan_lh_thickness_precentral	0.0001173	0.0001772	0.6617	0.5082
1044	aparc-Desikan_lh_thickness_precuneus	0.0003355	0.0001747	1.92	0.05485
1045	aparc-Desikan_lh_thickness_rostralanteriorcingulate	0.0002896	0.0001825	1.586	0.1127
1046	aparc-Desikan_lh_thickness_rostralmiddlefrontal	-3.72e-05	0.0001698	-0.2192	0.8265
1047	aparc-Desikan_lh_thickness_superiorfrontal	-2.17e-05	0.0001638	-0.1323	0.8948
1048	aparc-Desikan_lh_thickness_superiorparietal	1.83e-05	0.0001749	0.1049	0.9165
1049	aparc-Desikan_lh_thickness_superiortemporal	0.0003376	0.000178	1.896	0.05794
1050	aparc-Desikan_lh_thickness_supramarginal	4.69e-07	0.000172	0.002725	0.9978
1051	aparc-Desikan_lh_thickness_frontalpole	0.0002935	0.0001856	1.581	0.1139
1052	aparc-Desikan_lh_thickness_transversetemporal	0.0002792	0.0001922	1.453	0.1462
1053	aparc-Desikan_lh_thickness_insula	0.0003276	0.0001872	1.75	0.08015
1054	aparc-Desikan_rh_thickness_GlobalMeanThickness	7.36e-05	0.0001729	0.4255	0.6704
1055	aparc-Desikan_rh_thickness_bankssts	0.0001139	0.0001869	0.6095	0.5422
1056	aparc-Desikan_rh_thickness_caudalanteriorcingulate	0.0001673	0.0001899	0.8811	0.3783
1057	aparc-Desikan_rh_thickness_caudalmiddlefrontal	-6.7e-05	0.0001737	-0.3854	0.6999
1058	aparc-Desikan_rh_thickness_cuneus	0.0002274	0.0001914	1.188	0.2349
1059	aparc-Desikan_rh_thickness_entorhinal	-0.0001703	0.0001841	-0.925	0.355
1060	aparc-Desikan_rh_thickness_fusiform	-1.07e-05	0.0001838	-0.05835	0.9535
1061	aparc-Desikan_rh_thickness_inferiorparietal	-0.0001952	0.0001722	-1.133	0.2571
1062	aparc-Desikan_rh_thickness_inferiortemporal	7.98e-05	0.0001832	0.4355	0.6632
1063	aparc-Desikan_rh_thickness_isthmuscingulate	0.0001858	0.0001866	0.9956	0.3195
1064	aparc-Desikan_rh_thickness_lateraloccipital	-2.88e-07	0.0001872	-0.001537	0.9988
1065	aparc-Desikan_rh_thickness_lateralorbitofrontal	0.0001022	0.0001818	0.5622	0.574
1066	aparc-Desikan_rh_thickness_lingual	0.0003194	0.0001903	1.679	0.0932
1067	aparc-Desikan_rh_thickness_medialorbitofrontal	0.000508	0.0001854	2.739	0.006172
1068	aparc-Desikan_rh_thickness_middletemporal	-0.0001396	0.0001824	-0.7654	0.4441
1069	aparc-Desikan_rh_thickness_parahippocampal	0.0001587	0.0001865	0.8512	0.3947
1070	aparc-Desikan_rh_thickness_paracentral	0.0001433	0.000182	0.7875	0.431
1071	aparc-Desikan_rh_thickness_parsopercularis	0.0002854	0.0001758	1.624	0.1044
1072	aparc-Desikan_rh_thickness_parsorbitalis	0.0002245	0.0001804	1.244	0.2134
1073	aparc-Desikan_rh_thickness_parstriangularis	-5.47e-05	0.0001735	-0.315	0.7528
1074	aparc-Desikan_rh_thickness_pericalcarine	4.7e-05	0.0001905	0.2466	0.8053
1075	aparc-Desikan_rh_thickness_postcentral	0.0001964	0.00018	1.091	0.2751
1076	aparc-Desikan_rh_thickness_posteriorcingulate	3.57e-05	0.0001841	0.194	0.8462
1077	aparc-Desikan_rh_thickness_precentral	5.54e-05	0.0001779	0.3113	0.7556
1078	aparc-Desikan_rh_thickness_precuneus	0.0001527	0.0001756	0.8692	0.3848
1079	aparc-Desikan_rh_thickness_rostralanteriorcingulate	-5.22e-05	0.0001873	-0.2788	0.7804
1080	aparc-Desikan_rh_thickness_rostralmiddlefrontal	-8.96e-05	0.0001703	-0.5259	0.599
1081	aparc-Desikan_rh_thickness_superiorfrontal	-8.56e-05	0.0001659	-0.5161	0.6058
1082	aparc-Desikan_rh_thickness_superiorparietal	-9.63e-05	0.0001746	-0.5518	0.5811
1083	aparc-Desikan_rh_thickness_superiortemporal	0.00015	0.0001746	0.859	0.3904
1084	aparc-Desikan_rh_thickness_supramarginal	-2.5e-05	0.0001735	-0.144	0.8855
1085	aparc-Desikan_rh_thickness_frontalpole	0.000195	0.0001833	1.064	0.2875
1086	aparc-Desikan_rh_thickness_transversetemporal	-1.21e-05	0.0001915	-0.06336	0.9495
1087	aparc-Desikan_rh_thickness_insula	0.0001546	0.0001874	0.8245	0.4097
1088	BA-exvivo_lh_thickness_BA1	0.0004287	0.000186	2.305	0.02121
1089	BA-exvivo_lh_thickness_BA2	1.97e-05	0.0001726	0.1139	0.9094
1090	BA-exvivo_lh_thickness_BA3a	0.0001546	0.0001835	0.8426	0.3995
1091	BA-exvivo_lh_thickness_BA3b	0.0003639	0.0001811	2.009	0.04452
1092	BA-exvivo_lh_thickness_BA4a	0.0001322	0.0001812	0.7296	0.4657
1093	BA-exvivo_lh_thickness_BA4p	0.0001674	0.0001884	0.8887	0.3742
1094	BA-exvivo_lh_thickness_BA6	-5.31e-05	0.0001686	-0.3149	0.7529
1095	BA-exvivo_lh_thickness_BA44	0.0001886	0.0001754	1.075	0.2825
1096	BA-exvivo_lh_thickness_BA45	7.2e-05	0.0001715	0.42	0.6745
1097	BA-exvivo_lh_thickness_V1	0.0001609	0.0001903	0.8456	0.3978
1098	BA-exvivo_lh_thickness_V2	0.0002192	0.0001871	1.171	0.2414
1099	BA-exvivo_lh_thickness_MT	5.83e-05	0.0001853	0.3147	0.753
1100	BA-exvivo_lh_thickness_perirhinal	1.8e-05	0.0001832	0.09852	0.9215
1101	BA-exvivo_lh_thickness_entorhinal	0.0002905	0.000184	1.579	0.1144
1102	BA-exvivo_rh_thickness_BA1	0.0003159	0.0001847	1.71	0.08728
1103	BA-exvivo_rh_thickness_BA2	4.69e-05	0.0001761	0.2666	0.7898
1104	BA-exvivo_rh_thickness_BA3a	-4.23e-05	0.0001834	-0.2307	0.8176
1105	BA-exvivo_rh_thickness_BA3b	0.0001186	0.0001866	0.6355	0.5251
1106	BA-exvivo_rh_thickness_BA4a	0.0002091	0.0001816	1.151	0.2496
1107	BA-exvivo_rh_thickness_BA4p	5.22e-05	0.0001868	0.2796	0.7798
1108	BA-exvivo_rh_thickness_BA6	-0.0001157	0.000173	-0.6687	0.5037
1109	BA-exvivo_rh_thickness_BA44	0.0003111	0.0001743	1.785	0.07432
1110	BA-exvivo_rh_thickness_BA45	-7.94e-05	0.000171	-0.4642	0.6425
1111	BA-exvivo_rh_thickness_V1	5.6e-05	0.0001908	0.2932	0.7694
1112	BA-exvivo_rh_thickness_V2	0.0002256	0.0001873	1.204	0.2285
1113	BA-exvivo_rh_thickness_MT	-9.3e-06	0.0001814	-0.05127	0.9591
1114	BA-exvivo_rh_thickness_perirhinal	-9.04e-05	0.0001824	-0.4953	0.6204
1115	BA-exvivo_rh_thickness_entorhinal	-2.28e-05	0.0001844	-0.1238	0.9015
1116	aparc-DKTatlas_lh_thickness_caudalanteriorcingulate	0.0002934	0.0001886	1.555	0.1199
1117	aparc-DKTatlas_lh_thickness_caudalmiddlefrontal	-0.0001924	0.0001732	-1.111	0.2668
1118	aparc-DKTatlas_lh_thickness_cuneus	0.0002421	0.0001874	1.291	0.1966
1119	aparc-DKTatlas_lh_thickness_entorhinal	0.0001292	0.000186	0.6947	0.4873
1120	aparc-DKTatlas_lh_thickness_fusiform	0.0002345	0.0001792	1.309	0.1907
1121	aparc-DKTatlas_lh_thickness_inferiorparietal	-7.47e-05	0.0001712	-0.4363	0.6626
1122	aparc-DKTatlas_lh_thickness_inferiortemporal	3.94e-05	0.0001827	0.2157	0.8292
1123	aparc-DKTatlas_lh_thickness_isthmuscingulate	0.000311	0.000187	1.663	0.09637
1124	aparc-DKTatlas_lh_thickness_lateraloccipital	0.0001163	0.0001867	0.623	0.5333
1125	aparc-DKTatlas_lh_thickness_lateralorbitofrontal	0.0003339	0.0001819	1.836	0.06643
1126	aparc-DKTatlas_lh_thickness_lingual	0.0002105	0.0001891	1.113	0.2657
1127	aparc-DKTatlas_lh_thickness_medialorbitofrontal	0.0001888	0.0001867	1.011	0.3118
1128	aparc-DKTatlas_lh_thickness_middletemporal	-0.0001022	0.0001841	-0.5549	0.579
1129	aparc-DKTatlas_lh_thickness_parahippocampal	0.0001946	0.0001896	1.027	0.3047
1130	aparc-DKTatlas_lh_thickness_paracentral	0.0001135	0.0001808	0.6274	0.5304
1131	aparc-DKTatlas_lh_thickness_parsopercularis	0.0001228	0.0001755	0.7	0.484
1132	aparc-DKTatlas_lh_thickness_parsorbitalis	0.0003428	0.0001817	1.886	0.05928
1133	aparc-DKTatlas_lh_thickness_parstriangularis	0.0001389	0.000173	0.8029	0.422
1134	aparc-DKTatlas_lh_thickness_pericalcarine	0.0002601	0.0001892	1.375	0.1691
1135	aparc-DKTatlas_lh_thickness_postcentral	0.0002781	0.0001783	1.559	0.1189
1136	aparc-DKTatlas_lh_thickness_posteriorcingulate	0.0001485	0.0001859	0.7987	0.4245
1137	aparc-DKTatlas_lh_thickness_precentral	0.0001241	0.0001773	0.7003	0.4837
1138	aparc-DKTatlas_lh_thickness_precuneus	0.0003443	0.000175	1.968	0.04916
1139	aparc-DKTatlas_lh_thickness_rostralanteriorcingulate	0.0003164	0.0001829	1.73	0.08362
1140	aparc-DKTatlas_lh_thickness_rostralmiddlefrontal	3.75e-05	0.0001703	0.2201	0.8258
1141	aparc-DKTatlas_lh_thickness_superiorfrontal	-1.27e-05	0.0001642	-0.0772	0.9385
1142	aparc-DKTatlas_lh_thickness_superiorparietal	6.98e-06	0.0001739	0.04013	0.968
1143	aparc-DKTatlas_lh_thickness_superiortemporal	0.0003103	0.0001778	1.745	0.08099
1144	aparc-DKTatlas_lh_thickness_supramarginal	3.06e-06	0.0001726	0.01771	0.9859
1145	aparc-DKTatlas_lh_thickness_transversetemporal	0.0002753	0.0001921	1.433	0.152
1146	aparc-DKTatlas_lh_thickness_insula	-3.6e-06	0.0001833	-0.01961	0.9844
1147	aparc-DKTatlas_rh_thickness_caudalanteriorcingulate	0.0001847	0.0001898	0.9733	0.3304
1148	aparc-DKTatlas_rh_thickness_caudalmiddlefrontal	-8.48e-05	0.0001737	-0.4884	0.6253
1149	aparc-DKTatlas_rh_thickness_cuneus	0.0002247	0.0001905	1.179	0.2383
1150	aparc-DKTatlas_rh_thickness_entorhinal	-0.0001154	0.0001846	-0.6249	0.532
1151	aparc-DKTatlas_rh_thickness_fusiform	2.77e-07	0.0001842	0.001504	0.9988
1152	aparc-DKTatlas_rh_thickness_inferiorparietal	-0.0001985	0.0001723	-1.152	0.2493
1153	aparc-DKTatlas_rh_thickness_inferiortemporal	4.11e-05	0.0001829	0.225	0.822
1154	aparc-DKTatlas_rh_thickness_isthmuscingulate	0.0001647	0.000187	0.8806	0.3785
1155	aparc-DKTatlas_rh_thickness_lateraloccipital	-5.34e-07	0.0001875	-0.00285	0.9977
1156	aparc-DKTatlas_rh_thickness_lateralorbitofrontal	0.0001234	0.0001809	0.6823	0.4951
1157	aparc-DKTatlas_rh_thickness_lingual	0.0003323	0.0001902	1.747	0.0807
1158	aparc-DKTatlas_rh_thickness_medialorbitofrontal	0.0005325	0.0001892	2.814	0.004909
1159	aparc-DKTatlas_rh_thickness_middletemporal	-0.0001093	0.0001817	-0.6015	0.5475
1160	aparc-DKTatlas_rh_thickness_parahippocampal	0.0001389	0.0001866	0.7444	0.4567
1161	aparc-DKTatlas_rh_thickness_paracentral	0.0001258	0.000182	0.6914	0.4893
1162	aparc-DKTatlas_rh_thickness_parsopercularis	0.0002608	0.0001749	1.491	0.136
1163	aparc-DKTatlas_rh_thickness_parsorbitalis	0.0001377	0.0001809	0.7615	0.4464
1164	aparc-DKTatlas_rh_thickness_parstriangularis	-9.48e-05	0.0001738	-0.5453	0.5856
1165	aparc-DKTatlas_rh_thickness_pericalcarine	4.83e-05	0.0001908	0.2531	0.8002
1166	aparc-DKTatlas_rh_thickness_postcentral	0.0001956	0.0001793	1.091	0.2753
1167	aparc-DKTatlas_rh_thickness_posteriorcingulate	6.74e-05	0.0001831	0.3678	0.713
1168	aparc-DKTatlas_rh_thickness_precentral	8.69e-05	0.0001779	0.4885	0.6252
1169	aparc-DKTatlas_rh_thickness_precuneus	0.0001663	0.0001754	0.9476	0.3433
1170	aparc-DKTatlas_rh_thickness_rostralanteriorcingulate	2.46e-05	0.0001878	0.1312	0.8956
1171	aparc-DKTatlas_rh_thickness_rostralmiddlefrontal	7.52e-06	0.0001703	0.04416	0.9648
1172	aparc-DKTatlas_rh_thickness_superiorfrontal	-0.0001052	0.0001661	-0.6333	0.5265
1173	aparc-DKTatlas_rh_thickness_superiorparietal	-0.0001471	0.0001737	-0.8469	0.3971
1174	aparc-DKTatlas_rh_thickness_superiortemporal	0.0001682	0.0001754	0.959	0.3376
1175	aparc-DKTatlas_rh_thickness_supramarginal	-1.59e-05	0.0001734	-0.09144	0.9271
1176	aparc-DKTatlas_rh_thickness_transversetemporal	4.62e-06	0.0001913	0.02416	0.9807
1177	aparc-DKTatlas_rh_thickness_insula	0.0001212	0.0001817	0.6673	0.5046
1178	aparc-a2009s_lh_thickness_G+S-frontomargin	-4.45e-05	0.000181	-0.2459	0.8058
1179	aparc-a2009s_lh_thickness_G+S-occipital-inf	0.0001772	0.0001911	0.9271	0.3539
1180	aparc-a2009s_lh_thickness_G+S-paracentral	0.0001593	0.0001834	0.8683	0.3852
1181	aparc-a2009s_lh_thickness_G+S-subcentral	0.0003744	0.0001849	2.026	0.04284
1182	aparc-a2009s_lh_thickness_G+S-transv-frontopol	0.0001537	0.000181	0.8491	0.3958
1183	aparc-a2009s_lh_thickness_G+S-cingul-Ant	8.86e-05	0.000179	0.4952	0.6205
1184	aparc-a2009s_lh_thickness_G+S-cingul-Mid-Ant	0.0002228	0.0001892	1.177	0.239
1185	aparc-a2009s_lh_thickness_G+S-cingul-Mid-Post	-0.0001892	0.0001847	-1.025	0.3055
1186	aparc-a2009s_lh_thickness_G-cingul-Post-dorsal	0.000174	0.0001824	0.9535	0.3404
1187	aparc-a2009s_lh_thickness_G-cingul-Post-ventral	-1.4e-05	0.0001908	-0.07357	0.9414
1188	aparc-a2009s_lh_thickness_G-cuneus	0.0002536	0.0001897	1.337	0.1813
1189	aparc-a2009s_lh_thickness_G-front-inf-Opercular	0.0001835	0.0001758	1.044	0.2966
1190	aparc-a2009s_lh_thickness_G-front-inf-Orbital	0.0003016	0.0001839	1.64	0.1011
1191	aparc-a2009s_lh_thickness_G-front-inf-Triangul	5e-05	0.0001787	0.2798	0.7796
1192	aparc-a2009s_lh_thickness_G-front-middle	-0.0001492	0.0001694	-0.8809	0.3784
1193	aparc-a2009s_lh_thickness_G-front-sup	0.0001083	0.000166	0.6523	0.5142
1194	aparc-a2009s_lh_thickness_G-Ins-lg+S-cent-ins	8.18e-05	0.0001925	0.4251	0.6708
1195	aparc-a2009s_lh_thickness_G-insular-short	1.77e-05	0.0001831	0.09687	0.9228
1196	aparc-a2009s_lh_thickness_G-occipital-middle	0.0003518	0.0001875	1.877	0.06059
1197	aparc-a2009s_lh_thickness_G-occipital-sup	-5.08e-05	0.0001903	-0.2671	0.7894
1198	aparc-a2009s_lh_thickness_G-oc-temp-lat-fusifor	9.96e-05	0.000181	0.5504	0.582
1199	aparc-a2009s_lh_thickness_G-oc-temp-med-Lingual	0.0001224	0.0001905	0.6428	0.5204
1200	aparc-a2009s_lh_thickness_G-oc-temp-med-Parahip	0.0003039	0.0001882	1.615	0.1064
1201	aparc-a2009s_lh_thickness_G-orbital	0.0001214	0.0001815	0.6688	0.5037
1202	aparc-a2009s_lh_thickness_G-pariet-inf-Angular	6.69e-05	0.0001751	0.3821	0.7024
1203	aparc-a2009s_lh_thickness_G-pariet-inf-Supramar	1.67e-05	0.0001778	0.09368	0.9254
1204	aparc-a2009s_lh_thickness_G-parietal-sup	5.75e-05	0.0001748	0.3287	0.7424
1205	aparc-a2009s_lh_thickness_G-postcentral	0.000325	0.0001831	1.775	0.07586
1206	aparc-a2009s_lh_thickness_G-precentral	6.22e-05	0.0001788	0.3477	0.728
1207	aparc-a2009s_lh_thickness_G-precuneus	0.0003996	0.0001772	2.254	0.0242
1208	aparc-a2009s_lh_thickness_G-rectus	0.0001366	0.0001854	0.7366	0.4614
1209	aparc-a2009s_lh_thickness_G-subcallosal	0.0003081	0.0001941	1.587	0.1125
1210	aparc-a2009s_lh_thickness_G-temp-sup-G-T-transv	0.0003691	0.0001912	1.931	0.05356
1211	aparc-a2009s_lh_thickness_G-temp-sup-Lateral	0.0002992	0.0001817	1.646	0.0997
1212	aparc-a2009s_lh_thickness_G-temp-sup-Plan-polar	0.0003766	0.0001899	1.983	0.04742
1213	aparc-a2009s_lh_thickness_G-temp-sup-Plan-tempo	-5.06e-05	0.0001819	-0.2784	0.7807
1214	aparc-a2009s_lh_thickness_G-temporal-inf	0.000121	0.0001848	0.655	0.5125
1215	aparc-a2009s_lh_thickness_G-temporal-middle	-2.56e-05	0.0001832	-0.1398	0.8888
1216	aparc-a2009s_lh_thickness_Lat-Fis-ant-Horizont	6.15e-05	0.000186	0.3306	0.741
1217	aparc-a2009s_lh_thickness_Lat-Fis-ant-Vertical	5.92e-05	0.0001832	0.3231	0.7467
1218	aparc-a2009s_lh_thickness_Lat-Fis-post	0.0001594	0.0001837	0.868	0.3854
1219	aparc-a2009s_lh_thickness_Pole-occipital	5.28e-06	0.0001887	0.02796	0.9777
1220	aparc-a2009s_lh_thickness_Pole-temporal	-1.03e-05	0.0001849	-0.05586	0.9555
1221	aparc-a2009s_lh_thickness_S-calcarine	0.0003784	0.000184	2.057	0.03973
1222	aparc-a2009s_lh_thickness_S-central	0.000229	0.0001861	1.23	0.2186
1223	aparc-a2009s_lh_thickness_S-cingul-Marginalis	9e-05	0.0001787	0.5036	0.6146
1224	aparc-a2009s_lh_thickness_S-circular-insula-ant	0.0001588	0.0001846	0.8601	0.3898
1225	aparc-a2009s_lh_thickness_S-circular-insula-inf	-1.96e-05	0.0001853	-0.1059	0.9157
1226	aparc-a2009s_lh_thickness_S-circular-insula-sup	0.0003565	0.0001762	2.023	0.04305
1227	aparc-a2009s_lh_thickness_S-collat-transv-ant	-7.06e-05	0.0001877	-0.3763	0.7067
1228	aparc-a2009s_lh_thickness_S-collat-transv-post	4.95e-05	0.0001879	0.2635	0.7922
1229	aparc-a2009s_lh_thickness_S-front-inf	7.86e-05	0.0001757	0.4473	0.6547
1230	aparc-a2009s_lh_thickness_S-front-middle	-0.0001647	0.0001762	-0.9345	0.3501
1231	aparc-a2009s_lh_thickness_S-front-sup	-8.22e-05	0.0001696	-0.4846	0.628
1232	aparc-a2009s_lh_thickness_S-interm-prim-Jensen	-0.0003468	0.0001838	-1.887	0.0592
1233	aparc-a2009s_lh_thickness_S-intrapariet+P-trans	6.19e-05	0.0001762	0.3514	0.7253
1234	aparc-a2009s_lh_thickness_S-oc-middle+Lunatus	-0.000139	0.0001826	-0.7613	0.4465
1235	aparc-a2009s_lh_thickness_S-oc-sup+transversal	8.52e-05	0.0001841	0.4627	0.6436
1236	aparc-a2009s_lh_thickness_S-occipital-ant	-0.000204	0.0001873	-1.089	0.2761
1237	aparc-a2009s_lh_thickness_S-oc-temp-lat	0.0001607	0.0001878	0.8556	0.3922
1238	aparc-a2009s_lh_thickness_S-oc-temp-med+Lingual	0.0002384	0.0001825	1.306	0.1915
1239	aparc-a2009s_lh_thickness_S-orbital-lateral	0.0004729	0.0001843	2.567	0.01029
1240	aparc-a2009s_lh_thickness_S-orbital-med-olfact	0.0001415	0.0001875	0.7548	0.4504
1241	aparc-a2009s_lh_thickness_S-orbital-H-Shaped	0.000162	0.0001824	0.8884	0.3743
1242	aparc-a2009s_lh_thickness_S-parieto-occipital	0.0002479	0.0001812	1.368	0.1713
1243	aparc-a2009s_lh_thickness_S-pericallosal	0.0006264	0.0001913	3.275	0.001062
1244	aparc-a2009s_lh_thickness_S-postcentral	-0.0001006	0.0001728	-0.5819	0.5606
1245	aparc-a2009s_lh_thickness_S-precentral-inf-part	-6.77e-05	0.0001793	-0.3773	0.7059
1246	aparc-a2009s_lh_thickness_S-precentral-sup-part	-0.0001356	0.0001836	-0.7388	0.46
1247	aparc-a2009s_lh_thickness_S-suborbital	0.0002996	0.0001894	1.582	0.1138
1248	aparc-a2009s_lh_thickness_S-subparietal	-9.67e-05	0.0001808	-0.5348	0.5928
1249	aparc-a2009s_lh_thickness_S-temporal-inf	-3e-05	0.0001904	-0.1578	0.8746
1250	aparc-a2009s_lh_thickness_S-temporal-sup	-2.92e-05	0.0001782	-0.1639	0.8698
1251	aparc-a2009s_lh_thickness_S-temporal-transverse	0.0003063	0.0001927	1.59	0.112
1252	aparc-a2009s_rh_thickness_G+S-frontomargin	7.02e-05	0.0001813	0.3869	0.6988
1253	aparc-a2009s_rh_thickness_G+S-occipital-inf	2.06e-05	0.000191	0.1079	0.9141
1254	aparc-a2009s_rh_thickness_G+S-paracentral	9.99e-05	0.0001859	0.5375	0.5909
1255	aparc-a2009s_rh_thickness_G+S-subcentral	0.0003117	0.000183	1.703	0.08853
1256	aparc-a2009s_rh_thickness_G+S-transv-frontopol	6.38e-05	0.0001776	0.3591	0.7195
1257	aparc-a2009s_rh_thickness_G+S-cingul-Ant	6.97e-05	0.0001798	0.3873	0.6985
1258	aparc-a2009s_rh_thickness_G+S-cingul-Mid-Ant	-0.0001054	0.0001873	-0.5626	0.5737
1259	aparc-a2009s_rh_thickness_G+S-cingul-Mid-Post	0.0001004	0.0001836	0.5467	0.5846
1260	aparc-a2009s_rh_thickness_G-cingul-Post-dorsal	5.35e-05	0.0001785	0.2996	0.7645
1261	aparc-a2009s_rh_thickness_G-cingul-Post-ventral	7.13e-05	0.0001943	0.3668	0.7138
1262	aparc-a2009s_rh_thickness_G-cuneus	0.0001784	0.0001899	0.9391	0.3477
1263	aparc-a2009s_rh_thickness_G-front-inf-Opercular	0.0003621	0.0001765	2.051	0.04033
1264	aparc-a2009s_rh_thickness_G-front-inf-Orbital	-0.000147	0.0001843	-0.7975	0.4252
1265	aparc-a2009s_rh_thickness_G-front-inf-Triangul	2.94e-05	0.0001792	0.1641	0.8697
1266	aparc-a2009s_rh_thickness_G-front-middle	-4.4e-05	0.0001719	-0.2558	0.7981
1267	aparc-a2009s_rh_thickness_G-front-sup	3.55e-05	0.00017	0.2086	0.8348
1268	aparc-a2009s_rh_thickness_G-Ins-lg+S-cent-ins	-2.15e-06	0.0001909	-0.01126	0.991
1269	aparc-a2009s_rh_thickness_G-insular-short	5.27e-05	0.0001883	0.2799	0.7796
1270	aparc-a2009s_rh_thickness_G-occipital-middle	3.53e-05	0.0001834	0.1926	0.8473
1271	aparc-a2009s_rh_thickness_G-occipital-sup	0.0001464	0.000192	0.7626	0.4457
1272	aparc-a2009s_rh_thickness_G-oc-temp-lat-fusifor	-9.21e-05	0.0001846	-0.4988	0.6179
1273	aparc-a2009s_rh_thickness_G-oc-temp-med-Lingual	0.00036	0.0001914	1.88	0.06009
1274	aparc-a2009s_rh_thickness_G-oc-temp-med-Parahip	9.4e-05	0.0001866	0.504	0.6143
1275	aparc-a2009s_rh_thickness_G-orbital	-2.11e-05	0.0001824	-0.1159	0.9078
1276	aparc-a2009s_rh_thickness_G-pariet-inf-Angular	-0.0001767	0.0001753	-1.008	0.3134
1277	aparc-a2009s_rh_thickness_G-pariet-inf-Supramar	0.000107	0.0001784	0.5996	0.5488
1278	aparc-a2009s_rh_thickness_G-parietal-sup	-0.0001901	0.0001752	-1.085	0.2778
1279	aparc-a2009s_rh_thickness_G-postcentral	0.0002916	0.0001841	1.583	0.1134
1280	aparc-a2009s_rh_thickness_G-precentral	8.02e-05	0.0001796	0.4466	0.6552
1281	aparc-a2009s_rh_thickness_G-precuneus	0.00019	0.0001793	1.059	0.2894
1282	aparc-a2009s_rh_thickness_G-rectus	0.0003544	0.0001864	1.902	0.05725
1283	aparc-a2009s_rh_thickness_G-subcallosal	7.6e-05	0.0001967	0.3861	0.6994
1284	aparc-a2009s_rh_thickness_G-temp-sup-G-T-transv	0.0001165	0.0001901	0.6126	0.5401
1285	aparc-a2009s_rh_thickness_G-temp-sup-Lateral	0.0001636	0.0001797	0.9105	0.3626
1286	aparc-a2009s_rh_thickness_G-temp-sup-Plan-polar	0.0004794	0.0001893	2.532	0.01135
1287	aparc-a2009s_rh_thickness_G-temp-sup-Plan-tempo	9.73e-05	0.0001796	0.5419	0.5879
1288	aparc-a2009s_rh_thickness_G-temporal-inf	4.36e-05	0.0001842	0.2369	0.8127
1289	aparc-a2009s_rh_thickness_G-temporal-middle	-0.0003074	0.0001817	-1.692	0.09074
1290	aparc-a2009s_rh_thickness_Lat-Fis-ant-Horizont	-0.0001448	0.0001835	-0.7892	0.43
1291	aparc-a2009s_rh_thickness_Lat-Fis-ant-Vertical	2.44e-05	0.0001838	0.1329	0.8943
1292	aparc-a2009s_rh_thickness_Lat-Fis-post	5.82e-05	0.0001803	0.3227	0.747
1293	aparc-a2009s_rh_thickness_Pole-occipital	-1.13e-05	0.0001902	-0.05948	0.9526
1294	aparc-a2009s_rh_thickness_Pole-temporal	0.0001266	0.0001853	0.6835	0.4943
1295	aparc-a2009s_rh_thickness_S-calcarine	-1.08e-05	0.0001871	-0.05779	0.9539
1296	aparc-a2009s_rh_thickness_S-central	4.75e-05	0.0001847	0.2573	0.7969
1297	aparc-a2009s_rh_thickness_S-cingul-Marginalis	-2.53e-05	0.0001768	-0.1431	0.8862
1298	aparc-a2009s_rh_thickness_S-circular-insula-ant	0.000132	0.0001833	0.7202	0.4714
1299	aparc-a2009s_rh_thickness_S-circular-insula-inf	-0.0001983	0.000181	-1.096	0.2732
1300	aparc-a2009s_rh_thickness_S-circular-insula-sup	0.0003411	0.0001759	1.939	0.05248
1301	aparc-a2009s_rh_thickness_S-collat-transv-ant	0.0001282	0.0001884	0.6804	0.4962
1302	aparc-a2009s_rh_thickness_S-collat-transv-post	0.0003902	0.0001885	2.071	0.03843
1303	aparc-a2009s_rh_thickness_S-front-inf	-0.0001115	0.0001769	-0.6303	0.5285
1304	aparc-a2009s_rh_thickness_S-front-middle	-5.12e-05	0.0001732	-0.2958	0.7674
1305	aparc-a2009s_rh_thickness_S-front-sup	-0.0003553	0.000171	-2.078	0.03777
1306	aparc-a2009s_rh_thickness_S-interm-prim-Jensen	-0.0003571	0.0001795	-1.989	0.04676
1307	aparc-a2009s_rh_thickness_S-intrapariet+P-trans	-0.0001509	0.0001749	-0.8625	0.3884
1308	aparc-a2009s_rh_thickness_S-oc-middle+Lunatus	-0.0001817	0.0001837	-0.9887	0.3228
1309	aparc-a2009s_rh_thickness_S-oc-sup+transversal	3.68e-05	0.0001841	0.1998	0.8417
1310	aparc-a2009s_rh_thickness_S-occipital-ant	-4.11e-05	0.0001863	-0.2203	0.8256
1311	aparc-a2009s_rh_thickness_S-oc-temp-lat	0.0001455	0.0001877	0.7751	0.4383
1312	aparc-a2009s_rh_thickness_S-oc-temp-med+Lingual	0.000131	0.0001857	0.7057	0.4804
1313	aparc-a2009s_rh_thickness_S-orbital-lateral	0.0001813	0.0001796	1.009	0.3128
1314	aparc-a2009s_rh_thickness_S-orbital-med-olfact	9.72e-05	0.0001885	0.5155	0.6062
1315	aparc-a2009s_rh_thickness_S-orbital-H-Shaped	0.0003045	0.0001798	1.694	0.09031
1316	aparc-a2009s_rh_thickness_S-parieto-occipital	0.0001969	0.000181	1.088	0.2766
1317	aparc-a2009s_rh_thickness_S-pericallosal	0.0002505	0.0001893	1.323	0.1857
1318	aparc-a2009s_rh_thickness_S-postcentral	-3.47e-05	0.0001766	-0.1963	0.8444
1319	aparc-a2009s_rh_thickness_S-precentral-inf-part	7.91e-05	0.0001795	0.4405	0.6596
1320	aparc-a2009s_rh_thickness_S-precentral-sup-part	-0.0001188	0.0001844	-0.6443	0.5194
1321	aparc-a2009s_rh_thickness_S-suborbital	0.0006358	0.0001901	3.345	0.0008271
1322	aparc-a2009s_rh_thickness_S-subparietal	0.0001121	0.0001802	0.6225	0.5337
1323	aparc-a2009s_rh_thickness_S-temporal-inf	-1.49e-06	0.000189	-0.007873	0.9937
1324	aparc-a2009s_rh_thickness_S-temporal-sup	-7.59e-05	0.0001763	-0.4306	0.6668
1325	aparc-a2009s_rh_thickness_S-temporal-transverse	-4.35e-05	0.0001913	-0.2275	0.82
1326	aseg_global_intensity_3rd-Ventricle	-2.98e-05	0.0001566	-0.19	0.8493
1327	aseg_global_intensity_4th-Ventricle	-0.0003853	0.0001813	-2.126	0.03355
1328	aseg_global_intensity_5th-Ventricle	0.0002438	7.3e-05	3.339	0.0008454
1329	aseg_global_intensity_Brain-Stem	-0.000191	0.0001557	-1.227	0.22
1330	aseg_global_intensity_CSF	-0.0002891	0.0001701	-1.699	0.08935
1331	aseg_global_intensity_WM-hypointensities	-0.0002332	0.0001859	-1.254	0.2097
1332	aseg_global_intensity_non-WM-hypointensities	1.11e-05	6.57e-05	0.1688	0.866
1333	aseg_global_intensity_Optic-Chiasm	-0.0002047	0.0001929	-1.061	0.2888
1334	aseg_global_intensity_CC-Posterior	1.73e-05	0.0001837	0.09424	0.9249
1335	aseg_global_intensity_CC-Mid-Posterior	-0.0002082	0.0001796	-1.159	0.2464
1336	aseg_global_intensity_CC-Central	-7.71e-06	0.0001873	-0.04117	0.9672
1337	aseg_global_intensity_CC-Mid-Anterior	0.0003095	0.0001894	1.634	0.1023
1338	aseg_global_intensity_CC-Anterior	-0.0003625	0.0001834	-1.977	0.04809
1339	aseg_lh_intensity_Lateral-Ventricle	-0.0001621	0.0001713	-0.9463	0.344
1340	aseg_lh_intensity_Inf-Lat-Vent	-0.0001613	0.0001754	-0.9198	0.3577
1341	aseg_lh_intensity_Cerebellum-White-Matter	-0.0001186	0.0001826	-0.6495	0.516
1342	aseg_lh_intensity_Cerebellum-Cortex	0.000159	0.0001725	0.9219	0.3566
1343	aseg_lh_intensity_Thalamus-Proper	-7.99e-05	0.0001718	-0.4652	0.6418
1344	aseg_lh_intensity_Caudate	0.0003215	0.000186	1.728	0.08403
1345	aseg_lh_intensity_Putamen	0.0003009	0.000187	1.609	0.1076
1346	aseg_lh_intensity_Pallidum	0.0004544	0.0001856	2.448	0.01438
1347	aseg_lh_intensity_Hippocampus	-0.0001352	0.0001837	-0.736	0.4617
1348	aseg_lh_intensity_Amygdala	-0.0005348	0.0001885	-2.838	0.004556
1349	aseg_lh_intensity_Accumbens-area	0.0003386	0.0001749	1.936	0.05292
1350	aseg_lh_intensity_VentralDC	0.0001989	0.0001683	1.182	0.2374
1351	aseg_lh_intensity_vessel	3.85e-06	0.000196	0.01967	0.9843
1352	aseg_lh_intensity_choroid-plexus	-4.49e-05	0.0001674	-0.2679	0.7888
1353	aseg_rh_intensity_Lateral-Ventricle	-0.0001665	0.0001702	-0.9779	0.3282
1354	aseg_rh_intensity_Inf-Lat-Vent	-0.0004956	0.0001887	-2.627	0.008637
1355	aseg_rh_intensity_Cerebellum-White-Matter	7.49e-05	0.000182	0.4112	0.6809
1356	aseg_rh_intensity_Cerebellum-Cortex	0.0002502	0.0001732	1.445	0.1486
1357	aseg_rh_intensity_Thalamus-Proper	2.1e-05	0.0001695	0.1238	0.9014
1358	aseg_rh_intensity_Caudate	0.0005334	0.0001855	2.875	0.004052
1359	aseg_rh_intensity_Putamen	0.0003056	0.0001869	1.635	0.1021
1360	aseg_rh_intensity_Pallidum	0.0004208	0.000186	2.263	0.02368
1361	aseg_rh_intensity_Hippocampus	1.58e-05	0.0001845	0.0859	0.9315
1362	aseg_rh_intensity_Amygdala	-0.0003622	0.0001847	-1.961	0.04985
1363	aseg_rh_intensity_Accumbens-area	0.0005033	0.0001716	2.933	0.003364
1364	aseg_rh_intensity_VentralDC	0.0004133	0.0001728	2.392	0.01676
1365	aseg_rh_intensity_vessel	-0.0001264	0.0001955	-0.6468	0.5178
1366	aseg_rh_intensity_choroid-plexus	-0.0001533	0.0001652	-0.9284	0.3532
1367	wg_lh_intensity-contrast_unknown	-2.42e-05	0.0001971	-0.123	0.9021
1368	wg_lh_intensity-contrast_bankssts	0.0001531	0.0001697	0.9021	0.367
1369	wg_lh_intensity-contrast_caudalanteriorcingulate	0.0001041	0.0001724	0.6037	0.5461
1370	wg_lh_intensity-contrast_caudalmiddlefrontal	0.0002394	0.0001505	1.59	0.1118
1371	wg_lh_intensity-contrast_cuneus	0.0002343	0.0001755	1.335	0.1819
1372	wg_lh_intensity-contrast_entorhinal	0.000152	0.0001821	0.8346	0.404
1373	wg_lh_intensity-contrast_fusiform	0.0001141	0.0001613	0.7074	0.4793
1374	wg_lh_intensity-contrast_inferiorparietal	0.0002271	0.0001559	1.457	0.1451
1375	wg_lh_intensity-contrast_inferiortemporal	0.0001046	0.0001595	0.6562	0.5117
1376	wg_lh_intensity-contrast_isthmuscingulate	-1.94e-05	0.0001801	-0.1079	0.9141
1377	wg_lh_intensity-contrast_lateraloccipital	0.000311	0.0001597	1.947	0.05157
1378	wg_lh_intensity-contrast_lateralorbitofrontal	0.000115	0.0001625	0.7078	0.4791
1379	wg_lh_intensity-contrast_lingual	0.0001732	0.0001744	0.9928	0.3209
1380	wg_lh_intensity-contrast_medialorbitofrontal	-5.81e-05	0.0001629	-0.3567	0.7213
1381	wg_lh_intensity-contrast_middletemporal	0.0002272	0.0001617	1.405	0.16
1382	wg_lh_intensity-contrast_parahippocampal	0.0002474	0.000184	1.344	0.1789
1383	wg_lh_intensity-contrast_paracentral	0.000236	0.0001607	1.468	0.142
1384	wg_lh_intensity-contrast_parsopercularis	0.0001548	0.0001572	0.9844	0.325
1385	wg_lh_intensity-contrast_parsorbitalis	0.0001246	0.0001661	0.7505	0.453
1386	wg_lh_intensity-contrast_parstriangularis	0.0002158	0.0001593	1.355	0.1755
1387	wg_lh_intensity-contrast_pericalcarine	0.0003406	0.0001799	1.893	0.05839
1388	wg_lh_intensity-contrast_postcentral	0.0003293	0.0001655	1.989	0.04671
1389	wg_lh_intensity-contrast_posteriorcingulate	9.93e-05	0.0001578	0.6295	0.5291
1390	wg_lh_intensity-contrast_precentral	0.0003824	0.000162	2.361	0.01827
1391	wg_lh_intensity-contrast_precuneus	0.000345	0.0001543	2.236	0.02537
1392	wg_lh_intensity-contrast_rostralanteriorcingulate	5.9e-05	0.0001655	0.3565	0.7214
1393	wg_lh_intensity-contrast_rostralmiddlefrontal	0.0001614	0.0001475	1.094	0.274
1394	wg_lh_intensity-contrast_superiorfrontal	0.000171	0.0001406	1.216	0.2241
1395	wg_lh_intensity-contrast_superiorparietal	0.0002776	0.0001555	1.785	0.07426
1396	wg_lh_intensity-contrast_superiortemporal	0.0003	0.0001688	1.777	0.07553
1397	wg_lh_intensity-contrast_supramarginal	0.0002081	0.0001537	1.354	0.1759
1398	wg_lh_intensity-contrast_frontalpole	0.0002106	0.0001652	1.274	0.2026
1399	wg_lh_intensity-contrast_temporalpole	0.0001286	0.0001778	0.723	0.4697
1400	wg_lh_intensity-contrast_transversetemporal	0.0005878	0.0001849	3.179	0.001484
1401	wg_lh_intensity-contrast_insula	0.0002836	0.0001747	1.623	0.1046
1402	wg_rh_intensity-contrast_unknown	-0.0002669	0.0001994	-1.338	0.1808
1403	wg_rh_intensity-contrast_bankssts	0.0002791	0.0001712	1.631	0.103
1404	wg_rh_intensity-contrast_caudalanteriorcingulate	3.39e-05	0.0001689	0.2007	0.8409
1405	wg_rh_intensity-contrast_caudalmiddlefrontal	0.0002042	0.0001509	1.354	0.1759
1406	wg_rh_intensity-contrast_cuneus	9.3e-05	0.0001759	0.5289	0.5969
1407	wg_rh_intensity-contrast_entorhinal	7.97e-05	0.0001824	0.4371	0.662
1408	wg_rh_intensity-contrast_fusiform	0.0001123	0.0001651	0.6801	0.4965
1409	wg_rh_intensity-contrast_inferiorparietal	0.0002194	0.0001627	1.348	0.1776
1410	wg_rh_intensity-contrast_inferiortemporal	6.99e-05	0.0001624	0.4303	0.667
1411	wg_rh_intensity-contrast_isthmuscingulate	0.0002108	0.0001842	1.145	0.2524
1412	wg_rh_intensity-contrast_lateraloccipital	0.0002371	0.000164	1.446	0.1482
1413	wg_rh_intensity-contrast_lateralorbitofrontal	0.0001683	0.0001704	0.9873	0.3235
1414	wg_rh_intensity-contrast_lingual	0.000173	0.0001764	0.981	0.3266
1415	wg_rh_intensity-contrast_medialorbitofrontal	0.0002674	0.0001589	1.683	0.09244
1416	wg_rh_intensity-contrast_middletemporal	0.0001317	0.0001591	0.8276	0.4079
1417	wg_rh_intensity-contrast_parahippocampal	0.0004119	0.0001837	2.242	0.02498
1418	wg_rh_intensity-contrast_paracentral	0.0002856	0.000161	1.774	0.07617
1419	wg_rh_intensity-contrast_parsopercularis	0.0001314	0.0001544	0.8511	0.3947
1420	wg_rh_intensity-contrast_parsorbitalis	2.28e-05	0.000166	0.1375	0.8906
1421	wg_rh_intensity-contrast_parstriangularis	5.27e-05	0.0001572	0.335	0.7376
1422	wg_rh_intensity-contrast_pericalcarine	0.0001662	0.0001795	0.926	0.3544
1423	wg_rh_intensity-contrast_postcentral	0.0003475	0.0001664	2.088	0.0368
1424	wg_rh_intensity-contrast_posteriorcingulate	0.0001514	0.0001554	0.9741	0.33
1425	wg_rh_intensity-contrast_precentral	0.0003415	0.000161	2.121	0.03395
1426	wg_rh_intensity-contrast_precuneus	0.0001945	0.0001604	1.212	0.2256
1427	wg_rh_intensity-contrast_rostralanteriorcingulate	-0.0002617	0.000168	-1.557	0.1194
1428	wg_rh_intensity-contrast_rostralmiddlefrontal	8.2e-05	0.0001468	0.5582	0.5767
1429	wg_rh_intensity-contrast_superiorfrontal	0.0001627	0.0001393	1.168	0.2429
1430	wg_rh_intensity-contrast_superiorparietal	0.0003	0.0001625	1.846	0.06496
1431	wg_rh_intensity-contrast_superiortemporal	0.0003183	0.0001653	1.926	0.05416
1432	wg_rh_intensity-contrast_supramarginal	0.0002426	0.0001555	1.56	0.1188
1433	wg_rh_intensity-contrast_frontalpole	1.13e-05	0.0001693	0.06678	0.9468
1434	wg_rh_intensity-contrast_temporalpole	0.0001671	0.0001804	0.9261	0.3544
1435	wg_rh_intensity-contrast_transversetemporal	0.0002983	0.0001869	1.596	0.1105
1436	wg_rh_intensity-contrast_insula	0.0002077	0.0001784	1.164	0.2446
1437	IDP_T2_FLAIR_BIANCA_WMH_volume	-0.0002568	0.0001538	-1.67	0.09489
1438	IDP_T2_FLAIR_BIANCA_periventWMH_volume	-0.0002167	0.0001523	-1.423	0.1548
1439	IDP_T2_FLAIR_BIANCA_deepWMH_volume	-0.0002873	0.0001702	-1.688	0.09138
1440	IDP_SWI_T2star_left_thalamus	-0.0003754	0.0001851	-2.028	0.04255
1441	IDP_SWI_T2star_right_thalamus	-0.0001787	0.0001863	-0.9592	0.3375
1442	IDP_SWI_T2star_left_caudate	-0.0007245	0.0001823	-3.975	7.09e-05
1443	IDP_SWI_T2star_right_caudate	-0.0007092	0.0001858	-3.816	0.0001365
1444	IDP_SWI_T2star_left_putamen	-0.0007019	0.0001795	-3.91	9.3e-05
1445	IDP_SWI_T2star_right_putamen	-0.0006716	0.0001829	-3.672	0.0002419
1446	IDP_SWI_T2star_left_pallidum	-0.0003924	0.0001868	-2.1	0.03572
1447	IDP_SWI_T2star_right_pallidum	-0.0004388	0.0001873	-2.343	0.01916
1448	IDP_SWI_T2star_left_hippocampus	-0.0003157	0.0001713	-1.843	0.06533
1449	IDP_SWI_T2star_right_hippocampus	-0.0002888	0.0001688	-1.711	0.0871
1450	IDP_SWI_T2star_left_amygdala	-0.0001813	0.0001835	-0.9877	0.3233
1451	IDP_SWI_T2star_right_amygdala	-0.0004311	0.0001814	-2.377	0.01748
1452	IDP_SWI_T2star_left_accumbens	-0.0004878	0.000191	-2.554	0.01065
1453	IDP_SWI_T2star_right_accumbens	-0.0002723	0.000194	-1.403	0.1605
1454	IDP_dMRI_TBSS_FA_Middle_cerebellar_peduncle	6.17e-05	0.0001762	0.3505	0.7259
1455	IDP_dMRI_TBSS_FA_Pontine_crossing_tract	-0.0001112	0.0001834	-0.6063	0.5443
1456	IDP_dMRI_TBSS_FA_Genu_of_corpus_callosum	-0.0001499	0.0001727	-0.868	0.3854
1457	IDP_dMRI_TBSS_FA_Body_of_corpus_callosum	-2.82e-05	0.0001796	-0.1567	0.8755
1458	IDP_dMRI_TBSS_FA_Splenium_of_corpus_callosum	0.0001472	0.0001882	0.782	0.4342
1459	IDP_dMRI_TBSS_FA_Fornix	-0.0001655	0.0001646	-1.005	0.3147
1460	IDP_dMRI_TBSS_FA_Corticospinal_tract_R	-0.000129	0.0001826	-0.7066	0.4799
1461	IDP_dMRI_TBSS_FA_Corticospinal_tract_L	-0.0001582	0.0001849	-0.8556	0.3923
1462	IDP_dMRI_TBSS_FA_Medial_lemniscus_R	-2.97e-05	0.0001734	-0.1714	0.864
1463	IDP_dMRI_TBSS_FA_Medial_lemniscus_L	-3.23e-05	0.0001759	-0.1839	0.8541
1464	IDP_dMRI_TBSS_FA_Inferior_cerebellar_peduncle_R	0.0002255	0.0001779	1.268	0.2048
1465	IDP_dMRI_TBSS_FA_Inferior_cerebellar_peduncle_L	0.0001739	0.0001732	1.005	0.3151
1466	IDP_dMRI_TBSS_FA_Superior_cerebellar_peduncle_R	-3.61e-05	0.0001792	-0.2016	0.8402
1467	IDP_dMRI_TBSS_FA_Superior_cerebellar_peduncle_L	7.82e-05	0.0001799	0.435	0.6635
1468	IDP_dMRI_TBSS_FA_Cerebral_peduncle_R	8.03e-05	0.0001728	0.4643	0.6424
1469	IDP_dMRI_TBSS_FA_Cerebral_peduncle_L	-7.48e-05	0.0001706	-0.4387	0.6609
1470	IDP_dMRI_TBSS_FA_Anterior_limb_of_internal_capsule_R	9.51e-05	0.0001815	0.5237	0.6005
1471	IDP_dMRI_TBSS_FA_Anterior_limb_of_internal_capsule_L	3.92e-05	0.0001798	0.2181	0.8274
1472	IDP_dMRI_TBSS_FA_Posterior_limb_of_internal_capsule_R	1.96e-06	0.0001823	0.01074	0.9914
1473	IDP_dMRI_TBSS_FA_Posterior_limb_of_internal_capsule_L	7.17e-05	0.0001827	0.3923	0.6948
1474	IDP_dMRI_TBSS_FA_Retrolenticular_part_of_internal_capsule_R	0.0001534	0.0001863	0.8231	0.4105
1475	IDP_dMRI_TBSS_FA_Retrolenticular_part_of_internal_capsule_L	4.72e-05	0.0001845	0.2556	0.7983
1476	IDP_dMRI_TBSS_FA_Anterior_corona_radiata_R	-5.8e-06	0.0001755	-0.03305	0.9736
1477	IDP_dMRI_TBSS_FA_Anterior_corona_radiata_L	-7.51e-05	0.0001695	-0.4429	0.6578
1478	IDP_dMRI_TBSS_FA_Superior_corona_radiata_R	2.97e-05	0.0001812	0.1639	0.8698
1479	IDP_dMRI_TBSS_FA_Superior_corona_radiata_L	-1.79e-05	0.0001809	-0.09901	0.9211
1480	IDP_dMRI_TBSS_FA_Posterior_corona_radiata_R	0.0003445	0.000187	1.842	0.0655
1481	IDP_dMRI_TBSS_FA_Posterior_corona_radiata_L	0.0001906	0.0001844	1.034	0.3013
1482	IDP_dMRI_TBSS_FA_Posterior_thalamic_radiation_R	0.0001489	0.0001764	0.844	0.3987
1483	IDP_dMRI_TBSS_FA_Posterior_thalamic_radiation_L	9.65e-05	0.0001751	0.5513	0.5814
1484	IDP_dMRI_TBSS_FA_Sagittal_stratum_R	0.0002076	0.0001875	1.108	0.2681
1485	IDP_dMRI_TBSS_FA_Sagittal_stratum_L	4.22e-05	0.0001896	0.2228	0.8237
1486	IDP_dMRI_TBSS_FA_External_capsule_R	0.0001881	0.0001739	1.082	0.2795
1487	IDP_dMRI_TBSS_FA_External_capsule_L	0.0001238	0.0001727	0.7171	0.4733
1488	IDP_dMRI_TBSS_FA_Cingulum_cingulate_gyrus_R	5.52e-05	0.0001843	0.2994	0.7647
1489	IDP_dMRI_TBSS_FA_Cingulum_cingulate_gyrus_L	-9.73e-05	0.0001828	-0.5321	0.5947
1490	IDP_dMRI_TBSS_FA_Cingulum_hippocampus_R	0.0001512	0.0001868	0.8095	0.4183
1491	IDP_dMRI_TBSS_FA_Cingulum_hippocampus_L	0.0001156	0.0001855	0.6233	0.5331
1492	IDP_dMRI_TBSS_FA_Fornix_cres+Stria_terminalis_R	-0.0001679	0.000163	-1.03	0.3031
1493	IDP_dMRI_TBSS_FA_Fornix_cres+Stria_terminalis_L	-0.0002135	0.0001592	-1.341	0.1799
1494	IDP_dMRI_TBSS_FA_Superior_longitudinal_fasciculus_R	0.0001905	0.0001855	1.027	0.3045
1495	IDP_dMRI_TBSS_FA_Superior_longitudinal_fasciculus_L	3.65e-05	0.0001852	0.1972	0.8437
1496	IDP_dMRI_TBSS_FA_Superior_fronto-occipital_fasciculus_R	-0.0002096	0.0001796	-1.168	0.243
1497	IDP_dMRI_TBSS_FA_Superior_fronto-occipital_fasciculus_L	-0.0003827	0.0001778	-2.152	0.03141
1498	IDP_dMRI_TBSS_FA_Uncinate_fasciculus_R	6.08e-06	0.000191	0.03182	0.9746
1499	IDP_dMRI_TBSS_FA_Uncinate_fasciculus_L	6.53e-05	0.0001907	0.3423	0.7321
1500	IDP_dMRI_TBSS_FA_Tapetum_R	-2.85e-05	0.0001808	-0.1576	0.8748
1501	IDP_dMRI_TBSS_FA_Tapetum_L	-0.000276	0.000187	-1.476	0.14
1502	IDP_dMRI_ProbtrackX_FA_ar_l	2e-05	0.0001856	0.1075	0.9144
1503	IDP_dMRI_ProbtrackX_FA_ar_r	0.0002273	0.0001811	1.255	0.2094
1504	IDP_dMRI_ProbtrackX_FA_atr_l	0.0001073	0.0001782	0.6021	0.5471
1505	IDP_dMRI_ProbtrackX_FA_atr_r	0.0003164	0.0001803	1.755	0.07927
1506	IDP_dMRI_ProbtrackX_FA_cgc_l	1.83e-05	0.0001852	0.09882	0.9213
1507	IDP_dMRI_ProbtrackX_FA_cgc_r	-6.7e-05	0.000188	-0.3565	0.7215
1508	IDP_dMRI_ProbtrackX_FA_cgh_l	0.0001379	0.0001875	0.7353	0.4622
1509	IDP_dMRI_ProbtrackX_FA_cgh_r	1.49e-05	0.0001866	0.08007	0.9362
1510	IDP_dMRI_ProbtrackX_FA_cst_l	0.0001197	0.0001809	0.6618	0.5081
1511	IDP_dMRI_ProbtrackX_FA_cst_r	0.0001633	0.0001759	0.9279	0.3535
1512	IDP_dMRI_ProbtrackX_FA_fma	0.0001271	0.0001918	0.6626	0.5076
1513	IDP_dMRI_ProbtrackX_FA_fmi	5.19e-05	0.0001795	0.2891	0.7725
1514	IDP_dMRI_ProbtrackX_FA_ifo_l	0.0002375	0.0001825	1.302	0.1931
1515	IDP_dMRI_ProbtrackX_FA_ifo_r	0.0003256	0.0001847	1.763	0.078
1516	IDP_dMRI_ProbtrackX_FA_ilf_l	0.0001736	0.0001807	0.9611	0.3365
1517	IDP_dMRI_ProbtrackX_FA_ilf_r	0.0002783	0.0001835	1.516	0.1294
1518	IDP_dMRI_ProbtrackX_FA_mcp	-7.9e-05	0.0001828	-0.4324	0.6655
1519	IDP_dMRI_ProbtrackX_FA_ml_l	8.07e-06	0.0001733	0.04655	0.9629
1520	IDP_dMRI_ProbtrackX_FA_ml_r	0.0001053	0.0001782	0.591	0.5545
1521	IDP_dMRI_ProbtrackX_FA_ptr_l	0.00023	0.0001784	1.289	0.1973
1522	IDP_dMRI_ProbtrackX_FA_ptr_r	0.000287	0.0001816	1.58	0.1141
1523	IDP_dMRI_ProbtrackX_FA_slf_l	-8.9e-05	0.0001813	-0.4907	0.6236
1524	IDP_dMRI_ProbtrackX_FA_slf_r	0.0001791	0.0001834	0.9768	0.3287
1525	IDP_dMRI_ProbtrackX_FA_str_l	0.0002081	0.0001783	1.167	0.2432
1526	IDP_dMRI_ProbtrackX_FA_str_r	0.0001457	0.0001788	0.8152	0.415
1527	IDP_dMRI_ProbtrackX_FA_unc_l	0.0003175	0.0001828	1.737	0.0824
1528	IDP_dMRI_ProbtrackX_FA_unc_r	0.0001296	0.0001832	0.7073	0.4794
1529	IDP_dMRI_TBSS_MO_Middle_cerebellar_peduncle	6.39e-05	0.000187	0.3419	0.7324
1530	IDP_dMRI_TBSS_MO_Pontine_crossing_tract	-8.07e-05	0.0001777	-0.4543	0.6496
1531	IDP_dMRI_TBSS_MO_Genu_of_corpus_callosum	-0.0003333	0.0001852	-1.8	0.07195
1532	IDP_dMRI_TBSS_MO_Body_of_corpus_callosum	-0.00024	0.0001755	-1.367	0.1716
1533	IDP_dMRI_TBSS_MO_Splenium_of_corpus_callosum	0.0004303	0.000185	2.326	0.02004
1534	IDP_dMRI_TBSS_MO_Fornix	-2.37e-05	0.000181	-0.1309	0.8958
1535	IDP_dMRI_TBSS_MO_Corticospinal_tract_R	-0.0001784	0.0001908	-0.9349	0.3498
1536	IDP_dMRI_TBSS_MO_Corticospinal_tract_L	-0.0003769	0.0001942	-1.941	0.0523
1537	IDP_dMRI_TBSS_MO_Medial_lemniscus_R	7.44e-05	0.000181	0.4112	0.6809
1538	IDP_dMRI_TBSS_MO_Medial_lemniscus_L	-0.0001344	0.0001818	-0.7392	0.4598
1539	IDP_dMRI_TBSS_MO_Inferior_cerebellar_peduncle_R	0.0001133	0.0001682	0.6738	0.5005
1540	IDP_dMRI_TBSS_MO_Inferior_cerebellar_peduncle_L	-1.69e-05	0.0001711	-0.09892	0.9212
1541	IDP_dMRI_TBSS_MO_Superior_cerebellar_peduncle_R	0.0002324	0.0001918	1.212	0.2256
1542	IDP_dMRI_TBSS_MO_Superior_cerebellar_peduncle_L	0.0002134	0.0001873	1.139	0.2546
1543	IDP_dMRI_TBSS_MO_Cerebral_peduncle_R	-1.63e-05	0.0001866	-0.0873	0.9304
1544	IDP_dMRI_TBSS_MO_Cerebral_peduncle_L	-6.85e-05	0.0001831	-0.3739	0.7085
1545	IDP_dMRI_TBSS_MO_Anterior_limb_of_internal_capsule_R	0.0002439	0.0001669	1.461	0.144
1546	IDP_dMRI_TBSS_MO_Anterior_limb_of_internal_capsule_L	0.0001164	0.0001721	0.6761	0.499
1547	IDP_dMRI_TBSS_MO_Posterior_limb_of_internal_capsule_R	0.000333	0.0001868	1.783	0.07458
1548	IDP_dMRI_TBSS_MO_Posterior_limb_of_internal_capsule_L	0.0003732	0.0001834	2.035	0.04189
1549	IDP_dMRI_TBSS_MO_Retrolenticular_part_of_internal_capsule_R	9.34e-05	0.0001936	0.4825	0.6295
1550	IDP_dMRI_TBSS_MO_Retrolenticular_part_of_internal_capsule_L	0.0002255	0.0001888	1.194	0.2324
1551	IDP_dMRI_TBSS_MO_Anterior_corona_radiata_R	-0.0001892	0.0001947	-0.9717	0.3312
1552	IDP_dMRI_TBSS_MO_Anterior_corona_radiata_L	-0.0002418	0.0001931	-1.252	0.2106
1553	IDP_dMRI_TBSS_MO_Superior_corona_radiata_R	3.88e-05	0.0001842	0.2109	0.833
1554	IDP_dMRI_TBSS_MO_Superior_corona_radiata_L	0.0001628	0.0001807	0.9013	0.3675
1555	IDP_dMRI_TBSS_MO_Posterior_corona_radiata_R	0.0003932	0.0001796	2.189	0.02861
1556	IDP_dMRI_TBSS_MO_Posterior_corona_radiata_L	0.0003346	0.0001834	1.824	0.06816
1557	IDP_dMRI_TBSS_MO_Posterior_thalamic_radiation_R	-0.0002862	0.0001885	-1.518	0.129
1558	IDP_dMRI_TBSS_MO_Posterior_thalamic_radiation_L	-0.0001461	0.0001856	-0.7874	0.4311
1559	IDP_dMRI_TBSS_MO_Sagittal_stratum_R	-0.0001406	0.0001937	-0.7259	0.4679
1560	IDP_dMRI_TBSS_MO_Sagittal_stratum_L	-8.38e-05	0.0001948	-0.4302	0.6671
1561	IDP_dMRI_TBSS_MO_External_capsule_R	0.0002447	0.0001783	1.372	0.17
1562	IDP_dMRI_TBSS_MO_External_capsule_L	0.0002481	0.0001826	1.358	0.1744
1563	IDP_dMRI_TBSS_MO_Cingulum_cingulate_gyrus_R	0.0001306	0.0001858	0.703	0.4821
1564	IDP_dMRI_TBSS_MO_Cingulum_cingulate_gyrus_L	0.0001676	0.000185	0.9057	0.3651
1565	IDP_dMRI_TBSS_MO_Cingulum_hippocampus_R	-5e-05	0.0001886	-0.2652	0.7909
1566	IDP_dMRI_TBSS_MO_Cingulum_hippocampus_L	9.4e-05	0.0001911	0.4919	0.6228
1567	IDP_dMRI_TBSS_MO_Fornix_cres+Stria_terminalis_R	1.37e-05	0.0001797	0.07635	0.9391
1568	IDP_dMRI_TBSS_MO_Fornix_cres+Stria_terminalis_L	-0.0001929	0.0001786	-1.08	0.28
1569	IDP_dMRI_TBSS_MO_Superior_longitudinal_fasciculus_R	0.0001812	0.0001894	0.9566	0.3388
1570	IDP_dMRI_TBSS_MO_Superior_longitudinal_fasciculus_L	-0.0001275	0.0001917	-0.6649	0.5061
1571	IDP_dMRI_TBSS_MO_Superior_fronto-occipital_fasciculus_R	-0.0002717	0.0001913	-1.421	0.1554
1572	IDP_dMRI_TBSS_MO_Superior_fronto-occipital_fasciculus_L	-0.000432	0.0001887	-2.289	0.02209
1573	IDP_dMRI_TBSS_MO_Uncinate_fasciculus_R	5.84e-05	0.0001903	0.3069	0.7589
1574	IDP_dMRI_TBSS_MO_Uncinate_fasciculus_L	1.55e-05	0.000194	0.07982	0.9364
1575	IDP_dMRI_TBSS_MO_Tapetum_R	8.82e-05	0.0001897	0.465	0.6419
1576	IDP_dMRI_TBSS_MO_Tapetum_L	9.76e-05	0.0001811	0.5389	0.59
1577	IDP_dMRI_ProbtrackX_MO_ar_l	0.0001407	0.0001913	0.7352	0.4623
1578	IDP_dMRI_ProbtrackX_MO_ar_r	0.0002599	0.0001927	1.349	0.1774
1579	IDP_dMRI_ProbtrackX_MO_atr_l	-9.27e-05	0.0001919	-0.4829	0.6292
1580	IDP_dMRI_ProbtrackX_MO_atr_r	-4.97e-05	0.0001921	-0.2589	0.7957
1581	IDP_dMRI_ProbtrackX_MO_cgc_l	0.0002397	0.0001814	1.321	0.1864
1582	IDP_dMRI_ProbtrackX_MO_cgc_r	-3.13e-05	0.0001859	-0.1683	0.8663
1583	IDP_dMRI_ProbtrackX_MO_cgh_l	3.24e-05	0.0001916	0.1693	0.8656
1584	IDP_dMRI_ProbtrackX_MO_cgh_r	0.0002251	0.0001865	1.207	0.2276
1585	IDP_dMRI_ProbtrackX_MO_cst_l	4.75e-05	0.0001918	0.2478	0.8043
1586	IDP_dMRI_ProbtrackX_MO_cst_r	0.0001654	0.0001884	0.878	0.38
1587	IDP_dMRI_ProbtrackX_MO_fma	0.0002705	0.000192	1.409	0.1588
1588	IDP_dMRI_ProbtrackX_MO_fmi	-0.0002738	0.0001886	-1.451	0.1467
1589	IDP_dMRI_ProbtrackX_MO_ifo_l	-0.0001001	0.0001896	-0.5282	0.5974
1590	IDP_dMRI_ProbtrackX_MO_ifo_r	0.000117	0.0001894	0.6176	0.5368
1591	IDP_dMRI_ProbtrackX_MO_ilf_l	-0.0004162	0.000185	-2.249	0.02451
1592	IDP_dMRI_ProbtrackX_MO_ilf_r	-0.0001526	0.0001863	-0.8191	0.4128
1593	IDP_dMRI_ProbtrackX_MO_mcp	-2.5e-05	0.0001873	-0.1337	0.8937
1594	IDP_dMRI_ProbtrackX_MO_ml_l	-6.52e-05	0.0001823	-0.3579	0.7204
1595	IDP_dMRI_ProbtrackX_MO_ml_r	0.0001199	0.0001847	0.6495	0.516
1596	IDP_dMRI_ProbtrackX_MO_ptr_l	-0.0001546	0.0001856	-0.833	0.4049
1597	IDP_dMRI_ProbtrackX_MO_ptr_r	-7.2e-05	0.0001876	-0.384	0.701
1598	IDP_dMRI_ProbtrackX_MO_slf_l	-0.0001877	0.0001908	-0.9838	0.3252
1599	IDP_dMRI_ProbtrackX_MO_slf_r	0.0004143	0.000186	2.227	0.02596
1600	IDP_dMRI_ProbtrackX_MO_str_l	0.0002143	0.0001783	1.202	0.2296
1601	IDP_dMRI_ProbtrackX_MO_str_r	0.0003075	0.0001756	1.751	0.07992
1602	IDP_dMRI_ProbtrackX_MO_unc_l	0.0001154	0.0001924	0.5997	0.5487
1603	IDP_dMRI_ProbtrackX_MO_unc_r	7.14e-05	0.0001926	0.3706	0.7109
1604	IDP_dMRI_TBSS_MD_Middle_cerebellar_peduncle	-0.0001735	0.0001688	-1.028	0.3041
1605	IDP_dMRI_TBSS_MD_Pontine_crossing_tract	3.08e-06	0.0001805	0.01709	0.9864
1606	IDP_dMRI_TBSS_MD_Genu_of_corpus_callosum	-0.0001137	0.0001605	-0.7087	0.4785
1607	IDP_dMRI_TBSS_MD_Body_of_corpus_callosum	-0.0002401	0.0001625	-1.478	0.1395
1608	IDP_dMRI_TBSS_MD_Splenium_of_corpus_callosum	-6.8e-05	0.0001646	-0.413	0.6796
1609	IDP_dMRI_TBSS_MD_Fornix	0.0001601	0.0001616	0.9911	0.3217
1610	IDP_dMRI_TBSS_MD_Corticospinal_tract_R	-0.0001878	0.0001854	-1.013	0.311
1611	IDP_dMRI_TBSS_MD_Corticospinal_tract_L	-0.0002506	0.0001886	-1.329	0.1839
1612	IDP_dMRI_TBSS_MD_Medial_lemniscus_R	6.82e-07	0.0001689	0.004038	0.9968
1613	IDP_dMRI_TBSS_MD_Medial_lemniscus_L	-0.0001296	0.000171	-0.7581	0.4484
1614	IDP_dMRI_TBSS_MD_Inferior_cerebellar_peduncle_R	-0.0002236	0.0001684	-1.328	0.1843
1615	IDP_dMRI_TBSS_MD_Inferior_cerebellar_peduncle_L	-0.0001755	0.0001784	-0.9839	0.3252
1616	IDP_dMRI_TBSS_MD_Superior_cerebellar_peduncle_R	0.0001982	0.0001652	1.2	0.2304
1617	IDP_dMRI_TBSS_MD_Superior_cerebellar_peduncle_L	0.0001499	0.0001635	0.9168	0.3593
1618	IDP_dMRI_TBSS_MD_Cerebral_peduncle_R	-0.0001585	0.0001648	-0.962	0.3361
1619	IDP_dMRI_TBSS_MD_Cerebral_peduncle_L	4.7e-06	0.0001729	0.02719	0.9783
1620	IDP_dMRI_TBSS_MD_Anterior_limb_of_internal_capsule_R	-0.0001115	0.0001531	-0.7283	0.4665
1621	IDP_dMRI_TBSS_MD_Anterior_limb_of_internal_capsule_L	-0.0001901	0.0001581	-1.202	0.2294
1622	IDP_dMRI_TBSS_MD_Posterior_limb_of_internal_capsule_R	-6.99e-05	0.0001486	-0.4703	0.6382
1623	IDP_dMRI_TBSS_MD_Posterior_limb_of_internal_capsule_L	-2.26e-05	0.0001502	-0.1501	0.8807
1624	IDP_dMRI_TBSS_MD_Retrolenticular_part_of_internal_capsule_R	-0.000296	0.0001654	-1.789	0.07364
1625	IDP_dMRI_TBSS_MD_Retrolenticular_part_of_internal_capsule_L	-6.62e-05	0.0001704	-0.3886	0.6976
1626	IDP_dMRI_TBSS_MD_Anterior_corona_radiata_R	-0.0001153	0.0001593	-0.7236	0.4693
1627	IDP_dMRI_TBSS_MD_Anterior_corona_radiata_L	-0.0001269	0.0001599	-0.7934	0.4276
1628	IDP_dMRI_TBSS_MD_Superior_corona_radiata_R	-0.0001403	0.0001512	-0.9279	0.3535
1629	IDP_dMRI_TBSS_MD_Superior_corona_radiata_L	-0.0001798	0.0001524	-1.18	0.2379
1630	IDP_dMRI_TBSS_MD_Posterior_corona_radiata_R	-0.0002027	0.0001566	-1.294	0.1957
1631	IDP_dMRI_TBSS_MD_Posterior_corona_radiata_L	-0.0003065	0.000161	-1.904	0.05694
1632	IDP_dMRI_TBSS_MD_Posterior_thalamic_radiation_R	-0.0002985	0.0001628	-1.833	0.06678
1633	IDP_dMRI_TBSS_MD_Posterior_thalamic_radiation_L	-0.0002015	0.0001632	-1.235	0.2169
1634	IDP_dMRI_TBSS_MD_Sagittal_stratum_R	-0.0002644	0.0001657	-1.596	0.1105
1635	IDP_dMRI_TBSS_MD_Sagittal_stratum_L	-0.0002728	0.0001689	-1.616	0.1062
1636	IDP_dMRI_TBSS_MD_External_capsule_R	-3.36e-05	0.0001547	-0.2175	0.8279
1637	IDP_dMRI_TBSS_MD_External_capsule_L	-2.77e-05	0.0001539	-0.1801	0.857
1638	IDP_dMRI_TBSS_MD_Cingulum_cingulate_gyrus_R	-0.0002449	0.0001619	-1.513	0.1304
1639	IDP_dMRI_TBSS_MD_Cingulum_cingulate_gyrus_L	5.71e-05	0.0001639	0.348	0.7278
1640	IDP_dMRI_TBSS_MD_Cingulum_hippocampus_R	-0.0001527	0.0001725	-0.8853	0.376
1641	IDP_dMRI_TBSS_MD_Cingulum_hippocampus_L	-0.0002102	0.0001778	-1.183	0.237
1642	IDP_dMRI_TBSS_MD_Fornix_cres+Stria_terminalis_R	0.0003215	0.0001535	2.095	0.03618
1643	IDP_dMRI_TBSS_MD_Fornix_cres+Stria_terminalis_L	3.67e-06	0.0001512	0.02426	0.9806
1644	IDP_dMRI_TBSS_MD_Superior_longitudinal_fasciculus_R	-0.0001781	0.0001628	-1.094	0.2741
1645	IDP_dMRI_TBSS_MD_Superior_longitudinal_fasciculus_L	-0.0002503	0.000167	-1.499	0.134
1646	IDP_dMRI_TBSS_MD_Superior_fronto-occipital_fasciculus_R	-6.15e-05	0.000153	-0.4018	0.6878
1647	IDP_dMRI_TBSS_MD_Superior_fronto-occipital_fasciculus_L	-3.92e-05	0.0001587	-0.2469	0.805
1648	IDP_dMRI_TBSS_MD_Uncinate_fasciculus_R	-0.0001126	0.0001648	-0.683	0.4946
1649	IDP_dMRI_TBSS_MD_Uncinate_fasciculus_L	2.55e-05	0.0001545	0.165	0.8689
1650	IDP_dMRI_TBSS_MD_Tapetum_R	0.0001962	0.0001729	1.135	0.2564
1651	IDP_dMRI_TBSS_MD_Tapetum_L	0.0003833	0.0001815	2.112	0.03473
1652	IDP_dMRI_TBSS_L1_Middle_cerebellar_peduncle	-9.26e-05	0.0001468	-0.6309	0.5281
1653	IDP_dMRI_TBSS_L1_Pontine_crossing_tract	-0.0001043	0.0001747	-0.5971	0.5505
1654	IDP_dMRI_TBSS_L1_Genu_of_corpus_callosum	-0.0003646	0.0001615	-2.258	0.02398
1655	IDP_dMRI_TBSS_L1_Body_of_corpus_callosum	-0.0004221	0.0001661	-2.54	0.0111
1656	IDP_dMRI_TBSS_L1_Splenium_of_corpus_callosum	2.83e-05	0.0001695	0.1667	0.8676
1657	IDP_dMRI_TBSS_L1_Fornix	0.0001352	0.0001599	0.8453	0.398
1658	IDP_dMRI_TBSS_L1_Corticospinal_tract_R	-0.0002897	0.0001855	-1.562	0.1184
1659	IDP_dMRI_TBSS_L1_Corticospinal_tract_L	-0.0003956	0.000188	-2.104	0.03541
1660	IDP_dMRI_TBSS_L1_Medial_lemniscus_R	-3.39e-05	0.0001778	-0.1906	0.8488
1661	IDP_dMRI_TBSS_L1_Medial_lemniscus_L	-0.000146	0.0001797	-0.8125	0.4165
1662	IDP_dMRI_TBSS_L1_Inferior_cerebellar_peduncle_R	-4.37e-05	0.0001553	-0.2817	0.7782
1663	IDP_dMRI_TBSS_L1_Inferior_cerebellar_peduncle_L	-1.04e-05	0.0001705	-0.06111	0.9513
1664	IDP_dMRI_TBSS_L1_Superior_cerebellar_peduncle_R	0.000146	0.0001428	1.023	0.3065
1665	IDP_dMRI_TBSS_L1_Superior_cerebellar_peduncle_L	0.0001966	0.0001474	1.334	0.1823
1666	IDP_dMRI_TBSS_L1_Cerebral_peduncle_R	-0.0001755	0.0001716	-1.023	0.3065
1667	IDP_dMRI_TBSS_L1_Cerebral_peduncle_L	-0.0001232	0.0001778	-0.6926	0.4886
1668	IDP_dMRI_TBSS_L1_Anterior_limb_of_internal_capsule_R	-8.55e-05	0.0001532	-0.5583	0.5767
1669	IDP_dMRI_TBSS_L1_Anterior_limb_of_internal_capsule_L	-0.0002051	0.0001591	-1.289	0.1974
1670	IDP_dMRI_TBSS_L1_Posterior_limb_of_internal_capsule_R	-9.06e-05	0.0001694	-0.535	0.5926
1671	IDP_dMRI_TBSS_L1_Posterior_limb_of_internal_capsule_L	2.47e-05	0.0001714	0.1439	0.8856
1672	IDP_dMRI_TBSS_L1_Retrolenticular_part_of_internal_capsule_R	-0.0002541	0.0001643	-1.546	0.122
1673	IDP_dMRI_TBSS_L1_Retrolenticular_part_of_internal_capsule_L	-2.52e-05	0.0001654	-0.1521	0.8791
1674	IDP_dMRI_TBSS_L1_Anterior_corona_radiata_R	-0.0001543	0.00017	-0.9076	0.3641
1675	IDP_dMRI_TBSS_L1_Anterior_corona_radiata_L	-0.0002195	0.0001711	-1.283	0.1994
1676	IDP_dMRI_TBSS_L1_Superior_corona_radiata_R	-0.0001525	0.0001593	-0.957	0.3386
1677	IDP_dMRI_TBSS_L1_Superior_corona_radiata_L	-0.0002006	0.0001577	-1.272	0.2035
1678	IDP_dMRI_TBSS_L1_Posterior_corona_radiata_R	-1.54e-05	0.0001489	-0.1034	0.9176
1679	IDP_dMRI_TBSS_L1_Posterior_corona_radiata_L	-0.0002331	0.0001538	-1.516	0.1296
1680	IDP_dMRI_TBSS_L1_Posterior_thalamic_radiation_R	-0.0002811	0.0001647	-1.707	0.0879
1681	IDP_dMRI_TBSS_L1_Posterior_thalamic_radiation_L	-0.000231	0.0001657	-1.394	0.1634
1682	IDP_dMRI_TBSS_L1_Sagittal_stratum_R	-0.0002175	0.0001615	-1.346	0.1783
1683	IDP_dMRI_TBSS_L1_Sagittal_stratum_L	-0.0002868	0.000166	-1.728	0.08402
1684	IDP_dMRI_TBSS_L1_External_capsule_R	0.0001131	0.0001584	0.7143	0.4751
1685	IDP_dMRI_TBSS_L1_External_capsule_L	9.48e-05	0.0001601	0.5923	0.5537
1686	IDP_dMRI_TBSS_L1_Cingulum_cingulate_gyrus_R	-0.0001601	0.0001784	-0.8973	0.3696
1687	IDP_dMRI_TBSS_L1_Cingulum_cingulate_gyrus_L	-2.64e-05	0.00018	-0.1464	0.8836
1688	IDP_dMRI_TBSS_L1_Cingulum_hippocampus_R	-7.82e-05	0.000168	-0.4656	0.6415
1689	IDP_dMRI_TBSS_L1_Cingulum_hippocampus_L	-0.0001313	0.0001735	-0.7568	0.4492
1690	IDP_dMRI_TBSS_L1_Fornix_cres+Stria_terminalis_R	0.0002582	0.0001633	1.581	0.1138
1691	IDP_dMRI_TBSS_L1_Fornix_cres+Stria_terminalis_L	-0.0001985	0.0001629	-1.218	0.2232
1692	IDP_dMRI_TBSS_L1_Superior_longitudinal_fasciculus_R	-3.9e-05	0.0001637	-0.2381	0.8118
1693	IDP_dMRI_TBSS_L1_Superior_longitudinal_fasciculus_L	-0.0003274	0.0001707	-1.918	0.05518
1694	IDP_dMRI_TBSS_L1_Superior_fronto-occipital_fasciculus_R	-0.0002469	0.0001656	-1.491	0.136
1695	IDP_dMRI_TBSS_L1_Superior_fronto-occipital_fasciculus_L	-0.0003488	0.0001656	-2.106	0.03525
1696	IDP_dMRI_TBSS_L1_Uncinate_fasciculus_R	-0.0001022	0.0001757	-0.5818	0.5607
1697	IDP_dMRI_TBSS_L1_Uncinate_fasciculus_L	7.29e-05	0.0001689	0.4319	0.6658
1698	IDP_dMRI_TBSS_L1_Tapetum_R	0.0002641	0.0001749	1.511	0.1309
1699	IDP_dMRI_TBSS_L1_Tapetum_L	0.000318	0.0001808	1.759	0.07856
1700	IDP_dMRI_TBSS_L2_Middle_cerebellar_peduncle	-0.000212	0.0001819	-1.165	0.2439
1701	IDP_dMRI_TBSS_L2_Pontine_crossing_tract	9.74e-05	0.000185	0.5265	0.5986
1702	IDP_dMRI_TBSS_L2_Genu_of_corpus_callosum	9.35e-05	0.0001699	0.5502	0.5822
1703	IDP_dMRI_TBSS_L2_Body_of_corpus_callosum	-7.95e-05	0.0001737	-0.4575	0.6473
1704	IDP_dMRI_TBSS_L2_Splenium_of_corpus_callosum	-0.0002579	0.0001863	-1.384	0.1663
1705	IDP_dMRI_TBSS_L2_Fornix	0.0001488	0.000163	0.9132	0.3612
1706	IDP_dMRI_TBSS_L2_Corticospinal_tract_R	-3.35e-05	0.0001869	-0.179	0.8579
1707	IDP_dMRI_TBSS_L2_Corticospinal_tract_L	-2.27e-05	0.0001903	-0.1191	0.9052
1708	IDP_dMRI_TBSS_L2_Medial_lemniscus_R	-3.95e-06	0.0001655	-0.02388	0.9809
1709	IDP_dMRI_TBSS_L2_Medial_lemniscus_L	-9.35e-05	0.0001693	-0.5524	0.5807
1710	IDP_dMRI_TBSS_L2_Inferior_cerebellar_peduncle_R	-0.0002117	0.000177	-1.196	0.2319
1711	IDP_dMRI_TBSS_L2_Inferior_cerebellar_peduncle_L	-0.0001316	0.0001745	-0.7539	0.4509
1712	IDP_dMRI_TBSS_L2_Superior_cerebellar_peduncle_R	0.0001002	0.0001842	0.5441	0.5864
1713	IDP_dMRI_TBSS_L2_Superior_cerebellar_peduncle_L	5.45e-05	0.0001827	0.2986	0.7652
1714	IDP_dMRI_TBSS_L2_Cerebral_peduncle_R	-0.0001225	0.0001715	-0.7146	0.4749
1715	IDP_dMRI_TBSS_L2_Cerebral_peduncle_L	3.21e-05	0.000175	0.1832	0.8546
1716	IDP_dMRI_TBSS_L2_Anterior_limb_of_internal_capsule_R	-0.0002127	0.0001751	-1.214	0.2246
1717	IDP_dMRI_TBSS_L2_Anterior_limb_of_internal_capsule_L	-0.0001683	0.0001758	-0.9576	0.3383
1718	IDP_dMRI_TBSS_L2_Posterior_limb_of_internal_capsule_R	-0.0002117	0.0001786	-1.185	0.236
1719	IDP_dMRI_TBSS_L2_Posterior_limb_of_internal_capsule_L	-0.0002557	0.0001781	-1.436	0.1511
1720	IDP_dMRI_TBSS_L2_Retrolenticular_part_of_internal_capsule_R	-0.0002999	0.0001822	-1.646	0.09984
1721	IDP_dMRI_TBSS_L2_Retrolenticular_part_of_internal_capsule_L	-0.0001198	0.0001855	-0.6461	0.5183
1722	IDP_dMRI_TBSS_L2_Anterior_corona_radiata_R	-5.33e-07	0.0001645	-0.00324	0.9974
1723	IDP_dMRI_TBSS_L2_Anterior_corona_radiata_L	2.18e-05	0.0001626	0.1344	0.8931
1724	IDP_dMRI_TBSS_L2_Superior_corona_radiata_R	-9.92e-05	0.0001709	-0.5807	0.5614
1725	IDP_dMRI_TBSS_L2_Superior_corona_radiata_L	-0.0002466	0.0001754	-1.406	0.1599
1726	IDP_dMRI_TBSS_L2_Posterior_corona_radiata_R	-0.0004228	0.0001784	-2.37	0.01779
1727	IDP_dMRI_TBSS_L2_Posterior_corona_radiata_L	-0.0004449	0.0001778	-2.503	0.01234
1728	IDP_dMRI_TBSS_L2_Posterior_thalamic_radiation_R	-0.0001742	0.0001708	-1.02	0.3077
1729	IDP_dMRI_TBSS_L2_Posterior_thalamic_radiation_L	-0.0001392	0.0001701	-0.8183	0.4132
1730	IDP_dMRI_TBSS_L2_Sagittal_stratum_R	-0.0001975	0.0001788	-1.104	0.2696
1731	IDP_dMRI_TBSS_L2_Sagittal_stratum_L	-0.0001665	0.0001848	-0.9011	0.3676
1732	IDP_dMRI_TBSS_L2_External_capsule_R	-0.0001299	0.0001582	-0.8208	0.4118
1733	IDP_dMRI_TBSS_L2_External_capsule_L	-0.0001189	0.0001587	-0.7495	0.4536
1734	IDP_dMRI_TBSS_L2_Cingulum_cingulate_gyrus_R	-0.0001889	0.0001733	-1.09	0.2759
1735	IDP_dMRI_TBSS_L2_Cingulum_cingulate_gyrus_L	-7.35e-06	0.0001744	-0.04212	0.9664
1736	IDP_dMRI_TBSS_L2_Cingulum_hippocampus_R	-0.0001249	0.0001842	-0.678	0.4978
1737	IDP_dMRI_TBSS_L2_Cingulum_hippocampus_L	-0.0002518	0.0001855	-1.357	0.1747
1738	IDP_dMRI_TBSS_L2_Fornix_cres+Stria_terminalis_R	0.0002925	0.0001559	1.876	0.06069
1739	IDP_dMRI_TBSS_L2_Fornix_cres+Stria_terminalis_L	0.0001542	0.0001529	1.009	0.3131
1740	IDP_dMRI_TBSS_L2_Superior_longitudinal_fasciculus_R	-0.0002732	0.0001752	-1.559	0.1191
1741	IDP_dMRI_TBSS_L2_Superior_longitudinal_fasciculus_L	-0.0001498	0.0001788	-0.8381	0.402
1742	IDP_dMRI_TBSS_L2_Superior_fronto-occipital_fasciculus_R	0.0001575	0.0001642	0.9593	0.3374
1743	IDP_dMRI_TBSS_L2_Superior_fronto-occipital_fasciculus_L	0.0002473	0.0001679	1.473	0.1409
1744	IDP_dMRI_TBSS_L2_Uncinate_fasciculus_R	-2.53e-05	0.00018	-0.1406	0.8882
1745	IDP_dMRI_TBSS_L2_Uncinate_fasciculus_L	5.22e-05	0.0001743	0.2992	0.7648
1746	IDP_dMRI_TBSS_L2_Tapetum_R	0.0001199	0.0001794	0.6686	0.5038
1747	IDP_dMRI_TBSS_L2_Tapetum_L	0.0003022	0.0001863	1.622	0.1047
1748	IDP_dMRI_TBSS_L3_Middle_cerebellar_peduncle	-0.000118	0.0001862	-0.6338	0.5262
1749	IDP_dMRI_TBSS_L3_Pontine_crossing_tract	4.39e-05	0.0001814	0.2417	0.809
1750	IDP_dMRI_TBSS_L3_Genu_of_corpus_callosum	4.22e-05	0.000166	0.254	0.7995
1751	IDP_dMRI_TBSS_L3_Body_of_corpus_callosum	-9.36e-05	0.0001731	-0.5405	0.5888
1752	IDP_dMRI_TBSS_L3_Splenium_of_corpus_callosum	-1.53e-06	0.0001725	-0.008863	0.9929
1753	IDP_dMRI_TBSS_L3_Fornix	0.0001811	0.0001629	1.112	0.2661
1754	IDP_dMRI_TBSS_L3_Corticospinal_tract_R	-0.0001087	0.000186	-0.5845	0.5589
1755	IDP_dMRI_TBSS_L3_Corticospinal_tract_L	-0.0001522	0.0001888	-0.8062	0.4201
1756	IDP_dMRI_TBSS_L3_Medial_lemniscus_R	8.04e-05	0.0001702	0.4722	0.6368
1757	IDP_dMRI_TBSS_L3_Medial_lemniscus_L	-5.29e-05	0.0001708	-0.3095	0.7569
1758	IDP_dMRI_TBSS_L3_Inferior_cerebellar_peduncle_R	-0.000279	0.0001817	-1.536	0.1247
1759	IDP_dMRI_TBSS_L3_Inferior_cerebellar_peduncle_L	-0.0002048	0.000181	-1.131	0.258
1760	IDP_dMRI_TBSS_L3_Superior_cerebellar_peduncle_R	0.0002264	0.0001861	1.216	0.2238
1761	IDP_dMRI_TBSS_L3_Superior_cerebellar_peduncle_L	8.42e-05	0.0001824	0.4617	0.6443
1762	IDP_dMRI_TBSS_L3_Cerebral_peduncle_R	-5.28e-05	0.0001695	-0.3118	0.7552
1763	IDP_dMRI_TBSS_L3_Cerebral_peduncle_L	0.0001468	0.0001706	0.8606	0.3895
1764	IDP_dMRI_TBSS_L3_Anterior_limb_of_internal_capsule_R	-2.72e-05	0.0001613	-0.1684	0.8663
1765	IDP_dMRI_TBSS_L3_Anterior_limb_of_internal_capsule_L	-7.35e-05	0.0001631	-0.4509	0.6521
1766	IDP_dMRI_TBSS_L3_Posterior_limb_of_internal_capsule_R	0.0001527	0.000163	0.9367	0.3489
1767	IDP_dMRI_TBSS_L3_Posterior_limb_of_internal_capsule_L	0.0001575	0.0001647	0.9563	0.339
1768	IDP_dMRI_TBSS_L3_Retrolenticular_part_of_internal_capsule_R	-0.0001872	0.000176	-1.064	0.2875
1769	IDP_dMRI_TBSS_L3_Retrolenticular_part_of_internal_capsule_L	-1.18e-05	0.0001769	-0.06661	0.9469
1770	IDP_dMRI_TBSS_L3_Anterior_corona_radiata_R	-9.87e-05	0.0001645	-0.6001	0.5485
1771	IDP_dMRI_TBSS_L3_Anterior_corona_radiata_L	-8.64e-05	0.0001629	-0.5305	0.5958
1772	IDP_dMRI_TBSS_L3_Superior_corona_radiata_R	-7.43e-05	0.0001583	-0.4694	0.6388
1773	IDP_dMRI_TBSS_L3_Superior_corona_radiata_L	-1.85e-05	0.0001581	-0.1168	0.907
1774	IDP_dMRI_TBSS_L3_Posterior_corona_radiata_R	-0.0001188	0.0001635	-0.7267	0.4675
1775	IDP_dMRI_TBSS_L3_Posterior_corona_radiata_L	-0.0001527	0.000166	-0.9201	0.3575
1776	IDP_dMRI_TBSS_L3_Posterior_thalamic_radiation_R	-0.0002793	0.0001696	-1.647	0.0997
1777	IDP_dMRI_TBSS_L3_Posterior_thalamic_radiation_L	-0.0001424	0.0001682	-0.8466	0.3973
1778	IDP_dMRI_TBSS_L3_Sagittal_stratum_R	-0.0002579	0.0001781	-1.448	0.1478
1779	IDP_dMRI_TBSS_L3_Sagittal_stratum_L	-0.000159	0.0001785	-0.8908	0.373
1780	IDP_dMRI_TBSS_L3_External_capsule_R	-5.76e-05	0.0001648	-0.3494	0.7268
1781	IDP_dMRI_TBSS_L3_External_capsule_L	-1.95e-05	0.000162	-0.1205	0.9041
1782	IDP_dMRI_TBSS_L3_Cingulum_cingulate_gyrus_R	-0.0001221	0.0001749	-0.698	0.4852
1783	IDP_dMRI_TBSS_L3_Cingulum_cingulate_gyrus_L	0.0001625	0.0001741	0.9335	0.3506
1784	IDP_dMRI_TBSS_L3_Cingulum_hippocampus_R	-0.0002253	0.000184	-1.224	0.221
1785	IDP_dMRI_TBSS_L3_Cingulum_hippocampus_L	-0.0001519	0.0001854	-0.8193	0.4126
1786	IDP_dMRI_TBSS_L3_Fornix_cres+Stria_terminalis_R	0.0002822	0.0001572	1.795	0.07262
1787	IDP_dMRI_TBSS_L3_Fornix_cres+Stria_terminalis_L	9.45e-05	0.0001529	0.6183	0.5364
1788	IDP_dMRI_TBSS_L3_Superior_longitudinal_fasciculus_R	-0.0001484	0.0001739	-0.8531	0.3936
1789	IDP_dMRI_TBSS_L3_Superior_longitudinal_fasciculus_L	-0.0001617	0.0001743	-0.9276	0.3537
1790	IDP_dMRI_TBSS_L3_Superior_fronto-occipital_fasciculus_R	4.54e-05	0.0001634	0.2779	0.7811
1791	IDP_dMRI_TBSS_L3_Superior_fronto-occipital_fasciculus_L	0.0001388	0.0001646	0.8433	0.3991
1792	IDP_dMRI_TBSS_L3_Uncinate_fasciculus_R	-8.45e-05	0.000183	-0.4617	0.6443
1793	IDP_dMRI_TBSS_L3_Uncinate_fasciculus_L	-6.52e-05	0.0001748	-0.3733	0.7089
1794	IDP_dMRI_TBSS_L3_Tapetum_R	0.0001448	0.0001722	0.841	0.4004
1795	IDP_dMRI_TBSS_L3_Tapetum_L	0.0003627	0.0001809	2.005	0.045
1796	IDP_dMRI_ProbtrackX_MD_ar_l	-0.0001982	0.0001847	-1.073	0.2833
1797	IDP_dMRI_ProbtrackX_MD_ar_r	-0.0002631	0.0001795	-1.466	0.1428
1798	IDP_dMRI_ProbtrackX_MD_atr_l	-4.46e-05	0.0001466	-0.3044	0.7608
1799	IDP_dMRI_ProbtrackX_MD_atr_r	-0.0001109	0.0001432	-0.7745	0.4387
1800	IDP_dMRI_ProbtrackX_MD_cgc_l	-1.2e-05	0.0001601	-0.07519	0.9401
1801	IDP_dMRI_ProbtrackX_MD_cgc_r	-0.0002301	0.0001625	-1.416	0.1568
1802	IDP_dMRI_ProbtrackX_MD_cgh_l	0.0001781	0.0001847	0.9643	0.3349
1803	IDP_dMRI_ProbtrackX_MD_cgh_r	0.0001847	0.0001799	1.027	0.3047
1804	IDP_dMRI_ProbtrackX_MD_cst_l	-0.0001986	0.0001756	-1.131	0.2582
1805	IDP_dMRI_ProbtrackX_MD_cst_r	-0.0001296	0.00017	-0.7622	0.446
1806	IDP_dMRI_ProbtrackX_MD_fma	-8.92e-05	0.0001798	-0.4961	0.6199
1807	IDP_dMRI_ProbtrackX_MD_fmi	-0.0001885	0.0001694	-1.113	0.2656
1808	IDP_dMRI_ProbtrackX_MD_ifo_l	-0.0001969	0.0001668	-1.18	0.2378
1809	IDP_dMRI_ProbtrackX_MD_ifo_r	-0.000246	0.000164	-1.5	0.1338
1810	IDP_dMRI_ProbtrackX_MD_ilf_l	-0.0002475	0.0001644	-1.506	0.1322
1811	IDP_dMRI_ProbtrackX_MD_ilf_r	-0.0003436	0.0001612	-2.132	0.03304
1812	IDP_dMRI_ProbtrackX_MD_mcp	0.0001348	0.0001793	0.7518	0.4522
1813	IDP_dMRI_ProbtrackX_MD_ml_l	0.0002953	0.0001602	1.843	0.06536
1814	IDP_dMRI_ProbtrackX_MD_ml_r	-1.09e-06	0.0001529	-0.00715	0.9943
1815	IDP_dMRI_ProbtrackX_MD_ptr_l	-6.97e-05	0.0001555	-0.4483	0.6539
1816	IDP_dMRI_ProbtrackX_MD_ptr_r	-0.000102	0.0001554	-0.6563	0.5117
1817	IDP_dMRI_ProbtrackX_MD_slf_l	-0.0001183	0.000168	-0.7039	0.4815
1818	IDP_dMRI_ProbtrackX_MD_slf_r	-0.0001116	0.0001643	-0.6793	0.497
1819	IDP_dMRI_ProbtrackX_MD_str_l	-0.000104	0.000151	-0.6888	0.4909
1820	IDP_dMRI_ProbtrackX_MD_str_r	-6.79e-05	0.0001452	-0.4677	0.64
1821	IDP_dMRI_ProbtrackX_MD_unc_l	-4e-05	0.0001583	-0.253	0.8003
1822	IDP_dMRI_ProbtrackX_MD_unc_r	-0.0002131	0.0001626	-1.31	0.1902
1823	IDP_dMRI_ProbtrackX_L1_ar_l	-0.0002609	0.0001869	-1.396	0.1628
1824	IDP_dMRI_ProbtrackX_L1_ar_r	-0.0001847	0.0001793	-1.03	0.303
1825	IDP_dMRI_ProbtrackX_L1_atr_l	-7.05e-05	0.0001415	-0.4982	0.6183
1826	IDP_dMRI_ProbtrackX_L1_atr_r	-4.1e-05	0.0001365	-0.3003	0.764
1827	IDP_dMRI_ProbtrackX_L1_cgc_l	-4.32e-05	0.0001789	-0.2416	0.8091
1828	IDP_dMRI_ProbtrackX_L1_cgc_r	-0.0002806	0.0001784	-1.573	0.1158
1829	IDP_dMRI_ProbtrackX_L1_cgh_l	0.0002465	0.0001742	1.415	0.1572
1830	IDP_dMRI_ProbtrackX_L1_cgh_r	0.0002259	0.0001659	1.362	0.1733
1831	IDP_dMRI_ProbtrackX_L1_cst_l	-0.0001478	0.0001752	-0.8436	0.3989
1832	IDP_dMRI_ProbtrackX_L1_cst_r	-2.73e-05	0.0001715	-0.1592	0.8735
1833	IDP_dMRI_ProbtrackX_L1_fma	-9.21e-05	0.000173	-0.5327	0.5942
1834	IDP_dMRI_ProbtrackX_L1_fmi	-0.0002819	0.0001681	-1.677	0.09351
1835	IDP_dMRI_ProbtrackX_L1_ifo_l	-0.0001512	0.0001609	-0.9396	0.3474
1836	IDP_dMRI_ProbtrackX_L1_ifo_r	-0.000154	0.0001543	-0.9976	0.3185
1837	IDP_dMRI_ProbtrackX_L1_ilf_l	-0.0002968	0.0001585	-1.873	0.06113
1838	IDP_dMRI_ProbtrackX_L1_ilf_r	-0.000327	0.0001515	-2.159	0.03089
1839	IDP_dMRI_ProbtrackX_L1_mcp	5.69e-05	0.0001764	0.3226	0.747
1840	IDP_dMRI_ProbtrackX_L1_ml_l	0.0002644	0.00017	1.555	0.12
1841	IDP_dMRI_ProbtrackX_L1_ml_r	4.42e-05	0.0001614	0.274	0.7841
1842	IDP_dMRI_ProbtrackX_L1_ptr_l	-3.92e-05	0.0001521	-0.2578	0.7966
1843	IDP_dMRI_ProbtrackX_L1_ptr_r	-1.43e-05	0.0001519	-0.09387	0.9252
1844	IDP_dMRI_ProbtrackX_L1_slf_l	-0.000265	0.0001628	-1.628	0.1036
1845	IDP_dMRI_ProbtrackX_L1_slf_r	-2.98e-05	0.0001543	-0.1931	0.8469
1846	IDP_dMRI_ProbtrackX_L1_str_l	-2.53e-05	0.0001501	-0.1685	0.8662
1847	IDP_dMRI_ProbtrackX_L1_str_r	-2.83e-05	0.0001436	-0.1969	0.8439
1848	IDP_dMRI_ProbtrackX_L1_unc_l	0.0001224	0.0001529	0.8005	0.4235
1849	IDP_dMRI_ProbtrackX_L1_unc_r	-0.0001771	0.0001566	-1.131	0.2581
1850	IDP_dMRI_ProbtrackX_L2_ar_l	-0.0001699	0.0001845	-0.9212	0.357
1851	IDP_dMRI_ProbtrackX_L2_ar_r	-0.0003086	0.0001804	-1.71	0.08723
1852	IDP_dMRI_ProbtrackX_L2_atr_l	-3.1e-06	0.0001537	-0.02016	0.9839
1853	IDP_dMRI_ProbtrackX_L2_atr_r	-0.0001207	0.0001513	-0.7982	0.4248
1854	IDP_dMRI_ProbtrackX_L2_cgc_l	-3.7e-05	0.0001713	-0.2159	0.829
1855	IDP_dMRI_ProbtrackX_L2_cgc_r	-0.0001047	0.0001739	-0.6022	0.547
1856	IDP_dMRI_ProbtrackX_L2_cgh_l	0.0001444	0.0001888	0.7645	0.4446
1857	IDP_dMRI_ProbtrackX_L2_cgh_r	0.0001415	0.0001853	0.7636	0.4451
1858	IDP_dMRI_ProbtrackX_L2_cst_l	-0.0001929	0.000182	-1.06	0.2891
1859	IDP_dMRI_ProbtrackX_L2_cst_r	-0.0001951	0.0001743	-1.119	0.2631
1860	IDP_dMRI_ProbtrackX_L2_fma	-8.33e-05	0.0001859	-0.4483	0.654
1861	IDP_dMRI_ProbtrackX_L2_fmi	-7.13e-05	0.0001723	-0.4137	0.6791
1862	IDP_dMRI_ProbtrackX_L2_ifo_l	-0.0001911	0.0001713	-1.116	0.2645
1863	IDP_dMRI_ProbtrackX_L2_ifo_r	-0.0002579	0.0001708	-1.51	0.131
1864	IDP_dMRI_ProbtrackX_L2_ilf_l	-0.0001532	0.0001679	-0.9128	0.3614
1865	IDP_dMRI_ProbtrackX_L2_ilf_r	-0.0002905	0.000166	-1.75	0.08022
1866	IDP_dMRI_ProbtrackX_L2_mcp	0.0001781	0.0001834	0.9714	0.3314
1867	IDP_dMRI_ProbtrackX_L2_ml_l	0.0002906	0.0001586	1.833	0.06691
1868	IDP_dMRI_ProbtrackX_L2_ml_r	-4.92e-05	0.0001548	-0.3177	0.7507
1869	IDP_dMRI_ProbtrackX_L2_ptr_l	-4.15e-05	0.0001621	-0.2561	0.7978
1870	IDP_dMRI_ProbtrackX_L2_ptr_r	-9.8e-05	0.0001611	-0.6084	0.543
1871	IDP_dMRI_ProbtrackX_L2_slf_l	-3.2e-05	0.0001725	-0.1853	0.853
1872	IDP_dMRI_ProbtrackX_L2_slf_r	-0.0001992	0.0001692	-1.177	0.2392
1873	IDP_dMRI_ProbtrackX_L2_str_l	-0.0002036	0.0001613	-1.262	0.2069
1874	IDP_dMRI_ProbtrackX_L2_str_r	-0.0001645	0.0001572	-1.046	0.2954
1875	IDP_dMRI_ProbtrackX_L2_unc_l	-7.66e-05	0.0001655	-0.4629	0.6434
1876	IDP_dMRI_ProbtrackX_L2_unc_r	-0.0002165	0.0001686	-1.284	0.1991
1877	IDP_dMRI_ProbtrackX_L3_ar_l	-8.75e-05	0.0001855	-0.4718	0.6371
1878	IDP_dMRI_ProbtrackX_L3_ar_r	-0.0002382	0.000182	-1.309	0.1907
1879	IDP_dMRI_ProbtrackX_L3_atr_l	-2.69e-05	0.0001559	-0.1724	0.8631
1880	IDP_dMRI_ProbtrackX_L3_atr_r	-0.0001483	0.0001551	-0.9561	0.339
1881	IDP_dMRI_ProbtrackX_L3_cgc_l	7.76e-05	0.0001742	0.4455	0.656
1882	IDP_dMRI_ProbtrackX_L3_cgc_r	-1.92e-05	0.0001773	-0.1085	0.9136
1883	IDP_dMRI_ProbtrackX_L3_cgh_l	0.00012	0.0001886	0.636	0.5248
1884	IDP_dMRI_ProbtrackX_L3_cgh_r	0.0001565	0.0001856	0.8431	0.3992
1885	IDP_dMRI_ProbtrackX_L3_cst_l	-0.0001413	0.0001807	-0.7819	0.4343
1886	IDP_dMRI_ProbtrackX_L3_cst_r	-0.0001155	0.0001744	-0.662	0.508
1887	IDP_dMRI_ProbtrackX_L3_fma	-4.37e-05	0.0001865	-0.2341	0.8149
1888	IDP_dMRI_ProbtrackX_L3_fmi	-0.0001426	0.0001747	-0.8163	0.4144
1889	IDP_dMRI_ProbtrackX_L3_ifo_l	-0.0001999	0.000175	-1.142	0.2533
1890	IDP_dMRI_ProbtrackX_L3_ifo_r	-0.000252	0.0001744	-1.445	0.1486
1891	IDP_dMRI_ProbtrackX_L3_ilf_l	-0.0002248	0.0001727	-1.302	0.193
1892	IDP_dMRI_ProbtrackX_L3_ilf_r	-0.000324	0.0001721	-1.882	0.05983
1893	IDP_dMRI_ProbtrackX_L3_mcp	0.0001926	0.000185	1.041	0.2978
1894	IDP_dMRI_ProbtrackX_L3_ml_l	0.0002708	0.000157	1.725	0.08462
1895	IDP_dMRI_ProbtrackX_L3_ml_r	1.81e-06	0.0001531	0.01181	0.9906
1896	IDP_dMRI_ProbtrackX_L3_ptr_l	-9.49e-05	0.0001641	-0.5782	0.5632
1897	IDP_dMRI_ProbtrackX_L3_ptr_r	-0.0001456	0.0001651	-0.8818	0.3779
1898	IDP_dMRI_ProbtrackX_L3_slf_l	1.31e-05	0.0001746	0.07488	0.9403
1899	IDP_dMRI_ProbtrackX_L3_slf_r	-6.62e-05	0.000175	-0.3784	0.7051
1900	IDP_dMRI_ProbtrackX_L3_str_l	-9.19e-05	0.0001626	-0.565	0.5721
1901	IDP_dMRI_ProbtrackX_L3_str_r	-3.45e-05	0.0001591	-0.2167	0.8284
1902	IDP_dMRI_ProbtrackX_L3_unc_l	-0.0001405	0.0001676	-0.8387	0.4017
1903	IDP_dMRI_ProbtrackX_L3_unc_r	-0.0001821	0.0001716	-1.061	0.2885
1904	IDP_dMRI_TBSS_ICVF_Middle_cerebellar_peduncle	0.0002559	0.0001777	1.44	0.15
1905	IDP_dMRI_TBSS_ICVF_Pontine_crossing_tract	-5.19e-05	0.0001802	-0.2878	0.7735
1906	IDP_dMRI_TBSS_ICVF_Genu_of_corpus_callosum	-8.56e-05	0.0001832	-0.4671	0.6405
1907	IDP_dMRI_TBSS_ICVF_Body_of_corpus_callosum	0.0001635	0.0001898	0.8614	0.3891
1908	IDP_dMRI_TBSS_ICVF_Splenium_of_corpus_callosum	-4.67e-06	0.0001796	-0.02599	0.9793
1909	IDP_dMRI_TBSS_ICVF_Fornix	-7.54e-05	0.0001836	-0.4104	0.6815
1910	IDP_dMRI_TBSS_ICVF_Corticospinal_tract_R	-0.0001591	0.0001819	-0.8745	0.3819
1911	IDP_dMRI_TBSS_ICVF_Corticospinal_tract_L	-8.01e-05	0.0001831	-0.4373	0.6619
1912	IDP_dMRI_TBSS_ICVF_Medial_lemniscus_R	0.000159	0.0001574	1.01	0.3126
1913	IDP_dMRI_TBSS_ICVF_Medial_lemniscus_L	9.02e-05	0.0001539	0.5862	0.5578
1914	IDP_dMRI_TBSS_ICVF_Inferior_cerebellar_peduncle_R	0.0005803	0.0001718	3.379	0.0007318
1915	IDP_dMRI_TBSS_ICVF_Inferior_cerebellar_peduncle_L	0.0005099	0.0001706	2.989	0.002806
1916	IDP_dMRI_TBSS_ICVF_Superior_cerebellar_peduncle_R	0.0003194	0.0001803	1.772	0.07644
1917	IDP_dMRI_TBSS_ICVF_Superior_cerebellar_peduncle_L	0.0003558	0.0001866	1.907	0.05652
1918	IDP_dMRI_TBSS_ICVF_Cerebral_peduncle_R	0.0001564	0.0001786	0.8758	0.3811
1919	IDP_dMRI_TBSS_ICVF_Cerebral_peduncle_L	0.0002849	0.0001807	1.577	0.1149
1920	IDP_dMRI_TBSS_ICVF_Anterior_limb_of_internal_capsule_R	0.000252	0.0001734	1.453	0.1463
1921	IDP_dMRI_TBSS_ICVF_Anterior_limb_of_internal_capsule_L	0.0001927	0.0001731	1.113	0.2657
1922	IDP_dMRI_TBSS_ICVF_Posterior_limb_of_internal_capsule_R	-4.7e-05	0.000177	-0.2653	0.7908
1923	IDP_dMRI_TBSS_ICVF_Posterior_limb_of_internal_capsule_L	-3.29e-05	0.0001821	-0.1805	0.8567
1924	IDP_dMRI_TBSS_ICVF_Retrolenticular_part_of_internal_capsule_R	0.0001221	0.0001821	0.6706	0.5025
1925	IDP_dMRI_TBSS_ICVF_Retrolenticular_part_of_internal_capsule_L	-9.26e-05	0.0001853	-0.4996	0.6174
1926	IDP_dMRI_TBSS_ICVF_Anterior_corona_radiata_R	0.0001001	0.0001717	0.5828	0.5601
1927	IDP_dMRI_TBSS_ICVF_Anterior_corona_radiata_L	0.0001042	0.000172	0.606	0.5445
1928	IDP_dMRI_TBSS_ICVF_Superior_corona_radiata_R	0.0001896	0.0001731	1.095	0.2735
1929	IDP_dMRI_TBSS_ICVF_Superior_corona_radiata_L	0.0001781	0.0001717	1.037	0.2998
1930	IDP_dMRI_TBSS_ICVF_Posterior_corona_radiata_R	0.0001636	0.0001742	0.939	0.3478
1931	IDP_dMRI_TBSS_ICVF_Posterior_corona_radiata_L	0.0002025	0.0001747	1.159	0.2466
1932	IDP_dMRI_TBSS_ICVF_Posterior_thalamic_radiation_R	0.0002292	0.0001786	1.283	0.1995
1933	IDP_dMRI_TBSS_ICVF_Posterior_thalamic_radiation_L	0.0001645	0.0001757	0.936	0.3493
1934	IDP_dMRI_TBSS_ICVF_Sagittal_stratum_R	0.0003945	0.0001827	2.16	0.03081
1935	IDP_dMRI_TBSS_ICVF_Sagittal_stratum_L	0.0002602	0.0001819	1.43	0.1526
1936	IDP_dMRI_TBSS_ICVF_External_capsule_R	0.0003243	0.0001676	1.935	0.05302
1937	IDP_dMRI_TBSS_ICVF_External_capsule_L	0.0003824	0.0001663	2.299	0.02151
1938	IDP_dMRI_TBSS_ICVF_Cingulum_cingulate_gyrus_R	9.36e-05	0.0001782	0.5251	0.5996
1939	IDP_dMRI_TBSS_ICVF_Cingulum_cingulate_gyrus_L	6.1e-05	0.0001782	0.3423	0.7321
1940	IDP_dMRI_TBSS_ICVF_Cingulum_hippocampus_R	0.0001789	0.0001789	1	0.3172
1941	IDP_dMRI_TBSS_ICVF_Cingulum_hippocampus_L	0.0002298	0.0001824	1.26	0.2076
1942	IDP_dMRI_TBSS_ICVF_Fornix_cres+Stria_terminalis_R	0.0001423	0.0001771	0.8034	0.4217
1943	IDP_dMRI_TBSS_ICVF_Fornix_cres+Stria_terminalis_L	8.08e-05	0.0001766	0.4573	0.6475
1944	IDP_dMRI_TBSS_ICVF_Superior_longitudinal_fasciculus_R	0.0002203	0.0001807	1.219	0.2229
1945	IDP_dMRI_TBSS_ICVF_Superior_longitudinal_fasciculus_L	0.000266	0.0001777	1.497	0.1343
1946	IDP_dMRI_TBSS_ICVF_Superior_fronto-occipital_fasciculus_R	-3.07e-05	0.0001647	-0.1865	0.852
1947	IDP_dMRI_TBSS_ICVF_Superior_fronto-occipital_fasciculus_L	-5.08e-05	0.0001621	-0.3137	0.7538
1948	IDP_dMRI_TBSS_ICVF_Uncinate_fasciculus_R	0.0002716	0.0001742	1.559	0.119
1949	IDP_dMRI_TBSS_ICVF_Uncinate_fasciculus_L	0.0002605	0.0001728	1.507	0.1318
1950	IDP_dMRI_TBSS_ICVF_Tapetum_R	6.64e-05	0.0001699	0.3909	0.6959
1951	IDP_dMRI_TBSS_ICVF_Tapetum_L	-0.0001997	0.0001705	-1.171	0.2414
1952	IDP_dMRI_ProbtrackX_ICVF_ar_l	0.000239	0.0001815	1.317	0.1878
1953	IDP_dMRI_ProbtrackX_ICVF_ar_r	0.0002848	0.0001807	1.576	0.115
1954	IDP_dMRI_ProbtrackX_ICVF_atr_l	0.0002695	0.0001703	1.583	0.1134
1955	IDP_dMRI_ProbtrackX_ICVF_atr_r	0.0002962	0.0001703	1.739	0.08204
1956	IDP_dMRI_ProbtrackX_ICVF_cgc_l	9.12e-05	0.0001795	0.5079	0.6115
1957	IDP_dMRI_ProbtrackX_ICVF_cgc_r	5.05e-05	0.0001799	0.2807	0.7789
1958	IDP_dMRI_ProbtrackX_ICVF_cgh_l	0.0003618	0.0001829	1.978	0.048
1959	IDP_dMRI_ProbtrackX_ICVF_cgh_r	0.0001427	0.0001774	0.8043	0.4212
1960	IDP_dMRI_ProbtrackX_ICVF_cst_l	0.0001338	0.0001826	0.7328	0.4637
1961	IDP_dMRI_ProbtrackX_ICVF_cst_r	0.0001531	0.000181	0.8456	0.3978
1962	IDP_dMRI_ProbtrackX_ICVF_fma	0.0002451	0.0001829	1.34	0.1803
1963	IDP_dMRI_ProbtrackX_ICVF_fmi	0.0001746	0.0001805	0.9676	0.3333
1964	IDP_dMRI_ProbtrackX_ICVF_ifo_l	0.0003114	0.0001803	1.727	0.08424
1965	IDP_dMRI_ProbtrackX_ICVF_ifo_r	0.0003626	0.0001807	2.007	0.04481
1966	IDP_dMRI_ProbtrackX_ICVF_ilf_l	0.0003548	0.000181	1.96	0.05002
1967	IDP_dMRI_ProbtrackX_ICVF_ilf_r	0.0003802	0.0001806	2.106	0.03527
1968	IDP_dMRI_ProbtrackX_ICVF_mcp	0.0002296	0.0001628	1.41	0.1585
1969	IDP_dMRI_ProbtrackX_ICVF_ml_l	0.0003462	0.0001625	2.13	0.03323
1970	IDP_dMRI_ProbtrackX_ICVF_ml_r	0.0003459	0.0001544	2.24	0.02511
1971	IDP_dMRI_ProbtrackX_ICVF_ptr_l	0.0002366	0.0001764	1.341	0.18
1972	IDP_dMRI_ProbtrackX_ICVF_ptr_r	0.0002344	0.0001779	1.318	0.1876
1973	IDP_dMRI_ProbtrackX_ICVF_slf_l	0.0002053	0.0001792	1.145	0.2521
1974	IDP_dMRI_ProbtrackX_ICVF_slf_r	0.0002336	0.0001802	1.296	0.1949
1975	IDP_dMRI_ProbtrackX_ICVF_str_l	0.0001374	0.0001741	0.7894	0.4299
1976	IDP_dMRI_ProbtrackX_ICVF_str_r	7.59e-05	0.0001738	0.4366	0.6624
1977	IDP_dMRI_ProbtrackX_ICVF_unc_l	0.0004353	0.0001752	2.485	0.01297
1978	IDP_dMRI_ProbtrackX_ICVF_unc_r	0.0003902	0.0001762	2.214	0.02683
1979	IDP_dMRI_TBSS_OD_Middle_cerebellar_peduncle	0.0001592	0.0001537	1.036	0.3004
1980	IDP_dMRI_TBSS_OD_Pontine_crossing_tract	0.0001298	0.0001679	0.7727	0.4397
1981	IDP_dMRI_TBSS_OD_Genu_of_corpus_callosum	0.0005279	0.0001809	2.918	0.003535
1982	IDP_dMRI_TBSS_OD_Body_of_corpus_callosum	0.0003805	0.0001866	2.039	0.04148
1983	IDP_dMRI_TBSS_OD_Splenium_of_corpus_callosum	-0.0001654	0.0001805	-0.9163	0.3595
1984	IDP_dMRI_TBSS_OD_Fornix	0.000112	0.0001751	0.6396	0.5224
1985	IDP_dMRI_TBSS_OD_Corticospinal_tract_R	0.0001514	0.0001879	0.8056	0.4205
1986	IDP_dMRI_TBSS_OD_Corticospinal_tract_L	0.0001958	0.0001937	1.011	0.3122
1987	IDP_dMRI_TBSS_OD_Medial_lemniscus_R	4.24e-05	0.0001829	0.2319	0.8166
1988	IDP_dMRI_TBSS_OD_Medial_lemniscus_L	0.0003833	0.0001864	2.056	0.03977
1989	IDP_dMRI_TBSS_OD_Inferior_cerebellar_peduncle_R	5.01e-05	0.0001638	0.3058	0.7598
1990	IDP_dMRI_TBSS_OD_Inferior_cerebellar_peduncle_L	0.0001433	0.000169	0.8481	0.3964
1991	IDP_dMRI_TBSS_OD_Superior_cerebellar_peduncle_R	0.000104	0.0001726	0.6027	0.5467
1992	IDP_dMRI_TBSS_OD_Superior_cerebellar_peduncle_L	0.0001635	0.0001745	0.9368	0.3489
1993	IDP_dMRI_TBSS_OD_Cerebral_peduncle_R	0.000191	0.0001809	1.056	0.2909
1994	IDP_dMRI_TBSS_OD_Cerebral_peduncle_L	0.0002595	0.0001807	1.436	0.1511
1995	IDP_dMRI_TBSS_OD_Anterior_limb_of_internal_capsule_R	0.0003075	0.0001847	1.664	0.09607
1996	IDP_dMRI_TBSS_OD_Anterior_limb_of_internal_capsule_L	0.0002358	0.0001842	1.28	0.2006
1997	IDP_dMRI_TBSS_OD_Posterior_limb_of_internal_capsule_R	-2.69e-05	0.0001837	-0.1466	0.8835
1998	IDP_dMRI_TBSS_OD_Posterior_limb_of_internal_capsule_L	-7.06e-05	0.0001845	-0.3828	0.7019
[truncated: 1,925 more rows]
