# Supplementary material for: Association of gout with brain reserve and vulnerability to neurodegenerative disease
Source: Nat Commun. 2023 May 18;14:2844. doi: 10.1038/s41467-023-38602-6 (PMC10195870; doi:10.1038/s41467-023-38602-6)
Supplement: Supplementary file 6 — Supplementary Data 3 [file 41467_2023_38602_MOESM6_ESM.xlsx]

## Sheet: Sheet1
Supplementary Data 3: Time-dependent coefficients for gout on all cause dementia incidence accounting for the competing risk of death
Time after diagnosis	HR	LCI	UCI	p value
0-3 years	3.53	2.31	5.38	4.3e-09
3-6 years	1.89	1.6	2.21	1.4e-14
>6 years	1.06	0.89	1.27	0.49
Abbreviations: HR - hazard ratio, LCI - lower confidence interval, UCI - upper confidence interval
Estimates generated using subdistribution hazards models adjusted for: age, age2, sex, Townsend Deprivation Index, educational qualifications, household income, historical job,
smoking, alcohol, waist-hip-ratio, diuretic use
P values reflect two-sided tests and are uncorrected.
