# Supplementary material for: Association of gout with brain reserve and vulnerability to neurodegenerative disease
Source: Nat Commun. 2023 May 18;14:2844. doi: 10.1038/s41467-023-38602-6 (PMC10195870; doi:10.1038/s41467-023-38602-6)
Supplement: Supplementary file 8 — Supplementary Data 5 [file 41467_2023_38602_MOESM8_ESM.xlsx]

## Sheet: Sheet1
Supplementary Data 5: Robust Mendelian randomization estimates
	Gout vs. asymptomatic hyperuricaemia																		Serum urate
	IVW				MR Egger				Weighted median				Weighted mode				IVW heterogeneity	MR Egger intercept	IVW				MR Egger				Weighted median				Weighted mode				IVW heterogeneity	MR Egger intercept
Outcome	Beta	LCI	UCI	p value	Beta	LCI	UCI	p value	Beta	LCI	UCI	p value	Beta	LCI	UCI	p value	Q (p value)	p value	Beta	LCI	UCI	p value	Beta	LCI	UCI	p value	Beta	LCI	UCI	p value	Beta	LCI	UCI	p value	Q (p value)	P value
Grey matter volumes
Global	-0.0457213	-0.0793754	-0.0120672	0.00774958	-0.0591402	-0.133333	0.0150528	0.149272	-0.0602001	-0.0985075	-0.0218927	0.00206902	-0.0825216	-0.123571	-0.041472	0.00231136	15.79 (0.15)	0.7	-0.0469051	-0.291804	0.197994	0.707806	-0.0380262	-0.0921268	0.0160743	0.170023	-0.0288758	-0.0775064	0.0197547	0.244502	-0.025275	-0.0622715	0.0117214	0.180563	281.94 (2.26E-6)	0.53
cerebellar	-0.0543247	-0.0824143	-0.0262351	0.000150286	-0.105561	-0.16508	-0.0460426	0.00595878	-0.0691085	-0.107729	-0.0304877	0.000452778	-0.078021	-0.122214	-0.0338278	0.00533045	10.90 (0.45)	0.08	-0.0518458	-0.0899833	-0.0137083	0.00771001	-0.0362373	-0.0919807	0.019506	0.204254	-0.0048991	-0.0555817	0.0457835	0.849734	-0.00709459	-0.172175	0.157986	0.932964	299.56 (7.01E-08)	0.45
pons	-0.109026	-0.160242	-0.0578113	3.01364e-05	-0.19041	-0.288767	-0.0920524	0.00351817	-0.142997	-0.184878	-0.101116	2.19911e-11	-0.15519	-0.195894	-0.114485	1.24155e-05	35.20 (2.30E-04)	0.1	-0.0658029	-0.107726	-0.0238795	0.00209506	-0.0852997	-0.146544	-0.0240552	0.0069661	-0.0338465	-0.0870806	0.0193875	0.212698	-0.0115522	-0.152127	0.129023	0.872219	348.41 (1.09E-12)	0.39
brainstem	-0.107146	-0.158111	-0.0561802	3.77988e-05	-0.193452	-0.289056	-0.0978481	0.00266048	-0.135221	-0.179199	-0.091242	1.67664e-09	-0.156232	-0.198258	-0.114206	1.57001e-05	34.68 (2.62E-04)	0.07	-0.0669059	-0.110247	-0.0235647	0.00248092	-0.0869543	-0.150272	-0.0236372	0.0077794	-0.0413085	-0.093287	0.01067	0.119315	-0.0497564	-0.227154	0.127641	0.583175	372.37 (2.44E-15)	0.4
midbrain	-0.0746177	-0.120827	-0.0284085	0.00155099	-0.167297	-0.246644	-0.0879498	0.00203607	-0.100646	-0.143333	-0.0579601	3.81311e-06	-0.11956	-0.162344	-0.0767762	0.00019274	28.65 (2.57E-03)	0.03	-0.0600091	-0.103856	-0.0161621	0.00730828	-0.0657649	-0.129941	-0.00158926	0.0460809	-0.0438689	-0.0965116	0.00877386	0.102399	-0.0473819	-0.265014	0.17025	0.670088	381.10 (2.42E-16)	0.81
striatum	-0.0265387	-0.063274	0.0101966	0.156786	-0.103213	-0.164526	-0.0418991	0.0080219	-0.0548609	-0.0926693	-0.0170524	0.00445507	-0.0597754	-0.101814	-0.0177364	0.0176834	18.81 (0.06)	0.02	-0.048434	-0.0840559	-0.0128122	0.00769982	-0.0270418	-0.0790129	0.0249294	0.309176	-0.05555	-0.106164	-0.00493548	0.0314666	-0.052264	-0.11389	0.00936212	0.0981954	260.77(5.19E-05)	0.283132
Susceptibility
putamen, left	0.104906	0.0507364	0.159077	0.000147192	0.199301	0.0989612	0.299641	0.00299455	0.123617	0.067425	0.179808	1.61908e-05	0.153247	0.0942389	0.212256	0.01905	24.33 (0.01)	0.06	0.0991693	0.0439688	0.15437	0.000429606	0.103853	0.0230564	0.18465	0.0126291	0.047745	-0.01902	0.11451	0.161024	0.053387	-0.0464893	0.153263	0.296183	363.60 (2.37E-14)	0.73
putamen, right	0.111223	0.0522989	0.170147	0.00021592	0.208933	0.0975484	0.320317	0.00427076	0.161673	0.108093	0.215253	3.33562e-09	0.164564	0.108605	0.220522	0.000125755	28.80 (2.43E-03)	0.08	0.0991693	0.0439688	0.15437	0.000429606	0.103853	0.0230564	0.18465	0.0126291	0.047745	-0.01902	0.11451	0.161024	0.053387	-0.0464893	0.153263	0.296183	371.34 (3.19E-15)	0.88
caudate, left	0.0590924	0.0226855	0.0954993	0.00146616	0.0625488	-0.0145483	0.139646	0.142886	0.0609313	0.0124621	0.1094	0.0137418	0.062184	0.0033774	0.120991	0.0624953	6.37 (0.85)	0.92	0.101091	0.0481667	0.154016	0.000181263	0.0900919	0.0126488	0.167535	0.0237729	0.0753458	0.0114644	0.139227	0.0207916	0.0802478	-0.0675729	0.228068	0.288732	34151 (5.79E-12)	0.7
caudate, right	0.0711948	0.0347828	0.107607	0.000126949	0.107232	0.0301144	0.184349	0.0213621	0.0808934	0.0297164	0.13207	0.00194769	0.0808935	0.0231387	0.138648	0.0164831	8.10(0.70)	0.06	0.0963112	0.0449178	0.147705	0.00023968	0.0942101	0.0189739	0.169446	0.0150674	0.0552452	-0.0101624	0.120653	0.0978286	0.0849068	-0.133993	0.303806	0.448097	322.00 (5.50E-10)	0.94
Abbreviations: IVW - inverse variance weighted, MR - Mendelian randomization, LCI - lower confidence interval, UCI - upper confidence interval
Two-sided P values are presented uncorrected but thresholds for multiple comparison correction are as follows:
False discovery rate (5%) on 20 tests = 7.75E-03
Bonferroni threshold on 20 tests = 2.50E-03
