# Supplementary material for: Association of gout with brain reserve and vulnerability to neurodegenerative disease
Source: Nat Commun. 2023 May 18;14:2844. doi: 10.1038/s41467-023-38602-6 (PMC10195870; doi:10.1038/s41467-023-38602-6)
Supplement: Supplementary file 10 — Source Data [file 41467_2023_38602_MOESM10_ESM.xlsx]

## Sheet: 1a) Both sexes
Source data 1: Associations between brain imaging phenotypes and gout/serum urate (both sexes)
	GOUT vs. CONTROLS								SERUM URATE (asymptomatic individuals only)
	Model 1				Model 2				Model 1				Model 2
Imaging-derived phenotype	estimate	std.error	statistic	p.value	estimate	std.error	statistic	p.value	estimate	std.error	statistic	p.value	estimate	std.error	statistic	p.value
IDP_T1_SIENAX_peripheral_grey_normalised_volume	-0.044	0.026	-1.707	0.0878	-0.052	0.027	-1.92	0.0549	0.000303	8.42e-05	3.6	0.000319	0.000162	9.27e-05	1.743	0.0813
IDP_T1_SIENAX_peripheral_grey_unnormalised_volume	-0.036	0.018	-2.003	0.0452	-0.041	0.019	-2.197	0.028	0.000209	5.84e-05	3.586	0.000337	0.000106	6.42e-05	1.656	0.0977		Estimates represent beta coefficients generated from multiple linear regression models. P values are from two-sided tests and uncorrected for multiple comparisons here.
IDP_T1_SIENAX_CSF_normalised_volume	0.074	0.03	2.518	0.0118	0.083	0.031	2.638	0.00835	9.24e-05	9.74e-05	0.949	0.343	0.000163	0.000108	1.515	0.13
IDP_T1_SIENAX_CSF_unnormalised_volume	0.068	0.027	2.491	0.0127	0.075	0.029	2.614	0.00896	8.72e-05	8.98e-05	0.972	0.331	0.000152	9.91e-05	1.535	0.125
IDP_T1_SIENAX_grey_normalised_volume	-0.065	0.024	-2.725	0.00643	-0.066	0.025	-2.607	0.00913	5.67e-05	7.88e-05	0.719	0.472	-5.74e-05	8.67e-05	-0.662	0.508
IDP_T1_SIENAX_grey_unnormalised_volume	-0.05	0.016	-3.1	0.00194	-0.05	0.017	-2.951	0.00317	3.88e-05	5.31e-05	0.731	0.465	-4.22e-05	5.83e-05	-0.723	0.47
IDP_T1_SIENAX_white_normalised_volume	-0.066	0.032	-2.052	0.0402	-0.048	0.034	-1.405	0.16	-0.000242	0.000106	-2.294	0.0218	-0.00035	0.000116	-3.009	0.00262
IDP_T1_SIENAX_white_unnormalised_volume	-0.036	0.017	-2.182	0.0291	-0.026	0.018	-1.5	0.134	-0.000125	5.49e-05	-2.278	0.0227	-0.000183	6.05e-05	-3.029	0.00246
IDP_T1_SIENAX_brain-normalised_volume	-0.079	0.028	-2.862	0.00421	-0.07	0.029	-2.404	0.0162	-9.32e-05	9.11e-05	-1.023	0.307	-0.00023	0.0001	-2.291	0.022
IDP_T1_SIENAX_brain-unnormalised_volume	-0.045	0.014	-3.143	0.00168	-0.04	0.015	-2.634	0.00846	-4.71e-05	4.69e-05	-1.004	0.315	-0.000121	5.16e-05	-2.346	0.019
IDP_T1_FIRST_left_thalamus_volume	-0.07	0.025	-2.775	0.00553	-0.059	0.027	-2.219	0.0265	-0.000211	8.28e-05	-2.548	0.0108	-0.000313	9.09e-05	-3.444	0.000575
IDP_T1_FIRST_right_thalamus_volume	-0.073	0.024	-2.986	0.00283	-0.068	0.026	-2.632	0.00849	-0.000211	8.08e-05	-2.605	0.00921	-0.000306	8.87e-05	-3.455	0.000552
IDP_T1_FIRST_left_caudate_volume	-0.063	0.03	-2.101	0.0357	-0.045	0.032	-1.418	0.156	-0.000249	9.94e-05	-2.502	0.0123	-0.000187	0.000109	-1.707	0.0878
IDP_T1_FIRST_right_caudate_volume	-0.075	0.03	-2.48	0.0132	-0.058	0.032	-1.818	0.069	-0.000282	0.0001	-2.815	0.00489	-0.000262	0.00011	-2.374	0.0176
IDP_T1_FIRST_left_putamen_volume	-0.053	0.028	-1.9	0.0574	-0.037	0.03	-1.247	0.212	-0.000218	9.24e-05	-2.357	0.0184	-0.000181	0.000102	-1.781	0.0749
IDP_T1_FIRST_right_putamen_volume	-0.064	0.028	-2.274	0.023	-0.045	0.03	-1.508	0.132	-0.000182	9.22e-05	-1.97	0.0488	-0.000131	0.000101	-1.291	0.197
IDP_T1_FIRST_left_pallidum_volume	-0.111	0.031	-3.539	0.000402	-0.102	0.033	-3.07	0.00214	-0.000461	0.000103	-4.463	8.14e-06	-0.000489	0.000114	-4.296	1.75e-05
IDP_T1_FIRST_right_pallidum_volume	-0.093	0.031	-2.965	0.00303	-0.078	0.033	-2.352	0.0187	-0.000414	0.000104	-3.997	6.43e-05	-0.000442	0.000114	-3.881	0.000104
IDP_T1_FIRST_left_hippocampus_volume	-0.035	0.033	-1.079	0.281	-0.036	0.035	-1.034	0.301	3.88e-05	0.000108	0.359	0.72	-7.75e-07	0.000119	-0.007	0.995
IDP_T1_FIRST_right_hippocampus_volume	-0.004	0.032	-0.129	0.897	-0.016	0.034	-0.476	0.634	4.58e-05	0.000107	0.429	0.668	1.84e-05	0.000117	0.157	0.876
IDP_T1_FIRST_left_amygdala_volume	0.08	0.034	2.325	0.0201	0.095	0.037	2.587	0.00968	0.00014	0.000114	1.236	0.216	0.000116	0.000125	0.927	0.354
IDP_T1_FIRST_right_amygdala_volume	0.026	0.035	0.745	0.457	0.023	0.037	0.627	0.531	3.81e-05	0.000115	0.331	0.741	6.66e-05	0.000127	0.524	0.601
IDP_T1_FIRST_left_accumbens_volume	-0.042	0.032	-1.301	0.193	-0.038	0.034	-1.114	0.265	-9.58e-05	0.000106	-0.901	0.368	-0.000124	0.000117	-1.064	0.287
IDP_T1_FIRST_right_accumbens_volume	-0.03	0.032	-0.932	0.351	-0.026	0.034	-0.776	0.438	-5.33e-05	0.000105	-0.507	0.612	-8.45e-05	0.000116	-0.73	0.465
IDP_T1_FIRST_brain_stem+4th_ventricle_volume	-0.073	0.028	-2.645	0.00817	-0.052	0.029	-1.767	0.0773	-0.000395	9.14e-05	-4.32	1.56e-05	-0.00035	0.0001	-3.482	0.000499
IDP_T1_FAST_ROIs_L_frontal_pole	-0.026	0.025	-1.048	0.295	-0.037	0.026	-1.416	0.157	0.00021	8.24e-05	2.546	0.0109	9.18e-05	9.06e-05	1.013	0.311
IDP_T1_FAST_ROIs_R_frontal_pole	-0.045	0.025	-1.799	0.072	-0.054	0.026	-2.053	0.0401	0.000191	8.18e-05	2.336	0.0195	6.08e-05	9e-05	0.675	0.5
IDP_T1_FAST_ROIs_L_insular_cortex	-0.016	0.026	-0.609	0.543	0.004	0.027	0.155	0.877	-0.00012	8.52e-05	-1.408	0.159	-0.00015	9.37e-05	-1.602	0.109
IDP_T1_FAST_ROIs_R_insular_cortex	-0.009	0.026	-0.357	0.721	0.014	0.028	0.508	0.611	-0.00011	8.65e-05	-1.268	0.205	-8.54e-05	9.51e-05	-0.898	0.369
IDP_T1_FAST_ROIs_L_sup_front_gyrus	-0.001	0.031	-0.022	0.982	-0.006	0.033	-0.171	0.865	-0.000137	0.000102	-1.338	0.181	-0.000183	0.000113	-1.62	0.105
IDP_T1_FAST_ROIs_R_sup_front_gyrus	-0.005	0.031	-0.166	0.868	-0.001	0.033	-0.029	0.977	-0.000113	0.000104	-1.089	0.276	-0.000158	0.000115	-1.381	0.167
IDP_T1_FAST_ROIs_L_mid_front_gyrus	-0.011	0.031	-0.343	0.731	-0.029	0.032	-0.898	0.369	0.000388	0.000101	3.825	0.000131	0.000241	0.000111	2.16	0.0308
IDP_T1_FAST_ROIs_R_mid_front_gyrus	-0.016	0.031	-0.537	0.591	-0.029	0.032	-0.9	0.368	0.000361	0.000101	3.57	0.000358	0.000254	0.000111	2.288	0.0222
IDP_T1_FAST_ROIs_L_inf_front_gyrus_parstri	0.034	0.034	1.004	0.315	0.046	0.036	1.263	0.207	0.000136	0.000114	1.197	0.232	8.51e-05	0.000125	0.679	0.497
IDP_T1_FAST_ROIs_R_inf_front_gyrus_parstri	0.022	0.035	0.641	0.521	-0.001	0.037	-0.033	0.973	0.000267	0.000114	2.348	0.0189	0.000205	0.000126	1.637	0.102
IDP_T1_FAST_ROIs_L_inf_front_gyrus_parsop	-0.06	0.034	-1.773	0.0763	-0.07	0.036	-1.962	0.0498	0.000171	0.000111	1.533	0.125	4.78e-05	0.000123	0.389	0.697
IDP_T1_FAST_ROIs_R_inf_front_gyrus_parsop	0.006	0.034	0.184	0.854	-0.006	0.037	-0.159	0.873	0.000121	0.000114	1.064	0.288	3.87e-05	0.000126	0.308	0.758
IDP_T1_FAST_ROIs_L_precentral_gyrus	0.007	0.029	0.232	0.817	0.007	0.03	0.244	0.807	5e-05	9.42e-05	0.531	0.595	5.58e-05	0.000104	0.539	0.59
IDP_T1_FAST_ROIs_R_precentral_gyrus	-0.053	0.029	-1.828	0.0675	-0.068	0.031	-2.216	0.0267	0.000146	9.6e-05	1.518	0.129	0.000102	0.000105	0.971	0.331
IDP_T1_FAST_ROIs_L_temporal_pole	-0.025	0.029	-0.835	0.404	-0.038	0.031	-1.235	0.217	0.000355	9.72e-05	3.653	0.00026	0.000244	0.000107	2.283	0.0225
IDP_T1_FAST_ROIs_R_temporal_pole	-0.019	0.03	-0.647	0.518	-0.052	0.031	-1.657	0.0976	0.00033	9.81e-05	3.359	0.000783	0.000242	0.000108	2.239	0.0252
IDP_T1_FAST_ROIs_L_sup_temp_gyrus_ant	-0.028	0.033	-0.869	0.385	-0.017	0.034	-0.507	0.612	-9.6e-05	0.000108	-0.893	0.372	-0.000143	0.000118	-1.207	0.227
IDP_T1_FAST_ROIs_R_sup_temp_gyrus_ant	0.006	0.033	0.175	0.861	-0.004	0.035	-0.109	0.914	-0.000146	0.000108	-1.347	0.178	-0.000158	0.000119	-1.321	0.186
IDP_T1_FAST_ROIs_L_sup_temp_gyrus_post	0.013	0.032	0.393	0.695	0.032	0.034	0.943	0.346	1.11e-05	0.000107	0.104	0.917	2.59e-06	0.000118	0.022	0.983
IDP_T1_FAST_ROIs_R_sup_temp_gyrus_post	-0.045	0.032	-1.433	0.152	-0.032	0.033	-0.961	0.336	-0.000132	0.000104	-1.269	0.205	-0.000169	0.000115	-1.471	0.141
IDP_T1_FAST_ROIs_L_mid_temp_gyrus_ant	-0.078	0.032	-2.432	0.015	-0.077	0.034	-2.277	0.0228	-8.63e-05	0.000106	-0.817	0.414	-0.00012	0.000116	-1.035	0.301
IDP_T1_FAST_ROIs_R_mid_temp_gyrus_ant	0.003	0.033	0.086	0.932	0.003	0.035	0.078	0.938	-0.000202	0.000108	-1.872	0.0612	-0.000292	0.000119	-2.452	0.0142
IDP_T1_FAST_ROIs_L_mid_temp_gyrus_post	-0.045	0.03	-1.497	0.134	-0.04	0.032	-1.252	0.211	-0.000119	0.0001	-1.191	0.234	-0.000224	0.000111	-2.022	0.0432
IDP_T1_FAST_ROIs_R_mid_temp_gyrus_post	-0.045	0.031	-1.465	0.143	-0.054	0.032	-1.661	0.0968	-4.42e-05	0.000102	-0.435	0.664	-0.000213	0.000112	-1.911	0.0561
IDP_T1_FAST_ROIs_L_mid_temp_gyrus_tempocc	0.007	0.034	0.202	0.84	0.013	0.036	0.356	0.722	0.00019	0.000113	1.683	0.0924	0.000139	0.000125	1.118	0.264
IDP_T1_FAST_ROIs_R_mid_temp_gyrus_tempocc	-0.027	0.032	-0.818	0.413	-0.032	0.034	-0.916	0.36	0.000141	0.000107	1.311	0.19	0.00013	0.000119	1.095	0.274
IDP_T1_FAST_ROIs_L_inf_temp_gyrus_ant	-0.009	0.033	-0.281	0.779	-0.008	0.035	-0.232	0.816	-0.000129	0.00011	-1.169	0.243	-7.03e-05	0.000122	-0.579	0.563
IDP_T1_FAST_ROIs_R_inf_temp_gyrus_ant	0.019	0.033	0.574	0.566	0.019	0.035	0.535	0.593	-0.000198	0.00011	-1.793	0.073	-0.000176	0.000122	-1.442	0.149
IDP_T1_FAST_ROIs_L_inf_temp_gyrus_post	-0.015	0.032	-0.477	0.633	-0.017	0.034	-0.513	0.608	-2.16e-06	0.000105	-0.02	0.984	-7.83e-05	0.000116	-0.674	0.501
IDP_T1_FAST_ROIs_R_inf_temp_gyrus_post	0.027	0.032	0.868	0.386	0.02	0.034	0.586	0.558	4.48e-05	0.000104	0.429	0.668	-2.31e-05	0.000115	-0.2	0.842
IDP_T1_FAST_ROIs_L_inf_temp_gyrus_tempocc	0.02	0.033	0.591	0.554	-0.002	0.035	-0.045	0.964	0.000271	0.000109	2.476	0.0133	0.000242	0.000121	2.005	0.0449
IDP_T1_FAST_ROIs_R_inf_temp_gyrus_tempocc	0.036	0.032	1.121	0.262	0.044	0.034	1.305	0.192	0.000233	0.000106	2.199	0.0279	0.000187	0.000117	1.607	0.108
IDP_T1_FAST_ROIs_L_postcent_gyrus	-0.066	0.03	-2.173	0.0298	-0.073	0.032	-2.257	0.024	9.9e-05	0.000101	0.986	0.324	0.000118	0.00011	1.07	0.285
IDP_T1_FAST_ROIs_R_postcent_gyrus	-0.071	0.031	-2.302	0.0213	-0.074	0.033	-2.278	0.0228	6e-05	0.000102	0.59	0.555	0.000144	0.000112	1.291	0.197
IDP_T1_FAST_ROIs_L_sup_parietal_lobule	-0.086	0.034	-2.556	0.0106	-0.075	0.036	-2.1	0.0358	-8.63e-05	0.000111	-0.778	0.437	-8.51e-05	0.000122	-0.696	0.487
IDP_T1_FAST_ROIs_R_sup_parietal_lobule	-0.07	0.034	-2.045	0.0409	-0.062	0.036	-1.708	0.0877	1.24e-05	0.000113	0.11	0.913	6.79e-05	0.000125	0.544	0.586
IDP_T1_FAST_ROIs_L_supramarg_gyrus_ant	-0.039	0.034	-1.151	0.25	-0.051	0.036	-1.414	0.157	0.000133	0.000112	1.195	0.232	0.000137	0.000123	1.11	0.267
IDP_T1_FAST_ROIs_R_supramarg_gyrus_ant	-0.043	0.034	-1.247	0.213	-0.048	0.036	-1.312	0.19	5.32e-05	0.000113	0.472	0.637	0.000105	0.000125	0.845	0.398
IDP_T1_FAST_ROIs_L_supramarg_gyrus_post	-0.026	0.033	-0.784	0.433	-0.023	0.035	-0.666	0.505	0.000206	0.00011	1.878	0.0605	0.000165	0.000121	1.36	0.174
IDP_T1_FAST_ROIs_R_supramarg_gyrus_post	-0.03	0.034	-0.887	0.375	-0.029	0.036	-0.806	0.42	0.000225	0.000111	2.029	0.0425	0.000163	0.000122	1.334	0.182
IDP_T1_FAST_ROIs_L_angular_gyrus	-0.062	0.034	-1.81	0.0703	-0.075	0.036	-2.075	0.038	0.0003	0.000113	2.656	0.0079	0.000219	0.000125	1.75	0.0801
IDP_T1_FAST_ROIs_R_angular_gyrus	-0.016	0.033	-0.494	0.621	-0.022	0.035	-0.627	0.53	0.000234	0.00011	2.127	0.0334	0.000132	0.000121	1.089	0.276
IDP_T1_FAST_ROIs_L_latocc_cortex_sup	-0.022	0.03	-0.733	0.464	-0.046	0.032	-1.449	0.147	0.000202	9.9e-05	2.044	0.041	9.51e-05	0.000109	0.872	0.383
IDP_T1_FAST_ROIs_R_latocc_cortex_sup	-0.046	0.03	-1.524	0.128	-0.065	0.032	-2.064	0.039	0.000111	9.89e-05	1.125	0.261	1.02e-05	0.000109	0.094	0.925
IDP_T1_FAST_ROIs_L_latocc_cortex_inf	0	0.032	0.004	0.996	0.015	0.034	0.45	0.653	0.000288	0.000107	2.687	0.00722	0.00026	0.000118	2.203	0.0276
IDP_T1_FAST_ROIs_R_latocc_cortex_inf	-0.026	0.031	-0.843	0.4	-0.031	0.032	-0.954	0.34	0.000316	0.000101	3.124	0.00179	0.000275	0.000112	2.466	0.0137
IDP_T1_FAST_ROIs_L_intracalc_cortex	-0.047	0.033	-1.439	0.15	-0.056	0.035	-1.612	0.107	-5.76e-06	0.000109	-0.053	0.958	-0.00014	0.00012	-1.164	0.244
IDP_T1_FAST_ROIs_R_intracalc_cortex	-0.039	0.033	-1.213	0.225	-0.045	0.034	-1.309	0.191	3.66e-05	0.000108	0.34	0.734	-6.41e-05	0.000119	-0.541	0.588
IDP_T1_FAST_ROIs_L_front_med_cortex	-0.036	0.033	-1.084	0.278	-0.05	0.035	-1.426	0.154	0.000348	0.000109	3.189	0.00143	0.000283	0.00012	2.355	0.0186
IDP_T1_FAST_ROIs_R_front_med_cortex	-0.015	0.033	-0.444	0.657	-0.028	0.035	-0.8	0.424	0.000267	0.00011	2.429	0.0152	0.000239	0.000121	1.965	0.0495
IDP_T1_FAST_ROIs_L_juxtapos_lobule_cortex	0.031	0.033	0.921	0.357	0.028	0.035	0.788	0.431	0.000157	0.00011	1.436	0.151	6.1e-05	0.000121	0.505	0.614
IDP_T1_FAST_ROIs_R_juxtapos_lobule_cortex	0.015	0.034	0.458	0.647	0.01	0.036	0.282	0.778	9.42e-05	0.000111	0.851	0.395	6.43e-05	0.000122	0.528	0.598
IDP_T1_FAST_ROIs_L_subcallosal_cortex	-0.05	0.026	-1.929	0.0538	-0.038	0.028	-1.378	0.168	-0.000177	8.61e-05	-2.055	0.0399	-0.00021	9.49e-05	-2.209	0.0272
IDP_T1_FAST_ROIs_R_subcallosal_cortex	-0.058	0.026	-2.197	0.0281	-0.052	0.028	-1.859	0.063	-9.77e-05	8.72e-05	-1.12	0.263	-0.000104	9.61e-05	-1.078	0.281
IDP_T1_FAST_ROIs_L_paracing_gyrus	-0.032	0.029	-1.123	0.262	-0.04	0.031	-1.315	0.189	0.000254	9.54e-05	2.66	0.00781	0.000153	0.000105	1.455	0.146
IDP_T1_FAST_ROIs_R_paracing_gyrus	-0.052	0.03	-1.752	0.0798	-0.065	0.032	-2.047	0.0406	0.000249	9.82e-05	2.538	0.0111	0.000137	0.000108	1.264	0.206
IDP_T1_FAST_ROIs_L_cing_gyrus_ant	0.052	0.032	1.609	0.108	0.046	0.034	1.348	0.178	0.000373	0.000106	3.525	0.000424	0.0002	0.000117	1.713	0.0867
IDP_T1_FAST_ROIs_R_cing_gyrus_ant	0.072	0.032	2.234	0.0255	0.076	0.034	2.204	0.0275	0.000388	0.000107	3.639	0.000274	0.000255	0.000118	2.166	0.0303
IDP_T1_FAST_ROIs_L_cing_gyrus_post	-0.015	0.026	-0.575	0.566	-0.021	0.028	-0.774	0.439	3.7e-06	8.59e-05	0.043	0.966	-4.56e-05	9.43e-05	-0.483	0.629
IDP_T1_FAST_ROIs_R_cing_gyrus_post	-0.001	0.026	-0.056	0.956	-0.014	0.028	-0.498	0.619	1.66e-06	8.64e-05	0.019	0.985	-5.65e-05	9.5e-05	-0.595	0.552
IDP_T1_FAST_ROIs_L_precun_cortex	-0.02	0.027	-0.738	0.46	-0.031	0.029	-1.06	0.289	0.000298	9.03e-05	3.299	0.000971	0.000212	9.95e-05	2.129	0.0333
IDP_T1_FAST_ROIs_R_precun_cortex	-0.032	0.027	-1.187	0.235	-0.041	0.029	-1.416	0.157	0.000139	8.99e-05	1.544	0.123	2.28e-05	9.88e-05	0.231	0.818
IDP_T1_FAST_ROIs_L_cuneal_cortex	0.043	0.032	1.32	0.187	0.031	0.034	0.902	0.367	0.000535	0.000108	4.974	6.6e-07	0.000476	0.000118	4.021	5.82e-05
IDP_T1_FAST_ROIs_R_cuneal_cortex	0.02	0.031	0.622	0.534	0.004	0.033	0.108	0.914	0.000542	0.000104	5.219	1.81e-07	0.00046	0.000114	4.025	5.71e-05
IDP_T1_FAST_ROIs_L_front_orb_cortex	-0.052	0.028	-1.88	0.0601	-0.059	0.029	-2.03	0.0423	5.74e-05	9.08e-05	0.632	0.527	-6.14e-05	9.99e-05	-0.614	0.539
IDP_T1_FAST_ROIs_R_front_orb_cortex	-0.046	0.028	-1.606	0.108	-0.056	0.03	-1.851	0.0642	3.64e-05	9.37e-05	0.388	0.698	-5.5e-05	0.000103	-0.532	0.594
IDP_T1_FAST_ROIs_L_parahipp_gyrus_ant	-0.005	0.03	-0.177	0.859	-0.022	0.032	-0.709	0.478	-4.42e-05	9.83e-05	-0.45	0.653	-0.000114	0.000108	-1.053	0.292
IDP_T1_FAST_ROIs_R_parahipp_gyrus_ant	-0.033	0.03	-1.127	0.26	-0.052	0.031	-1.675	0.094	5.72e-05	9.72e-05	0.589	0.556	-4.03e-05	0.000107	-0.376	0.707
IDP_T1_FAST_ROIs_L_parahipp_gyrus_post	0.011	0.033	0.329	0.742	0.006	0.035	0.176	0.86	-8.53e-05	0.000108	-0.787	0.431	-0.000115	0.000119	-0.963	0.335
IDP_T1_FAST_ROIs_R_parahipp_gyrus_post	0.017	0.033	0.513	0.608	-0.008	0.035	-0.237	0.812	-7.5e-06	0.000109	-0.069	0.945	-0.000134	0.00012	-1.112	0.266
IDP_T1_FAST_ROIs_L_lingual_gyrus	-0.007	0.027	-0.267	0.789	-0.018	0.029	-0.612	0.541	0.000127	8.96e-05	1.421	0.155	9.18e-05	9.86e-05	0.931	0.352
IDP_T1_FAST_ROIs_R_lingual_gyrus	-0.009	0.027	-0.337	0.736	-0.013	0.028	-0.446	0.656	7.12e-05	8.87e-05	0.802	0.422	2.71e-05	9.76e-05	0.277	0.782
IDP_T1_FAST_ROIs_L_temp_fusif_cortex_ant	-0.004	0.031	-0.141	0.888	-0.004	0.033	-0.111	0.912	8.09e-05	0.000102	0.796	0.426	4.9e-05	0.000112	0.437	0.662
IDP_T1_FAST_ROIs_R_temp_fusif_cortex_ant	-0.061	0.031	-1.995	0.0461	-0.077	0.032	-2.38	0.0173	1.54e-05	0.000101	0.153	0.879	-1.11e-05	0.000111	-0.1	0.92
IDP_T1_FAST_ROIs_L_temp_fusif_cortex_post	0.001	0.029	0.039	0.969	-0.007	0.031	-0.227	0.821	0.000145	9.59e-05	1.509	0.131	0.000111	0.000106	1.043	0.297
IDP_T1_FAST_ROIs_R_temp_fusif_cortex_post	-0.042	0.029	-1.426	0.154	-0.053	0.031	-1.705	0.0883	-0.000102	9.72e-05	-1.047	0.295	-0.000106	0.000107	-0.988	0.323
IDP_T1_FAST_ROIs_L_temp_occ_fusif_cortex	0.028	0.032	0.895	0.371	0.02	0.034	0.604	0.546	-0.000144	0.000105	-1.366	0.172	-0.000159	0.000116	-1.366	0.172
IDP_T1_FAST_ROIs_R_temp_occ_fusif_cortex	-0.044	0.031	-1.428	0.153	-0.043	0.033	-1.322	0.186	3.05e-05	0.000102	0.299	0.765	-1.2e-05	0.000112	-0.107	0.915
IDP_T1_FAST_ROIs_L_occ_fusif_gyrus	0.033	0.031	1.055	0.291	0.029	0.033	0.883	0.377	3.19e-05	0.000104	0.308	0.758	-0.000113	0.000114	-0.992	0.321
IDP_T1_FAST_ROIs_R_occ_fusif_gyrus	-0.056	0.032	-1.779	0.0753	-0.059	0.033	-1.774	0.0761	-1.54e-05	0.000104	-0.147	0.883	-7.56e-05	0.000115	-0.659	0.51
IDP_T1_FAST_ROIs_L_front_operc_cortex	-0.065	0.032	-2.018	0.0436	-0.059	0.034	-1.747	0.0806	8.47e-05	0.000106	0.798	0.425	-5.64e-06	0.000117	-0.048	0.962
IDP_T1_FAST_ROIs_R_front_operc_cortex	-0.012	0.033	-0.378	0.705	-0.015	0.035	-0.444	0.657	2.36e-05	0.000109	0.218	0.828	-1.97e-05	0.000119	-0.165	0.869
IDP_T1_FAST_ROIs_L_cent_operc_cortex	-0.087	0.029	-3.032	0.00243	-0.098	0.03	-3.217	0.0013	-0.000118	9.46e-05	-1.245	0.213	-0.000134	0.000104	-1.283	0.2
IDP_T1_FAST_ROIs_R_cent_operc_cortex	-0.03	0.029	-1.045	0.296	-0.038	0.031	-1.251	0.211	-9.77e-05	9.52e-05	-1.027	0.305	-0.000134	0.000105	-1.281	0.2
IDP_T1_FAST_ROIs_L_parietal_operc_cortex	0	0.032	0.005	0.996	-0.014	0.033	-0.429	0.668	-4.34e-06	0.000104	-0.042	0.967	-2.49e-05	0.000115	-0.217	0.828
IDP_T1_FAST_ROIs_R_parietal_operc_cortex	-0.063	0.031	-2.045	0.0409	-0.056	0.033	-1.694	0.0902	-8.92e-05	0.000102	-0.872	0.383	-4.07e-05	0.000113	-0.36	0.719
IDP_T1_FAST_ROIs_L_planum_polare	0.016	0.03	0.55	0.582	0.019	0.032	0.614	0.54	0.000163	9.85e-05	1.654	0.0981	0.000122	0.000109	1.127	0.26
IDP_T1_FAST_ROIs_R_planum_polare	0.002	0.029	0.056	0.955	0.01	0.03	0.325	0.745	6.68e-05	9.52e-05	0.701	0.483	3.18e-05	0.000105	0.304	0.761
IDP_T1_FAST_ROIs_L_heschl_gyrus	-0.011	0.031	-0.368	0.713	-0.005	0.033	-0.15	0.881	-0.000204	0.000102	-2.013	0.0442	-0.000192	0.000112	-1.712	0.0869
IDP_T1_FAST_ROIs_R_heschl_gyrus	-0.047	0.03	-1.571	0.116	-0.029	0.031	-0.938	0.348	-0.000193	9.79e-05	-1.972	0.0486	-0.000172	0.000108	-1.593	0.111
IDP_T1_FAST_ROIs_L_planum_temporale	0.013	0.031	0.434	0.665	0.018	0.033	0.564	0.573	-0.000142	0.000102	-1.395	0.163	-0.000106	0.000112	-0.945	0.345
IDP_T1_FAST_ROIs_R_planum_temporale	-0.019	0.03	-0.633	0.527	-0.005	0.032	-0.143	0.886	-0.00014	9.99e-05	-1.397	0.162	-0.000126	0.00011	-1.144	0.253
IDP_T1_FAST_ROIs_L_supracalc_cortex	0.02	0.033	0.62	0.535	0.012	0.035	0.346	0.729	0.000434	0.000108	4.023	5.76e-05	0.000331	0.000119	2.785	0.00536
IDP_T1_FAST_ROIs_R_supracalc_cortex	-0.04	0.032	-1.249	0.212	-0.034	0.034	-0.979	0.328	0.000334	0.000107	3.12	0.00181	0.000237	0.000118	2.001	0.0454
IDP_T1_FAST_ROIs_L_occ_pole	-0.025	0.031	-0.8	0.424	-0.04	0.033	-1.228	0.219	-5.89e-05	0.000103	-0.571	0.568	-0.000144	0.000114	-1.268	0.205
IDP_T1_FAST_ROIs_R_occ_pole	-0.036	0.03	-1.187	0.235	-0.048	0.032	-1.507	0.132	8.2e-05	0.0001	0.819	0.413	-3.03e-05	0.00011	-0.275	0.784
IDP_T1_FAST_ROIs_L_thalamus	0.006	0.032	0.198	0.843	0.001	0.034	0.041	0.967	-0.000219	0.000106	-2.069	0.0385	-0.000275	0.000117	-2.359	0.0183
IDP_T1_FAST_ROIs_R_thalamus	-0.037	0.031	-1.179	0.238	-0.024	0.033	-0.718	0.473	-0.000207	0.000103	-2.022	0.0432	-0.00029	0.000113	-2.567	0.0103
IDP_T1_FAST_ROIs_L_caudate	-0.073	0.033	-2.24	0.0251	-0.058	0.034	-1.694	0.0903	-0.000548	0.000107	-5.109	3.27e-07	-0.000479	0.000118	-4.076	4.6e-05
IDP_T1_FAST_ROIs_R_caudate	-0.061	0.032	-1.926	0.0541	-0.038	0.033	-1.13	0.258	-0.000524	0.000104	-5.022	5.15e-07	-0.000462	0.000114	-4.038	5.42e-05
IDP_T1_FAST_ROIs_L_putamen	-0.004	0.034	-0.116	0.908	0.008	0.036	0.223	0.823	-0.000564	0.000112	-5.022	5.15e-07	-0.000554	0.000124	-4.479	7.55e-06
IDP_T1_FAST_ROIs_R_putamen	-0.02	0.034	-0.592	0.554	-0.009	0.036	-0.256	0.798	-0.000527	0.00011	-4.777	1.79e-06	-0.000533	0.000122	-4.379	1.2e-05
IDP_T1_FAST_ROIs_L_pallidum	0.025	0.035	0.726	0.468	0.057	0.037	1.54	0.124	-0.000448	0.000115	-3.895	9.85e-05	-0.000383	0.000127	-3.021	0.00252
IDP_T1_FAST_ROIs_R_pallidum	0.061	0.034	1.784	0.0744	0.096	0.036	2.629	0.00856	-0.000516	0.000113	-4.557	5.21e-06	-0.000462	0.000125	-3.7	0.000216
IDP_T1_FAST_ROIs_L_hippocampus	0.008	0.028	0.275	0.783	0.014	0.03	0.483	0.629	-0.000225	9.32e-05	-2.416	0.0157	-0.000208	0.000103	-2.029	0.0424
IDP_T1_FAST_ROIs_R_hippocampus	-0.009	0.029	-0.323	0.747	-0.017	0.03	-0.563	0.574	-0.000162	9.44e-05	-1.72	0.0855	-0.000179	0.000104	-1.719	0.0856
IDP_T1_FAST_ROIs_L_amygdala	-0.035	0.028	-1.24	0.215	-0.029	0.029	-0.979	0.327	-7.58e-05	9.2e-05	-0.824	0.41	-0.000102	0.000101	-1.007	0.314
IDP_T1_FAST_ROIs_R_amygdala	-0.031	0.028	-1.121	0.262	-0.023	0.029	-0.779	0.436	-0.00014	9.08e-05	-1.544	0.123	-0.000238	9.98e-05	-2.384	0.0172
IDP_T1_FAST_ROIs_L_ventral_striatum	-0.077	0.03	-2.596	0.00945	-0.052	0.031	-1.664	0.0961	-0.000841	9.72e-05	-8.657	5.16e-18	-0.000804	0.000107	-7.508	6.25e-14
IDP_T1_FAST_ROIs_R_ventral_striatum	-0.104	0.03	-3.48	0.000502	-0.089	0.031	-2.823	0.00476	-0.000834	9.79e-05	-8.517	1.74e-17	-0.000811	0.000108	-7.524	5.53e-14
IDP_T1_FAST_ROIs_brain_stem	-0.066	0.029	-2.265	0.0235	-0.04	0.031	-1.313	0.189	-0.000359	9.62e-05	-3.735	0.000188	-0.000371	0.000106	-3.51	0.00045
IDP_T1_FAST_ROIs_L_cerebellum_I-IV	-0.069	0.033	-2.103	0.0355	-0.031	0.034	-0.895	0.371	-0.000991	0.000107	-9.259	2.25e-20	-0.000852	0.000118	-7.227	5.11e-13
IDP_T1_FAST_ROIs_R_cerebellum_I-IV	-0.071	0.032	-2.188	0.0287	-0.035	0.034	-1.022	0.307	-0.000914	0.000106	-8.598	8.61e-18	-0.000788	0.000117	-6.721	1.85e-11
IDP_T1_FAST_ROIs_L_cerebellum_V	-0.071	0.031	-2.271	0.0231	-0.057	0.033	-1.729	0.0839	-0.000573	0.000102	-5.598	2.2e-08	-0.00056	0.000113	-4.965	6.91e-07
IDP_T1_FAST_ROIs_R_cerebellum_V	-0.077	0.031	-2.512	0.012	-0.055	0.033	-1.701	0.089	-0.000609	0.000101	-6.007	1.92e-09	-0.000562	0.000112	-5.033	4.87e-07
IDP_T1_FAST_ROIs_L_cerebellum_VI	-0.065	0.029	-2.226	0.026	-0.052	0.031	-1.679	0.0931	-0.000517	9.53e-05	-5.422	5.94e-08	-0.00051	0.000105	-4.85	1.24e-06
IDP_T1_FAST_ROIs_V_cerebellum_VI	-0.047	0.034	-1.388	0.165	-0.038	0.036	-1.06	0.289	-0.000266	0.000111	-2.394	0.0167	-0.000233	0.000122	-1.908	0.0564
IDP_T1_FAST_ROIs_R_cerebellum_VI	-0.098	0.029	-3.386	0.000709	-0.074	0.031	-2.421	0.0155	-0.000537	9.56e-05	-5.615	1.99e-08	-0.000564	0.000105	-5.355	8.64e-08
IDP_T1_FAST_ROIs_L_cerebellum_crus_I	-0.045	0.032	-1.422	0.155	-0.037	0.034	-1.112	0.266	-0.000292	0.000105	-2.772	0.00557	-0.000297	0.000116	-2.563	0.0104
IDP_T1_FAST_ROIs_V_cerebellum_crus_I	-0.016	0.036	-0.438	0.661	-0.001	0.039	-0.023	0.982	-7.52e-05	0.00012	-0.627	0.53	-4.6e-05	0.000132	-0.348	0.728
IDP_T1_FAST_ROIs_R_cerebellum_crus_I	-0.053	0.031	-1.715	0.0863	-0.045	0.033	-1.379	0.168	-0.000307	0.000102	-2.998	0.00273	-0.000306	0.000113	-2.711	0.00671
IDP_T1_FAST_ROIs_L_cerebellum_crus_II	-0.153	0.032	-4.742	2.13e-06	-0.137	0.034	-4.021	5.82e-05	-0.000183	0.000107	-1.713	0.0867	-6.71e-05	0.000117	-0.572	0.567
IDP_T1_FAST_ROIs_V_cerebellum_crus_II	-0.022	0.035	-0.624	0.533	-0.022	0.037	-0.586	0.558	-2e-05	0.000117	-0.171	0.864	1.94e-05	0.000129	0.15	0.881
IDP_T1_FAST_ROIs_R_cerebellum_crus_II	-0.129	0.033	-3.979	6.94e-05	-0.115	0.034	-3.339	0.000843	-0.00022	0.000108	-2.043	0.0411	-0.000126	0.000118	-1.068	0.286
IDP_T1_FAST_ROIs_L_cerebellum_VIIb	-0.146	0.032	-4.642	3.47e-06	-0.134	0.033	-4.034	5.5e-05	-0.000302	0.000104	-2.914	0.00358	-0.000238	0.000114	-2.083	0.0373
IDP_T1_FAST_ROIs_V_cerebellum_VIIb	-0.067	0.034	-1.97	0.0489	-0.063	0.036	-1.769	0.0769	-0.000449	0.000111	-4.033	5.53e-05	-0.000365	0.000123	-2.969	0.00299
IDP_T1_FAST_ROIs_R_cerebellum_VIIb	-0.149	0.032	-4.73	2.26e-06	-0.13	0.033	-3.889	0.000101	-0.000463	0.000104	-4.46	8.22e-06	-0.000447	0.000115	-3.905	9.45e-05
IDP_T1_FAST_ROIs_L_cerebellum_VIIIa	-0.103	0.03	-3.434	0.000597	-0.103	0.032	-3.261	0.00111	-0.000373	9.85e-05	-3.783	0.000156	-0.000409	0.000108	-3.769	0.000165
IDP_T1_FAST_ROIs_V_cerebellum_VIIIa	-0.094	0.031	-2.975	0.00293	-0.095	0.033	-2.842	0.00449	-0.000492	0.000104	-4.746	2.09e-06	-0.000466	0.000114	-4.086	4.41e-05
IDP_T1_FAST_ROIs_R_cerebellum_VIIIa	-0.109	0.03	-3.648	0.000265	-0.089	0.031	-2.814	0.0049	-0.000458	9.8e-05	-4.669	3.04e-06	-0.000493	0.000108	-4.573	4.83e-06
IDP_T1_FAST_ROIs_L_cerebellum_VIIIb	-0.048	0.031	-1.584	0.113	-0.057	0.032	-1.77	0.0767	-0.000428	0.0001	-4.263	2.03e-05	-0.000549	0.000111	-4.971	6.72e-07
IDP_T1_FAST_ROIs_V_cerebellum_VIIIb	-0.081	0.032	-2.496	0.0126	-0.079	0.034	-2.307	0.0211	-0.000557	0.000107	-5.204	1.97e-07	-0.000544	0.000118	-4.618	3.9e-06
IDP_T1_FAST_ROIs_R_cerebellum_VIIIb	-0.057	0.03	-1.875	0.0608	-0.051	0.032	-1.583	0.113	-0.00042	0.0001	-4.187	2.84e-05	-0.000555	0.00011	-5.03	4.94e-07
IDP_T1_FAST_ROIs_L_cerebellum_IX	-0.067	0.032	-2.123	0.0338	-0.061	0.033	-1.838	0.0661	-0.000599	0.000104	-5.754	8.82e-09	-0.000642	0.000115	-5.604	2.13e-08
IDP_T1_FAST_ROIs_V_cerebellum_IX	-0.08	0.032	-2.517	0.0119	-0.061	0.034	-1.796	0.0725	-0.000568	0.000105	-5.404	6.6e-08	-0.000491	0.000116	-4.234	2.31e-05
IDP_T1_FAST_ROIs_R_cerebellum_IX	-0.064	0.032	-2.016	0.0438	-0.054	0.034	-1.62	0.105	-0.000594	0.000105	-5.673	1.42e-08	-0.000636	0.000115	-5.518	3.48e-08
IDP_T1_FAST_ROIs_L_cerebellum_X	-0.028	0.032	-0.886	0.376	-0.027	0.034	-0.781	0.435	-4.67e-05	0.000106	-0.441	0.659	-8.26e-05	0.000117	-0.709	0.479
IDP_T1_FAST_ROIs_V_cerebellum_X	-0.088	0.033	-2.646	0.00815	-0.049	0.035	-1.399	0.162	-0.000796	0.000109	-7.289	3.23e-13	-0.000699	0.00012	-5.822	5.91e-09
IDP_T1_FAST_ROIs_R_cerebellum_X	-0.042	0.032	-1.31	0.19	-0.049	0.034	-1.436	0.151	0.000172	0.000106	1.624	0.105	6.63e-05	0.000116	0.57	0.568
aseg_global_volume_BrainSeg	-0.031	0.014	-2.247	0.0247	-0.02	0.014	-1.389	0.165	-0.000166	4.51e-05	-3.685	0.00023	-0.000194	4.96e-05	-3.907	9.37e-05
aseg_global_volume_BrainSegNotVent	-0.043	0.014	-2.963	0.00305	-0.034	0.015	-2.219	0.0265	-0.000177	4.77e-05	-3.698	0.000218	-0.000214	5.24e-05	-4.079	4.54e-05
aseg_global_volume_BrainSegNotVentSurf	-0.044	0.014	-3.096	0.00196	-0.033	0.015	-2.203	0.0276	-0.00018	4.68e-05	-3.839	0.000124	-0.00022	5.15e-05	-4.277	1.9e-05
aseg_global_volume_SubCortGray	-0.056	0.022	-2.609	0.00908	-0.036	0.023	-1.559	0.119	-0.000278	7.09e-05	-3.918	8.94e-05	-0.000276	7.8e-05	-3.538	0.000404
aseg_global_volume_TotalGray	-0.042	0.016	-2.643	0.00824	-0.037	0.017	-2.213	0.0269	-7.97e-05	5.25e-05	-1.517	0.129	-0.000119	5.77e-05	-2.066	0.0389
aseg_global_volume_SupraTentorial	-0.022	0.014	-1.599	0.11	-0.011	0.015	-0.768	0.442	-0.000129	4.62e-05	-2.794	0.00521	-0.000169	5.1e-05	-3.313	0.000924
aseg_global_volume_SupraTentorialNotVent	-0.035	0.015	-2.351	0.0188	-0.026	0.016	-1.635	0.102	-0.000138	4.89e-05	-2.818	0.00484	-0.000188	5.39e-05	-3.492	0.00048
aseg_global_volume_EstimatedTotalIntraCranial	-0.001	0.013	-0.046	0.963	-0.001	0.014	-0.052	0.959	6.51e-05	4.32e-05	1.507	0.132	4.17e-05	4.76e-05	0.875	0.382
aseg_global_volume_VentricleChoroid	0.069	0.028	2.427	0.0152	0.077	0.03	2.546	0.0109	0.00012	9.4e-05	1.277	0.202	0.000177	0.000104	1.702	0.0887
aseg_global_volume_3rd-Ventricle	0.019	0.027	0.718	0.473	0.026	0.028	0.917	0.359	-1.31e-05	8.82e-05	-0.148	0.882	3.29e-05	9.72e-05	0.338	0.735
aseg_global_volume_4th-Ventricle	-0.017	0.033	-0.518	0.605	-0.027	0.035	-0.765	0.445	0.000222	0.000109	2.027	0.0427	0.00029	0.000121	2.408	0.016
aseg_global_volume_5th-Ventricle	0.004	0.013	0.309	0.758	-0.001	0.014	-0.081	0.936	0.000107	4.34e-05	2.453	0.0142	0.000113	4.77e-05	2.361	0.0182
aseg_global_volume_Brain-Stem	-0.103	0.026	-3.981	6.88e-05	-0.076	0.027	-2.777	0.00549	-0.000476	8.52e-05	-5.581	2.42e-08	-0.000444	9.38e-05	-4.737	2.18e-06
aseg_global_volume_CSF	0.057	0.03	1.889	0.0589	0.062	0.032	1.943	0.0521	0.000493	9.97e-05	4.941	7.84e-07	0.000469	0.00011	4.268	1.98e-05
aseg_global_volume_WM-hypointensities	-0.002	0.028	-0.084	0.933	-0.006	0.029	-0.221	0.825	-9.27e-05	9.21e-05	-1.006	0.314	-7.44e-05	0.000101	-0.737	0.461
aseg_global_volume_non-WM-hypointensities	0.009	0.013	0.671	0.502	0.006	0.014	0.444	0.657	-2.28e-05	4.29e-05	-0.531	0.596	-2.72e-06	4.72e-05	-0.058	0.954
aseg_global_volume_Optic-Chiasm	-0.002	0.032	-0.071	0.943	-0.002	0.034	-0.071	0.944	-8.95e-05	0.000106	-0.845	0.398	-6.1e-05	0.000116	-0.524	0.6
aseg_global_volume_CC-Posterior	0.028	0.034	0.817	0.414	0.041	0.037	1.128	0.259	0.000144	0.000113	1.273	0.203	2.09e-05	0.000125	0.167	0.868
aseg_global_volume_CC-Mid-Posterior	-0.037	0.034	-1.065	0.287	-0.032	0.037	-0.883	0.377	8.52e-06	0.000113	0.075	0.94	-7.24e-05	0.000125	-0.579	0.562
aseg_global_volume_CC-Central	-0.045	0.034	-1.338	0.181	-0.04	0.036	-1.114	0.265	2.52e-05	0.000111	0.227	0.821	-0.000134	0.000123	-1.09	0.276
aseg_global_volume_CC-Mid-Anterior	-0.027	0.033	-0.83	0.407	-0.032	0.035	-0.915	0.36	2.61e-05	0.000108	0.241	0.809	-0.000156	0.000119	-1.31	0.19
aseg_global_volume_CC-Anterior	-0.003	0.033	-0.086	0.931	0.007	0.035	0.215	0.83	0.000237	0.000109	2.175	0.0296	0.000129	0.00012	1.079	0.281
aseg_global_volume-ratio_BrainSegVol-to-eTIV	-0.069	0.033	-2.116	0.0344	-0.038	0.034	-1.097	0.273	-0.000555	0.000107	-5.178	2.26e-07	-0.000558	0.000117	-4.758	1.97e-06
aseg_global_volume-ratio_MaskVol-to-eTIV	-0.06	0.034	-1.758	0.0788	-0.073	0.036	-2.001	0.0454	-2.38e-05	0.000113	-0.21	0.834	-0.000178	0.000125	-1.424	0.154
aseg_lh_volume_Cortex	-0.018	0.019	-0.952	0.341	-0.016	0.02	-0.793	0.428	1.71e-05	6.16e-05	0.278	0.781	-1.57e-05	6.77e-05	-0.232	0.816
aseg_lh_volume_CerebralWhiteMatter	-0.034	0.019	-1.778	0.0754	-0.021	0.02	-1.025	0.306	-0.000235	6.23e-05	-3.762	0.000169	-0.000287	6.89e-05	-4.163	3.15e-05
aseg_lh_volume_Lateral-Ventricle	0.072	0.029	2.471	0.0135	0.076	0.031	2.472	0.0135	0.000113	9.63e-05	1.172	0.241	0.000176	0.000106	1.659	0.0972
aseg_lh_volume_Inf-Lat-Vent	0.023	0.03	0.751	0.453	0.02	0.032	0.641	0.522	-0.000164	9.86e-05	-1.667	0.0955	-7.82e-05	0.000109	-0.72	0.472
aseg_lh_volume_Cerebellum-White-Matter	-0.096	0.03	-3.202	0.00137	-0.061	0.032	-1.92	0.0549	-0.000456	9.85e-05	-4.629	3.69e-06	-0.000319	0.000109	-2.94	0.00328
aseg_lh_volume_Cerebellum-Cortex	-0.087	0.028	-3.133	0.00173	-0.082	0.03	-2.777	0.00549	-0.000368	9.19e-05	-4.003	6.28e-05	-0.000363	0.000101	-3.583	0.000341
aseg_lh_volume_Thalamus-Proper	-0.068	0.025	-2.713	0.00668	-0.046	0.026	-1.736	0.0826	-0.000199	8.24e-05	-2.41	0.016	-0.000275	9.08e-05	-3.033	0.00242
aseg_lh_volume_Caudate	-0.035	0.031	-1.116	0.264	-0.009	0.033	-0.283	0.777	-0.000256	0.000103	-2.491	0.0127	-0.000155	0.000113	-1.37	0.171
aseg_lh_volume_Putamen	-0.012	0.029	-0.404	0.687	0.005	0.031	0.178	0.858	-0.000254	9.58e-05	-2.649	0.00808	-0.000156	0.000106	-1.483	0.138
aseg_lh_volume_Pallidum	-0.076	0.029	-2.623	0.00872	-0.055	0.031	-1.811	0.0702	-0.000414	9.5e-05	-4.354	1.34e-05	-0.000443	0.000105	-4.223	2.42e-05
aseg_lh_volume_Hippocampus	0.021	0.028	0.724	0.469	0.028	0.03	0.923	0.356	-6.73e-05	9.38e-05	-0.718	0.473	-4.61e-05	0.000103	-0.446	0.655
aseg_lh_volume_Amygdala	0.032	0.029	1.101	0.271	0.041	0.03	1.358	0.174	8.97e-05	9.45e-05	0.95	0.342	9.38e-05	0.000104	0.901	0.368
aseg_lh_volume_Accumbens-area	-0.018	0.03	-0.621	0.534	-0.006	0.031	-0.177	0.86	-0.000351	9.77e-05	-3.589	0.000333	-0.000299	0.000108	-2.773	0.00555
aseg_lh_volume_VentralDC	-0.109	0.025	-4.421	9.87e-06	-0.094	0.026	-3.601	0.000317	-0.00043	8.11e-05	-5.31	1.11e-07	-0.000453	8.92e-05	-5.08	3.8e-07
aseg_lh_volume_vessel	0.023	0.036	0.649	0.516	0.036	0.038	0.939	0.348	-0.000105	0.000119	-0.882	0.378	7.24e-05	0.000131	0.555	0.579
aseg_lh_volume_choroid-plexus	0.056	0.029	1.916	0.0554	0.059	0.031	1.908	0.0564	0.000161	9.65e-05	1.667	0.0955	0.000181	0.000107	1.697	0.0897
aseg_lh_number_HolesBeforeFixing	0.014	0.029	0.482	0.63	0.013	0.03	0.429	0.668	2.81e-05	9.46e-05	0.297	0.767	5.78e-05	0.000105	0.553	0.58
aseg_rh_volume_Cortex	-0.034	0.019	-1.806	0.0709	-0.035	0.02	-1.754	0.0794	4.38e-05	6.19e-05	0.707	0.479	-2.17e-05	6.81e-05	-0.318	0.751
aseg_rh_volume_CerebralWhiteMatter	-0.041	0.019	-2.168	0.0302	-0.026	0.02	-1.313	0.189	-0.000244	6.21e-05	-3.922	8.83e-05	-0.000293	6.87e-05	-4.263	2.02e-05
aseg_rh_volume_Lateral-Ventricle	0.063	0.029	2.162	0.0306	0.076	0.031	2.481	0.0131	0.000129	9.56e-05	1.349	0.177	0.000173	0.000106	1.643	0.101
aseg_rh_volume_Inf-Lat-Vent	0.043	0.031	1.366	0.172	0.038	0.033	1.133	0.257	4.24e-05	0.000104	0.408	0.683	0.000116	0.000114	1.014	0.311
aseg_rh_volume_Cerebellum-White-Matter	-0.093	0.031	-3.036	0.0024	-0.053	0.032	-1.643	0.1	-0.000462	0.000101	-4.577	4.73e-06	-0.000325	0.000111	-2.92	0.00351
aseg_rh_volume_Cerebellum-Cortex	-0.086	0.027	-3.142	0.00168	-0.072	0.029	-2.509	0.0121	-0.000379	8.98e-05	-4.218	2.47e-05	-0.000377	9.91e-05	-3.806	0.000142
aseg_rh_volume_Thalamus-Proper	-0.077	0.024	-3.134	0.00173	-0.057	0.026	-2.195	0.0282	-0.000207	8.06e-05	-2.569	0.0102	-0.000284	8.9e-05	-3.191	0.00142
aseg_rh_volume_Caudate	-0.052	0.03	-1.694	0.0902	-0.027	0.032	-0.837	0.402	-0.000264	0.000101	-2.63	0.00855	-0.000195	0.00011	-1.766	0.0775
aseg_rh_volume_Putamen	-0.031	0.029	-1.047	0.295	-0.018	0.031	-0.572	0.568	-0.000183	9.64e-05	-1.901	0.0573	-0.000142	0.000106	-1.333	0.182
aseg_rh_volume_Pallidum	-0.091	0.028	-3.208	0.00134	-0.065	0.03	-2.169	0.0301	-0.000317	9.34e-05	-3.398	0.000681	-0.000374	0.000103	-3.633	0.000281
aseg_rh_volume_Hippocampus	-0.004	0.029	-0.152	0.879	-0.009	0.03	-0.288	0.773	-1.33e-05	9.45e-05	-0.14	0.889	-5.99e-06	0.000104	-0.058	0.954
aseg_rh_volume_Amygdala	-0.015	0.028	-0.538	0.59	-0.01	0.029	-0.337	0.736	1.88e-05	9.18e-05	0.205	0.838	-1.31e-05	0.000101	-0.129	0.897
aseg_rh_volume_Accumbens-area	-0.035	0.03	-1.155	0.248	-0.031	0.032	-0.981	0.327	-0.000198	9.97e-05	-1.987	0.047	-0.000179	0.00011	-1.636	0.102
aseg_rh_volume_VentralDC	-0.088	0.025	-3.573	0.000354	-0.073	0.026	-2.794	0.00521	-0.000392	8.11e-05	-4.829	1.38e-06	-0.000449	8.93e-05	-5.026	5.06e-07
aseg_rh_volume_vessel	0.019	0.036	0.534	0.593	0.034	0.038	0.887	0.375	-8.96e-05	0.000119	-0.756	0.45	2.94e-05	0.000131	0.225	0.822
aseg_rh_volume_choroid-plexus	0.057	0.028	2.019	0.0435	0.062	0.03	2.058	0.0396	0.000222	9.34e-05	2.371	0.0178	0.000244	0.000103	2.37	0.0178
aseg_rh_number_HolesBeforeFixing	0.045	0.029	1.551	0.121	0.04	0.031	1.275	0.202	7.52e-05	9.63e-05	0.781	0.435	9.04e-05	0.000106	0.851	0.395
AmygNuclei_lh_volume_Lateral-nucleus	0.029	0.028	1.021	0.308	0.041	0.03	1.382	0.167	-7.46e-06	9.29e-05	-0.08	0.936	3.5e-05	0.000102	0.342	0.732
AmygNuclei_lh_volume_Basal-nucleus	0.04	0.028	1.421	0.155	0.051	0.03	1.694	0.0903	-3.57e-05	9.34e-05	-0.382	0.702	-1.57e-05	0.000103	-0.153	0.879
AmygNuclei_lh_volume_Accessory-Basal-nucleus	0.037	0.029	1.256	0.209	0.043	0.031	1.405	0.16	-2.97e-05	9.63e-05	-0.308	0.758	-3.32e-05	0.000106	-0.313	0.754
AmygNuclei_lh_volume_Anterior-amygdaloid-area-AAA	0.032	0.033	0.974	0.33	0.028	0.035	0.823	0.411	7.83e-05	0.000108	0.727	0.467	0.000122	0.000119	1.026	0.305
AmygNuclei_lh_volume_Central-nucleus	0.051	0.034	1.504	0.133	0.066	0.036	1.84	0.0659	-1.01e-05	0.000113	-0.089	0.929	-3.12e-05	0.000124	-0.252	0.801
AmygNuclei_lh_volume_Medial-nucleus	0.028	0.036	0.769	0.442	0.034	0.038	0.878	0.38	1.46e-05	0.000119	0.123	0.902	-4.4e-05	0.000131	-0.336	0.737
AmygNuclei_lh_volume_Cortical-nucleus	0.015	0.035	0.438	0.661	0.007	0.037	0.2	0.842	5.1e-05	0.000115	0.445	0.656	2.29e-05	0.000126	0.181	0.856
AmygNuclei_lh_volume_Corticoamygdaloid-transitio	0.03	0.031	0.968	0.333	0.035	0.032	1.086	0.278	-5.51e-05	0.000102	-0.543	0.587	-1.6e-05	0.000112	-0.143	0.886
AmygNuclei_lh_volume_Paralaminar-nucleus	0.028	0.029	0.965	0.334	0.035	0.031	1.125	0.261	4.63e-06	9.59e-05	0.048	0.962	3.6e-05	0.000106	0.341	0.733
AmygNuclei_lh_volume_Whole-amygdala	0.038	0.028	1.367	0.172	0.048	0.029	1.645	0.1	-2.06e-05	9.11e-05	-0.227	0.821	2.99e-06	0.0001	0.03	0.976
AmygNuclei_rh_volume_Lateral-nucleus	-0.013	0.028	-0.469	0.639	0.006	0.03	0.217	0.828	-4.94e-05	9.18e-05	-0.538	0.591	-6.8e-05	0.000101	-0.672	0.502
AmygNuclei_rh_volume_Basal-nucleus	0.017	0.028	0.585	0.559	0.018	0.03	0.612	0.541	-0.000133	9.32e-05	-1.429	0.153	-0.000165	0.000103	-1.601	0.109
AmygNuclei_rh_volume_Accessory-Basal-nucleus	0.038	0.029	1.29	0.197	0.033	0.031	1.067	0.286	-0.000142	9.68e-05	-1.463	0.143	-0.000211	0.000107	-1.978	0.0479
AmygNuclei_rh_volume_Anterior-amygdaloid-area-AAA	0.065	0.032	2.057	0.0397	0.067	0.034	1.971	0.0487	2.75e-05	0.000105	0.261	0.794	3.13e-05	0.000116	0.27	0.787
AmygNuclei_rh_volume_Central-nucleus	0.082	0.034	2.387	0.017	0.069	0.036	1.901	0.0574	-8.7e-05	0.000113	-0.771	0.441	-0.000207	0.000125	-1.665	0.096
AmygNuclei_rh_volume_Medial-nucleus	0.065	0.036	1.809	0.0704	0.039	0.038	1.035	0.301	0.000142	0.000118	1.202	0.229	6.17e-05	0.00013	0.474	0.635
AmygNuclei_rh_volume_Cortical-nucleus	0.052	0.034	1.518	0.129	0.042	0.036	1.154	0.249	8.07e-06	0.000112	0.072	0.943	-3.05e-05	0.000124	-0.246	0.806
AmygNuclei_rh_volume_Corticoamygdaloid-transitio	0.024	0.031	0.773	0.439	0.02	0.033	0.606	0.545	-0.000156	0.000102	-1.525	0.127	-0.000189	0.000112	-1.678	0.0933
AmygNuclei_rh_volume_Paralaminar-nucleus	-0.013	0.029	-0.451	0.652	-0.01	0.031	-0.341	0.733	-0.00018	9.5e-05	-1.895	0.0581	-0.000177	0.000105	-1.682	0.0926
AmygNuclei_rh_volume_Whole-amygdala	0.019	0.028	0.683	0.495	0.024	0.029	0.814	0.416	-0.000105	9.09e-05	-1.156	0.248	-0.000147	0.0001	-1.467	0.142
HippSubfield_lh_volume_Hippocampal-tail	0.017	0.032	0.545	0.586	0.02	0.033	0.59	0.555	-4.37e-05	0.000104	-0.42	0.674	-9.03e-05	0.000115	-0.787	0.431
HippSubfield_lh_volume_subiculum-body	0.031	0.031	1.005	0.315	0.038	0.033	1.155	0.248	-0.000109	0.000101	-1.078	0.281	-8.55e-05	0.000112	-0.765	0.444
HippSubfield_lh_volume_CA1-body	0.015	0.035	0.438	0.661	0.02	0.037	0.547	0.585	0.000153	0.000114	1.344	0.179	0.000127	0.000126	1.013	0.311
HippSubfield_lh_volume_subiculum-head	-0.023	0.032	-0.74	0.46	-0.012	0.034	-0.358	0.72	-0.000194	0.000104	-1.858	0.0631	-0.000195	0.000115	-1.692	0.0906
HippSubfield_lh_volume_hippocampal-fissure	0.023	0.032	0.701	0.483	0.02	0.034	0.576	0.565	-6.69e-05	0.000106	-0.63	0.529	-5.09e-06	0.000117	-0.043	0.965
HippSubfield_lh_volume_presubiculum-head	-0.029	0.03	-0.962	0.336	-0.012	0.032	-0.372	0.71	1.07e-05	0.0001	0.107	0.915	2.62e-05	0.00011	0.237	0.812
HippSubfield_lh_volume_CA1-head	0.024	0.03	0.799	0.425	0.024	0.031	0.754	0.451	2.37e-05	9.78e-05	0.243	0.808	2.14e-05	0.000108	0.199	0.842
HippSubfield_lh_volume_presubiculum-body	-0.005	0.031	-0.165	0.869	-0.005	0.033	-0.16	0.873	-3.39e-05	0.000104	-0.327	0.744	-9.97e-05	0.000114	-0.872	0.383
HippSubfield_lh_volume_parasubiculum	-0.039	0.034	-1.136	0.256	-0.012	0.036	-0.341	0.733	-7.65e-05	0.000113	-0.675	0.5	-5.84e-05	0.000125	-0.467	0.641
HippSubfield_lh_volume_molecular-layer-HP-head	0.003	0.03	0.086	0.932	0.009	0.032	0.295	0.768	-0.000129	9.99e-05	-1.288	0.198	-0.000153	0.00011	-1.389	0.165
HippSubfield_lh_volume_molecular-layer-HP-body	-0.013	0.032	-0.399	0.69	0.001	0.034	0.031	0.975	-0.000141	0.000106	-1.325	0.185	-0.000147	0.000117	-1.253	0.21
HippSubfield_lh_volume_GC-ML-DG-head	0.013	0.029	0.451	0.652	0.029	0.031	0.942	0.346	0.000113	9.7e-05	1.161	0.246	0.00014	0.000107	1.308	0.191
HippSubfield_lh_volume_CA3-body	-0.007	0.035	-0.209	0.835	-0.016	0.037	-0.417	0.677	0.000201	0.000116	1.731	0.0835	0.000145	0.000128	1.133	0.257
HippSubfield_lh_volume_GC-ML-DG-body	0.022	0.03	0.729	0.466	0.021	0.032	0.672	0.501	5.66e-05	9.94e-05	0.569	0.569	2.33e-05	0.00011	0.213	0.831
HippSubfield_lh_volume_CA4-head	-0.001	0.029	-0.022	0.983	0.016	0.031	0.51	0.61	9.07e-05	9.69e-05	0.936	0.349	0.000126	0.000107	1.179	0.238
HippSubfield_lh_volume_CA4-body	0.047	0.032	1.502	0.133	0.043	0.033	1.28	0.201	0.000137	0.000104	1.319	0.187	0.000126	0.000115	1.1	0.271
HippSubfield_lh_volume_fimbria	-0.053	0.033	-1.6	0.11	-0.023	0.035	-0.64	0.522	-0.000103	0.00011	-0.933	0.351	2.07e-05	0.000121	0.17	0.865
HippSubfield_lh_volume_CA3-head	0.008	0.031	0.264	0.792	0.035	0.033	1.055	0.292	9.43e-05	0.000102	0.924	0.356	9.78e-05	0.000113	0.868	0.385
HippSubfield_lh_volume_HATA	0.06	0.033	1.8	0.0718	0.066	0.035	1.889	0.0589	0.000144	0.00011	1.318	0.188	0.000208	0.000121	1.72	0.0854
HippSubfield_lh_volume_Whole-hippocampal-body	0.006	0.028	0.225	0.822	0.014	0.03	0.48	0.631	-5.9e-06	9.38e-05	-0.063	0.95	-1.67e-05	0.000103	-0.161	0.872
HippSubfield_lh_volume_Whole-hippocampal-head	0.005	0.028	0.166	0.868	0.018	0.029	0.602	0.547	-1.38e-05	9.16e-05	-0.15	0.881	-7.82e-06	0.000101	-0.078	0.938
HippSubfield_lh_volume_Whole-hippocampus	0.008	0.027	0.298	0.766	0.018	0.029	0.645	0.519	-2.19e-05	8.93e-05	-0.245	0.806	-3.08e-05	9.84e-05	-0.313	0.754
HippSubfield_rh_volume_Hippocampal-tail	0.009	0.031	0.298	0.766	0.007	0.033	0.217	0.828	-0.00014	0.000103	-1.362	0.173	-0.000195	0.000113	-1.724	0.0846
HippSubfield_rh_volume_subiculum-body	-0.035	0.031	-1.154	0.249	-0.035	0.032	-1.092	0.275	-7.1e-05	0.000101	-0.705	0.481	-4.15e-05	0.000111	-0.374	0.709
HippSubfield_rh_volume_CA1-body	0.006	0.034	0.178	0.859	0.004	0.037	0.103	0.918	0.000406	0.000114	3.572	0.000355	0.000436	0.000125	3.478	0.000506
HippSubfield_rh_volume_subiculum-head	-0.053	0.031	-1.685	0.0919	-0.049	0.033	-1.455	0.146	-0.00027	0.000104	-2.602	0.00929	-0.000268	0.000115	-2.336	0.0195
HippSubfield_rh_volume_hippocampal-fissure	0.03	0.032	0.958	0.338	0.021	0.034	0.62	0.535	-9.64e-05	0.000105	-0.916	0.36	-7.3e-05	0.000116	-0.63	0.529
HippSubfield_rh_volume_presubiculum-head	-0.05	0.03	-1.641	0.101	-0.038	0.032	-1.188	0.235	-0.000161	0.0001	-1.611	0.107	-0.000177	0.00011	-1.601	0.109
HippSubfield_rh_volume_CA1-head	-0.002	0.03	-0.08	0.937	-0.014	0.031	-0.433	0.665	-5.85e-05	9.78e-05	-0.598	0.55	-6.79e-05	0.000108	-0.63	0.529
HippSubfield_rh_volume_presubiculum-body	-0.055	0.031	-1.769	0.0769	-0.045	0.033	-1.39	0.165	-0.000206	0.000102	-2.025	0.0429	-0.000273	0.000112	-2.435	0.0149
HippSubfield_rh_volume_parasubiculum	-0.063	0.034	-1.837	0.0663	-0.049	0.037	-1.33	0.183	-3.49e-05	0.000114	-0.307	0.759	-9.17e-05	0.000125	-0.732	0.465
HippSubfield_rh_volume_molecular-layer-HP-head	-0.026	0.03	-0.88	0.379	-0.026	0.032	-0.826	0.409	-0.000202	9.95e-05	-2.025	0.0428	-0.000251	0.000109	-2.291	0.022
HippSubfield_rh_volume_molecular-layer-HP-body	-0.015	0.032	-0.461	0.645	-0.011	0.034	-0.322	0.748	-8.59e-05	0.000105	-0.82	0.412	-5.64e-05	0.000116	-0.488	0.626
HippSubfield_rh_volume_GC-ML-DG-head	0.016	0.03	0.523	0.601	0.017	0.032	0.543	0.587	0.000164	9.89e-05	1.654	0.0982	0.000235	0.000109	2.161	0.0307
HippSubfield_rh_volume_CA3-body	0.026	0.034	0.756	0.45	0.018	0.036	0.512	0.609	0.000298	0.000112	2.672	0.00755	0.000238	0.000123	1.936	0.0529
HippSubfield_rh_volume_GC-ML-DG-body	0.002	0.03	0.053	0.958	0.001	0.032	0.035	0.972	0.000136	9.93e-05	1.372	0.17	0.000139	0.00011	1.269	0.204
HippSubfield_rh_volume_CA4-head	0.014	0.03	0.462	0.644	0.016	0.032	0.514	0.608	9.62e-05	9.84e-05	0.978	0.328	0.000172	0.000108	1.587	0.113
HippSubfield_rh_volume_CA4-body	0.011	0.031	0.366	0.714	0.008	0.033	0.254	0.8	0.000223	0.000103	2.169	0.0301	0.000224	0.000113	1.983	0.0474
HippSubfield_rh_volume_fimbria	-0.081	0.034	-2.401	0.0164	-0.077	0.036	-2.159	0.0309	3.88e-05	0.000111	0.349	0.727	0.000131	0.000123	1.068	0.285
HippSubfield_rh_volume_CA3-head	0.004	0.031	0.124	0.902	0.021	0.033	0.638	0.524	0.000166	0.000103	1.615	0.106	0.00017	0.000113	1.503	0.133
HippSubfield_rh_volume_HATA	-0.016	0.033	-0.476	0.634	-0.009	0.035	-0.244	0.807	-1.68e-05	0.000109	-0.154	0.877	1.41e-06	0.00012	0.012	0.991
HippSubfield_rh_volume_Whole-hippocampal-body	-0.026	0.028	-0.928	0.353	-0.025	0.03	-0.815	0.415	8.48e-05	9.38e-05	0.904	0.366	9.63e-05	0.000103	0.932	0.351
HippSubfield_rh_volume_Whole-hippocampal-head	-0.02	0.028	-0.718	0.473	-0.018	0.029	-0.626	0.531	-7.34e-05	9.15e-05	-0.803	0.422	-7.59e-05	0.000101	-0.753	0.452
HippSubfield_rh_volume_Whole-hippocampus	-0.019	0.027	-0.703	0.482	-0.018	0.029	-0.626	0.531	-3.41e-05	8.91e-05	-0.383	0.702	-4.1e-05	9.81e-05	-0.418	0.676
ThalamNuclei_lh_volume_MGN	-0.039	0.034	-1.176	0.24	-0.041	0.035	-1.152	0.249	-0.000244	0.000111	-2.212	0.027	-0.000339	0.000121	-2.791	0.00527
ThalamNuclei_lh_volume_LGN	-0.021	0.032	-0.657	0.511	-0.01	0.034	-0.306	0.76	-0.000304	0.000106	-2.872	0.00408	-0.000363	0.000116	-3.131	0.00175
ThalamNuclei_lh_volume_PuI	0.007	0.031	0.236	0.813	0.018	0.033	0.539	0.59	-0.000305	0.000102	-2.986	0.00283	-0.000376	0.000113	-3.338	0.000847
ThalamNuclei_lh_volume_PuM	-0.007	0.029	-0.243	0.808	0.004	0.031	0.126	0.9	-0.00037	9.56e-05	-3.872	0.000108	-0.000445	0.000105	-4.228	2.36e-05
ThalamNuclei_lh_volume_L-Sg	-0.026	0.033	-0.779	0.436	-0.009	0.035	-0.267	0.789	-0.000242	0.000109	-2.211	0.0271	-0.000206	0.000121	-1.705	0.0882
ThalamNuclei_lh_volume_VPL	-0.024	0.027	-0.868	0.386	0.005	0.029	0.167	0.867	-0.000257	8.95e-05	-2.867	0.00414	-0.000304	9.9e-05	-3.071	0.00213
ThalamNuclei_lh_volume_CM	-0.035	0.027	-1.279	0.201	-0.018	0.029	-0.609	0.543	-0.000209	9.05e-05	-2.31	0.0209	-0.000276	9.99e-05	-2.761	0.00578
ThalamNuclei_lh_volume_VLa	-0.011	0.026	-0.427	0.669	0.003	0.027	0.127	0.899	-0.000137	8.51e-05	-1.609	0.108	-0.000201	9.39e-05	-2.14	0.0324
ThalamNuclei_lh_volume_PuA	-0.016	0.029	-0.549	0.583	-0.014	0.031	-0.443	0.658	-0.000261	9.49e-05	-2.749	0.00599	-0.000308	0.000105	-2.942	0.00327
ThalamNuclei_lh_volume_MDm	-0.036	0.03	-1.177	0.239	-0.024	0.032	-0.753	0.452	-0.000102	9.95e-05	-1.023	0.306	-0.000237	0.00011	-2.161	0.0307
ThalamNuclei_lh_volume_Pf	-0.047	0.029	-1.648	0.0993	-0.029	0.03	-0.963	0.336	-0.000176	9.5e-05	-1.851	0.0642	-0.000248	0.000105	-2.369	0.0178
ThalamNuclei_lh_volume_VAmc	0.019	0.028	0.695	0.487	0.025	0.029	0.865	0.387	-0.000114	9.08e-05	-1.252	0.211	-0.00021	0.0001	-2.094	0.0362
ThalamNuclei_lh_volume_MDl	0.008	0.031	0.258	0.796	0.026	0.032	0.805	0.421	-0.000104	0.000101	-1.025	0.305	-0.000185	0.000111	-1.665	0.096
ThalamNuclei_lh_volume_CeM	-0.028	0.033	-0.848	0.396	-0.029	0.035	-0.826	0.409	-0.000125	0.000109	-1.143	0.253	-0.000193	0.00012	-1.602	0.109
ThalamNuclei_lh_volume_VA	0.025	0.027	0.902	0.367	0.032	0.029	1.102	0.271	-0.000131	8.98e-05	-1.46	0.144	-0.000198	9.91e-05	-1.996	0.046
ThalamNuclei_lh_volume_MV(Re)	-0.058	0.034	-1.719	0.0857	-0.055	0.036	-1.519	0.129	-4.49e-05	0.000112	-0.402	0.688	-7.94e-05	0.000123	-0.645	0.519
ThalamNuclei_lh_volume_VM	-0.019	0.028	-0.671	0.502	0	0.03	-0.004	0.997	-0.000225	9.15e-05	-2.457	0.014	-0.000263	0.000101	-2.596	0.00944
ThalamNuclei_lh_volume_CL	-0.027	0.034	-0.798	0.425	-0.011	0.036	-0.306	0.759	8.79e-05	0.000112	0.783	0.434	-5.61e-05	0.000123	-0.455	0.649
ThalamNuclei_lh_volume_PuL	-0.016	0.032	-0.512	0.608	-0.019	0.034	-0.568	0.57	-0.00013	0.000106	-1.229	0.219	-4.48e-05	0.000117	-0.383	0.702
ThalamNuclei_lh_volume_Pt	-0.017	0.028	-0.603	0.547	0.006	0.03	0.194	0.846	-0.000179	9.3e-05	-1.929	0.0538	-0.000217	0.000103	-2.118	0.0342
ThalamNuclei_lh_volume_AV	-0.021	0.033	-0.614	0.539	-0.017	0.035	-0.478	0.633	0.000146	0.000111	1.316	0.188	3.21e-05	0.000122	0.264	0.792
ThalamNuclei_lh_volume_Pc	-0.023	0.032	-0.73	0.466	-0.009	0.034	-0.271	0.786	-0.000177	0.000106	-1.668	0.0953	-0.000253	0.000117	-2.163	0.0305
ThalamNuclei_lh_volume_VLp	-0.023	0.025	-0.893	0.372	-0.004	0.027	-0.145	0.885	-0.000136	8.4e-05	-1.616	0.106	-0.000211	9.28e-05	-2.277	0.0228
ThalamNuclei_lh_volume_LP	-0.055	0.032	-1.718	0.0858	-0.036	0.034	-1.052	0.293	-0.000151	0.000106	-1.425	0.154	-0.000259	0.000117	-2.22	0.0264
ThalamNuclei_rh_volume_LGN	-0.069	0.031	-2.251	0.0244	-0.056	0.032	-1.737	0.0824	-9.21e-05	0.000101	-0.913	0.362	-0.000108	0.000111	-0.969	0.333
ThalamNuclei_rh_volume_MGN	-0.059	0.032	-1.831	0.0671	-0.052	0.034	-1.536	0.125	-4.32e-05	0.000106	-0.407	0.684	-3.3e-05	0.000117	-0.282	0.778
ThalamNuclei_rh_volume_PuI	-0.021	0.031	-0.686	0.493	-0.013	0.033	-0.4	0.689	-0.000395	0.000103	-3.85	0.000118	-0.000475	0.000113	-4.187	2.84e-05
ThalamNuclei_rh_volume_PuM	-0.057	0.028	-2.001	0.0454	-0.034	0.03	-1.121	0.262	-0.000366	9.38e-05	-3.905	9.44e-05	-0.000425	0.000103	-4.115	3.89e-05
ThalamNuclei_rh_volume_L-Sg	-0.024	0.032	-0.737	0.461	0.007	0.034	0.199	0.843	-0.000265	0.000106	-2.512	0.012	-0.000226	0.000116	-1.942	0.0522
ThalamNuclei_rh_volume_VPL	-0.043	0.027	-1.584	0.113	-0.018	0.029	-0.634	0.526	-0.000255	8.91e-05	-2.859	0.00425	-0.000295	9.83e-05	-3	0.0027
ThalamNuclei_rh_volume_CM	-0.055	0.028	-1.984	0.0473	-0.035	0.029	-1.185	0.236	-0.000246	9.16e-05	-2.69	0.00714	-0.000333	0.000101	-3.294	0.00099
ThalamNuclei_rh_volume_VLa	-0.014	0.025	-0.544	0.587	0.004	0.027	0.153	0.879	-0.000252	8.38e-05	-3.006	0.00265	-0.000387	9.26e-05	-4.175	3e-05
ThalamNuclei_rh_volume_PuA	-0.077	0.028	-2.696	0.00703	-0.049	0.03	-1.63	0.103	-0.000225	9.36e-05	-2.399	0.0164	-0.000276	0.000103	-2.677	0.00744
ThalamNuclei_rh_volume_MDm	-0.069	0.03	-2.299	0.0215	-0.064	0.032	-2.009	0.0446	-9.45e-05	9.93e-05	-0.951	0.341	-0.000189	0.000109	-1.735	0.0828
ThalamNuclei_rh_volume_Pf	-0.076	0.029	-2.58	0.00989	-0.044	0.031	-1.422	0.155	-0.000175	9.72e-05	-1.801	0.0717	-0.000233	0.000107	-2.179	0.0293
ThalamNuclei_rh_volume_VAmc	0.011	0.028	0.402	0.687	0.025	0.029	0.839	0.402	-0.000203	9.17e-05	-2.208	0.0273	-0.000326	0.000101	-3.224	0.00127
ThalamNuclei_rh_volume_MDl	-0.063	0.03	-2.123	0.0337	-0.052	0.032	-1.646	0.0998	-8.1e-05	9.86e-05	-0.821	0.411	-0.000162	0.000108	-1.49	0.136
ThalamNuclei_rh_volume_VA	0.001	0.027	0.038	0.97	0.013	0.029	0.449	0.653	-0.000268	8.85e-05	-3.022	0.00252	-0.000429	9.78e-05	-4.381	1.19e-05
ThalamNuclei_rh_volume_MV(Re)	-0.062	0.034	-1.834	0.0666	-0.063	0.036	-1.752	0.0799	-6.19e-05	0.000111	-0.557	0.578	-0.000136	0.000123	-1.111	0.267
ThalamNuclei_rh_volume_CeM	-0.048	0.033	-1.438	0.151	-0.044	0.035	-1.259	0.208	-0.000145	0.000109	-1.329	0.184	-0.000222	0.00012	-1.85	0.0643
ThalamNuclei_rh_volume_VM	-0.041	0.028	-1.457	0.145	-0.016	0.03	-0.539	0.59	-0.000238	9.31e-05	-2.561	0.0104	-0.000283	0.000103	-2.752	0.00592
ThalamNuclei_rh_volume_PuL	-0.076	0.031	-2.476	0.0133	-0.039	0.033	-1.198	0.231	-0.000193	0.000101	-1.909	0.0563	-0.000184	0.000112	-1.653	0.0984
ThalamNuclei_rh_volume_CL	0.002	0.034	0.065	0.948	0.002	0.037	0.045	0.964	0.000114	0.000114	0.999	0.318	3.24e-05	0.000126	0.258	0.796
ThalamNuclei_rh_volume_VLp	-0.022	0.025	-0.853	0.394	0.001	0.027	0.029	0.977	-0.000239	8.32e-05	-2.876	0.00404	-0.00035	9.19e-05	-3.808	0.000141
ThalamNuclei_rh_volume_Pc	0.017	0.033	0.509	0.611	0.026	0.035	0.761	0.447	-0.000137	0.000108	-1.275	0.202	-0.0002	0.000119	-1.685	0.092
ThalamNuclei_rh_volume_Pt	-0.044	0.028	-1.567	0.117	-0.028	0.03	-0.919	0.358	-0.000214	9.33e-05	-2.297	0.0216	-0.000282	0.000103	-2.738	0.00618
ThalamNuclei_rh_volume_AV	0.014	0.032	0.439	0.66	0.008	0.034	0.235	0.814	6.36e-05	0.000105	0.604	0.546	-4.8e-05	0.000116	-0.414	0.679
ThalamNuclei_rh_volume_LP	-0.009	0.033	-0.29	0.772	0.005	0.035	0.158	0.874	-0.000127	0.000108	-1.173	0.241	-0.000205	0.000119	-1.727	0.0841
ThalamNuclei_lh_volume_LD	-0.035	0.036	-0.97	0.332	-0.031	0.038	-0.804	0.421	5.79e-05	0.000119	0.488	0.626	-7.72e-05	0.000131	-0.591	0.555
ThalamNuclei_rh_volume_LD	-0.011	0.036	-0.298	0.765	-0.025	0.038	-0.651	0.515	0.000173	0.00012	1.442	0.149	0.000101	0.000132	0.763	0.445
ThalamNuclei_lh_volume_Whole-thalamus	-0.023	0.024	-0.966	0.334	-0.005	0.025	-0.216	0.829	-0.000247	7.84e-05	-3.146	0.00166	-0.00034	8.64e-05	-3.937	8.27e-05
ThalamNuclei_rh_volume_Whole-thalamus	-0.053	0.023	-2.272	0.0231	-0.03	0.025	-1.229	0.219	-0.000283	7.7e-05	-3.68	0.000234	-0.000385	8.5e-05	-4.524	6.1e-06
Brainstem_global_volume_Medulla	-0.087	0.025	-3.479	0.000504	-0.08	0.026	-3.05	0.00229	-0.00028	8.22e-05	-3.408	0.000656	-0.000373	9.05e-05	-4.122	3.77e-05
Brainstem_global_volume_Pons	-0.097	0.027	-3.544	0.000394	-0.064	0.029	-2.204	0.0275	-0.000563	9.05e-05	-6.223	4.95e-10	-0.000502	9.96e-05	-5.044	4.61e-07
Brainstem_global_volume_SCP	-0.088	0.032	-2.78	0.00543	-0.071	0.034	-2.122	0.0339	-0.000295	0.000105	-2.816	0.00486	-0.000272	0.000116	-2.355	0.0185
Brainstem_global_volume_Midbrain	-0.089	0.024	-3.769	0.000164	-0.066	0.025	-2.665	0.00771	-0.0004	7.77e-05	-5.147	2.67e-07	-0.000359	8.54e-05	-4.199	2.69e-05
Brainstem_global_volume_Whole-brainstem	-0.099	0.025	-3.917	9e-05	-0.071	0.027	-2.684	0.00727	-0.000502	8.3e-05	-6.049	1.48e-09	-0.000473	9.14e-05	-5.173	2.33e-07
aparc-Desikan_lh_volume_bankssts	-0.013	0.032	-0.39	0.697	-0.009	0.034	-0.271	0.786	7.01e-05	0.000106	0.66	0.509	2.91e-06	0.000117	0.025	0.98
aparc-Desikan_lh_volume_caudalanteriorcingulate	-0.025	0.036	-0.686	0.493	-0.031	0.038	-0.813	0.416	0.00021	0.000118	1.774	0.0761	0.00012	0.000131	0.915	0.36
aparc-Desikan_lh_volume_caudalmiddlefrontal	0.003	0.031	0.107	0.915	0.006	0.032	0.182	0.856	-2.31e-05	0.000101	-0.23	0.818	-0.000125	0.000111	-1.124	0.261
aparc-Desikan_lh_volume_cuneus	-0.006	0.033	-0.173	0.863	-0.017	0.035	-0.496	0.62	9.08e-05	0.000109	0.834	0.404	4.09e-05	0.00012	0.341	0.733
aparc-Desikan_lh_volume_entorhinal	0.002	0.035	0.051	0.959	0.01	0.037	0.269	0.788	-3.12e-05	0.000114	-0.274	0.784	5.83e-06	0.000126	0.046	0.963
aparc-Desikan_lh_volume_fusiform	-0.025	0.029	-0.865	0.387	-0.021	0.03	-0.691	0.49	-2.71e-05	9.42e-05	-0.288	0.774	-2.59e-05	0.000104	-0.249	0.803
aparc-Desikan_lh_volume_inferiorparietal	-0.015	0.03	-0.515	0.607	-0.022	0.032	-0.706	0.48	0.000201	9.81e-05	2.046	0.0407	0.000159	0.000108	1.471	0.141
aparc-Desikan_lh_volume_inferiortemporal	0.026	0.028	0.932	0.351	0.033	0.029	1.119	0.263	-2.34e-05	9.17e-05	-0.256	0.798	-8.06e-05	0.000101	-0.797	0.425
aparc-Desikan_lh_volume_isthmuscingulate	-0.018	0.03	-0.598	0.55	-0.028	0.031	-0.874	0.382	-0.00012	9.83e-05	-1.219	0.223	-8.34e-05	0.000108	-0.77	0.441
aparc-Desikan_lh_volume_lateraloccipital	-0.027	0.029	-0.918	0.359	-0.031	0.031	-1.007	0.314	8.08e-05	9.54e-05	0.847	0.397	2.69e-05	0.000105	0.256	0.798
aparc-Desikan_lh_volume_lateralorbitofrontal	-0.002	0.026	-0.068	0.945	0	0.027	-0.001	1	1.14e-05	8.51e-05	0.134	0.894	-5.99e-05	9.39e-05	-0.638	0.524
aparc-Desikan_lh_volume_lingual	0.001	0.033	0.027	0.979	-0.02	0.035	-0.558	0.577	3.34e-05	0.000109	0.306	0.76	-2.03e-05	0.000121	-0.168	0.867
aparc-Desikan_lh_volume_medialorbitofrontal	-0.002	0.028	-0.087	0.93	0.005	0.03	0.159	0.874	8.24e-05	9.22e-05	0.894	0.371	9.49e-05	0.000102	0.934	0.351
aparc-Desikan_lh_volume_middletemporal	-0.041	0.027	-1.514	0.13	-0.021	0.029	-0.722	0.47	-0.000215	9.02e-05	-2.388	0.017	-0.000262	9.93e-05	-2.635	0.00842
aparc-Desikan_lh_volume_parahippocampal	0.019	0.035	0.552	0.581	0.026	0.037	0.69	0.49	-0.000102	0.000115	-0.882	0.378	-9.08e-05	0.000127	-0.715	0.475
aparc-Desikan_lh_volume_paracentral	-0.009	0.031	-0.291	0.771	-0.013	0.033	-0.409	0.683	-5.19e-05	0.000102	-0.511	0.61	-3.58e-05	0.000112	-0.319	0.75
aparc-Desikan_lh_volume_parsopercularis	-0.055	0.032	-1.737	0.0824	-0.037	0.034	-1.104	0.27	0.000123	0.000104	1.176	0.24	-2.43e-06	0.000115	-0.021	0.983
aparc-Desikan_lh_volume_parsorbitalis	-0.046	0.031	-1.492	0.136	-0.048	0.033	-1.462	0.144	7.17e-05	0.000102	0.704	0.481	-1.27e-05	0.000112	-0.113	0.91
aparc-Desikan_lh_volume_parstriangularis	-0.039	0.032	-1.231	0.218	-0.031	0.034	-0.929	0.353	-0.000148	0.000104	-1.42	0.156	-0.000198	0.000115	-1.72	0.0855
aparc-Desikan_lh_volume_pericalcarine	-0.005	0.034	-0.159	0.874	-0.011	0.036	-0.315	0.753	9.59e-05	0.000113	0.845	0.398	1.99e-05	0.000125	0.159	0.874
aparc-Desikan_lh_volume_postcentral	-0.004	0.029	-0.145	0.885	-0.012	0.03	-0.399	0.69	-2.34e-05	9.44e-05	-0.248	0.804	2.49e-05	0.000104	0.24	0.811
aparc-Desikan_lh_volume_posteriorcingulate	-0.014	0.032	-0.454	0.65	-0.008	0.033	-0.244	0.807	-0.000151	0.000104	-1.453	0.146	-0.00018	0.000115	-1.575	0.115
aparc-Desikan_lh_volume_precentral	-0.014	0.028	-0.513	0.608	-0.005	0.029	-0.176	0.86	-8.34e-05	9.16e-05	-0.91	0.363	-8.49e-06	0.000101	-0.084	0.933
aparc-Desikan_lh_volume_precuneus	-0.017	0.027	-0.636	0.525	-0.009	0.029	-0.326	0.745	-4.09e-05	8.87e-05	-0.461	0.645	-2.86e-05	9.8e-05	-0.291	0.771
aparc-Desikan_lh_volume_rostralanteriorcingulate	0.004	0.03	0.122	0.903	-0.002	0.032	-0.064	0.949	3.56e-05	0.000101	0.353	0.724	-4.84e-05	0.000111	-0.435	0.664
aparc-Desikan_lh_volume_rostralmiddlefrontal	0.01	0.025	0.406	0.685	0	0.027	-0.004	0.997	0.000115	8.37e-05	1.378	0.168	7.21e-06	9.23e-05	0.078	0.938
aparc-Desikan_lh_volume_superiorfrontal	-0.008	0.025	-0.308	0.758	-0.006	0.027	-0.207	0.836	-3.43e-05	8.3e-05	-0.413	0.68	-4.74e-05	9.17e-05	-0.517	0.605
aparc-Desikan_lh_volume_superiorparietal	-0.042	0.029	-1.438	0.15	-0.034	0.031	-1.105	0.269	-8.73e-06	9.66e-05	-0.09	0.928	4.36e-05	0.000107	0.408	0.683
aparc-Desikan_lh_volume_superiortemporal	0.046	0.028	1.673	0.0944	0.053	0.029	1.818	0.0691	0.000132	9.1e-05	1.445	0.148	0.000108	0.0001	1.073	0.283
aparc-Desikan_lh_volume_supramarginal	-0.071	0.028	-2.513	0.012	-0.064	0.03	-2.146	0.0319	-0.000144	9.33e-05	-1.542	0.123	-9.99e-05	0.000103	-0.969	0.332
aparc-Desikan_lh_volume_frontalpole	0.007	0.034	0.219	0.827	-0.011	0.036	-0.303	0.762	0.000225	0.000111	2.025	0.0429	0.000292	0.000123	2.377	0.0175
aparc-Desikan_lh_volume_transversetemporal	0.043	0.033	1.319	0.187	0.047	0.035	1.36	0.174	-0.000131	0.000109	-1.208	0.227	-9.33e-05	0.00012	-0.78	0.435
aparc-Desikan_lh_volume_insula	0.013	0.027	0.475	0.635	0.028	0.029	0.989	0.323	-0.000133	8.93e-05	-1.49	0.136	-0.000139	9.86e-05	-1.412	0.158
aparc-Desikan_rh_volume_bankssts	-0.077	0.033	-2.352	0.0187	-0.082	0.035	-2.357	0.0184	3.52e-05	0.000108	0.326	0.745	-3.69e-05	0.000119	-0.31	0.757
aparc-Desikan_rh_volume_caudalanteriorcingulate	0.045	0.036	1.26	0.208	0.048	0.038	1.271	0.204	0.000214	0.000118	1.812	0.07	7.39e-05	0.00013	0.567	0.571
aparc-Desikan_rh_volume_caudalmiddlefrontal	-0.088	0.031	-2.832	0.00463	-0.091	0.033	-2.78	0.00544	9.79e-05	0.000102	0.96	0.337	-5.96e-05	0.000113	-0.53	0.596
aparc-Desikan_rh_volume_cuneus	-0.024	0.032	-0.736	0.461	-0.026	0.034	-0.744	0.457	9.73e-05	0.000107	0.913	0.361	6.03e-05	0.000118	0.512	0.609
aparc-Desikan_rh_volume_entorhinal	0	0.035	-0.009	0.993	0.005	0.037	0.133	0.895	-0.000122	0.000115	-1.06	0.289	-5.58e-05	0.000127	-0.44	0.66
aparc-Desikan_rh_volume_fusiform	-0.033	0.028	-1.17	0.242	-0.02	0.03	-0.656	0.512	-0.000257	9.32e-05	-2.756	0.00585	-0.000245	0.000103	-2.388	0.017
aparc-Desikan_rh_volume_inferiorparietal	-0.011	0.028	-0.4	0.689	-0.017	0.03	-0.546	0.585	0.000196	9.42e-05	2.082	0.0373	0.000102	0.000104	0.978	0.328
aparc-Desikan_rh_volume_inferiortemporal	0.008	0.027	0.288	0.774	0.006	0.029	0.199	0.842	8.36e-05	9.07e-05	0.922	0.357	8.43e-05	0.0001	0.842	0.4
aparc-Desikan_rh_volume_isthmuscingulate	-0.004	0.031	-0.14	0.889	-0.017	0.033	-0.523	0.601	-2.48e-05	0.000101	-0.245	0.807	-8.87e-05	0.000112	-0.795	0.427
aparc-Desikan_rh_volume_lateraloccipital	-0.037	0.029	-1.3	0.194	-0.039	0.03	-1.27	0.204	0.000177	9.45e-05	1.873	0.0611	8.31e-05	0.000104	0.798	0.425
aparc-Desikan_rh_volume_lateralorbitofrontal	-0.022	0.027	-0.825	0.409	-0.021	0.028	-0.751	0.453	-2.19e-05	8.74e-05	-0.251	0.802	-0.000108	9.62e-05	-1.124	0.261
aparc-Desikan_rh_volume_lingual	0.018	0.033	0.536	0.592	0.005	0.035	0.127	0.899	0.000114	0.00011	1.033	0.302	1.05e-05	0.000122	0.086	0.931
aparc-Desikan_rh_volume_medialorbitofrontal	0.015	0.027	0.543	0.587	0.022	0.029	0.775	0.438	-1.8e-05	8.95e-05	-0.201	0.841	-3.6e-05	9.87e-05	-0.365	0.715
aparc-Desikan_rh_volume_middletemporal	-0.032	0.026	-1.229	0.219	-0.025	0.028	-0.884	0.377	-8.74e-05	8.73e-05	-1.001	0.317	-0.00016	9.61e-05	-1.668	0.0953
aparc-Desikan_rh_volume_parahippocampal	-0.019	0.035	-0.548	0.584	-0.023	0.037	-0.624	0.532	-0.000271	0.000114	-2.368	0.0179	-0.000375	0.000126	-2.97	0.00298
aparc-Desikan_rh_volume_paracentral	-0.02	0.031	-0.629	0.529	-0.001	0.033	-0.042	0.967	-0.000152	0.000103	-1.479	0.139	-0.000105	0.000114	-0.927	0.354
aparc-Desikan_rh_volume_parsopercularis	-0.033	0.031	-1.042	0.297	-0.033	0.033	-0.99	0.322	-2.07e-05	0.000104	-0.2	0.842	-8.49e-05	0.000114	-0.742	0.458
aparc-Desikan_rh_volume_parsorbitalis	-0.037	0.031	-1.196	0.232	-0.047	0.033	-1.438	0.151	-8.13e-05	0.000102	-0.795	0.426	-0.000186	0.000113	-1.646	0.0998
aparc-Desikan_rh_volume_parstriangularis	-0.007	0.031	-0.226	0.821	-0.008	0.033	-0.245	0.806	9.2e-06	0.000104	0.089	0.929	1.59e-05	0.000115	0.139	0.89
aparc-Desikan_rh_volume_pericalcarine	-0.032	0.034	-0.944	0.345	-0.042	0.036	-1.177	0.239	2.62e-05	0.000112	0.233	0.815	-8.36e-05	0.000124	-0.674	0.5
aparc-Desikan_rh_volume_postcentral	-0.032	0.029	-1.086	0.277	-0.041	0.031	-1.328	0.184	-1.98e-05	9.61e-05	-0.207	0.836	-1.41e-05	0.000106	-0.133	0.894
aparc-Desikan_rh_volume_posteriorcingulate	0.005	0.031	0.159	0.874	0.029	0.033	0.876	0.381	9.62e-05	0.000104	0.929	0.353	1.28e-05	0.000114	0.112	0.91
aparc-Desikan_rh_volume_precentral	-0.046	0.028	-1.602	0.109	-0.051	0.03	-1.708	0.0877	-8.24e-05	9.34e-05	-0.883	0.378	-0.000107	0.000103	-1.043	0.297
aparc-Desikan_rh_volume_precuneus	-0.053	0.026	-2.018	0.0436	-0.055	0.028	-1.967	0.0492	-8.56e-05	8.63e-05	-0.992	0.321	-0.000123	9.55e-05	-1.29	0.197
aparc-Desikan_rh_volume_rostralanteriorcingulate	0.009	0.033	0.282	0.778	0.022	0.035	0.614	0.539	0.000159	0.000109	1.452	0.147	4.34e-05	0.000121	0.36	0.719
aparc-Desikan_rh_volume_rostralmiddlefrontal	0.012	0.026	0.47	0.638	0.007	0.027	0.263	0.792	0.00029	8.55e-05	3.39	0.000701	0.000203	9.42e-05	2.15	0.0316
aparc-Desikan_rh_volume_superiorfrontal	-0.033	0.025	-1.3	0.194	-0.031	0.027	-1.155	0.248	-4.54e-05	8.38e-05	-0.542	0.588	-9.38e-05	9.25e-05	-1.013	0.311
aparc-Desikan_rh_volume_superiorparietal	-0.085	0.029	-2.924	0.00346	-0.082	0.031	-2.631	0.00853	4.48e-05	9.66e-05	0.464	0.643	5.21e-05	0.000107	0.488	0.626
aparc-Desikan_rh_volume_superiortemporal	0	0.027	-0.002	0.998	0.004	0.029	0.129	0.898	-2.19e-05	8.97e-05	-0.245	0.807	-8.29e-05	9.89e-05	-0.839	0.402
aparc-Desikan_rh_volume_supramarginal	-0.052	0.029	-1.812	0.0701	-0.062	0.03	-2.048	0.0406	-0.00017	9.47e-05	-1.797	0.0723	-0.000117	0.000105	-1.12	0.263
aparc-Desikan_rh_volume_frontalpole	0.032	0.034	0.962	0.336	0.031	0.036	0.861	0.389	0.000338	0.000111	3.034	0.00241	0.000329	0.000123	2.675	0.00749
aparc-Desikan_rh_volume_transversetemporal	-0.037	0.033	-1.134	0.257	-0.022	0.035	-0.624	0.532	-6.51e-05	0.000108	-0.604	0.546	-4.2e-05	0.000119	-0.353	0.724
aparc-Desikan_rh_volume_insula	-0.003	0.027	-0.129	0.897	0.015	0.028	0.526	0.599	-9.11e-05	8.86e-05	-1.028	0.304	-5.77e-05	9.76e-05	-0.591	0.555
BA-exvivo_lh_volume_BA1	0.014	0.031	0.46	0.645	0.001	0.033	0.018	0.986	0.000137	0.000102	1.339	0.181	0.00017	0.000112	1.518	0.129
BA-exvivo_lh_volume_BA2	-0.044	0.029	-1.517	0.129	-0.038	0.03	-1.259	0.208	-9.29e-05	9.49e-05	-0.978	0.328	-5.22e-05	0.000105	-0.499	0.618
BA-exvivo_lh_volume_BA3a	-0.029	0.032	-0.918	0.359	-0.025	0.034	-0.732	0.464	-3.42e-05	0.000105	-0.326	0.744	5.61e-05	0.000115	0.486	0.627
BA-exvivo_lh_volume_BA3b	0	0.029	0.001	1	-0.007	0.031	-0.243	0.808	1.96e-05	9.52e-05	0.206	0.837	9.18e-05	0.000105	0.876	0.381
BA-exvivo_lh_volume_BA4a	0.011	0.03	0.368	0.713	0.013	0.032	0.419	0.676	-0.000142	0.0001	-1.42	0.156	-6.07e-05	0.00011	-0.551	0.582
BA-exvivo_lh_volume_BA4p	0.01	0.033	0.313	0.754	0.013	0.035	0.38	0.704	-0.000115	0.000108	-1.065	0.287	-1.69e-05	0.000119	-0.142	0.887
BA-exvivo_lh_volume_BA6	-0.013	0.027	-0.498	0.619	-0.004	0.028	-0.137	0.891	-8.26e-05	8.77e-05	-0.942	0.346	-9.03e-05	9.67e-05	-0.934	0.35
BA-exvivo_lh_volume_BA44	-0.053	0.03	-1.766	0.0774	-0.036	0.032	-1.152	0.249	2.16e-05	9.81e-05	0.22	0.826	-4.55e-05	0.000108	-0.42	0.675
BA-exvivo_lh_volume_BA45	-0.033	0.031	-1.075	0.282	-0.02	0.032	-0.608	0.544	-7.18e-05	0.000101	-0.709	0.478	-0.00015	0.000112	-1.348	0.178
BA-exvivo_lh_volume_V1	-0.021	0.033	-0.618	0.537	-0.024	0.035	-0.675	0.499	1.03e-05	0.00011	0.094	0.925	-6.2e-05	0.000121	-0.512	0.609
BA-exvivo_lh_volume_V2	-0.029	0.031	-0.953	0.34	-0.048	0.033	-1.472	0.141	0.000104	0.000102	1.023	0.307	2.72e-05	0.000112	0.243	0.808
BA-exvivo_lh_volume_MT	-0.019	0.031	-0.634	0.526	-0.026	0.032	-0.803	0.422	0.000132	0.000101	1.311	0.19	5.41e-05	0.000111	0.487	0.627
BA-exvivo_lh_volume_perirhinal	0.003	0.035	0.076	0.939	0.01	0.037	0.263	0.793	-0.000118	0.000114	-1.028	0.304	-8.55e-05	0.000126	-0.677	0.498
BA-exvivo_lh_volume_entorhinal	-0.013	0.036	-0.353	0.724	0	0.038	-0.002	0.998	0.000166	0.000119	1.398	0.162	0.000248	0.000131	1.888	0.0591
BA-exvivo_rh_volume_BA1	-0.015	0.031	-0.496	0.62	-0.027	0.033	-0.825	0.41	0.000125	0.000102	1.224	0.221	0.000121	0.000113	1.074	0.283
BA-exvivo_rh_volume_BA2	-0.013	0.031	-0.433	0.665	-0.025	0.033	-0.759	0.448	-3.64e-05	0.000103	-0.354	0.723	-4.15e-05	0.000113	-0.367	0.714
BA-exvivo_rh_volume_BA3a	-0.02	0.031	-0.648	0.517	-0.023	0.033	-0.7	0.484	-0.00015	0.000103	-1.45	0.147	-0.000137	0.000114	-1.199	0.23
BA-exvivo_rh_volume_BA3b	-0.029	0.032	-0.918	0.359	-0.031	0.033	-0.941	0.347	-2.46e-05	0.000104	-0.236	0.814	-2.74e-05	0.000115	-0.239	0.812
BA-exvivo_rh_volume_BA4a	-0.031	0.031	-1.002	0.317	-0.027	0.033	-0.818	0.413	-0.000137	0.000103	-1.324	0.186	-0.000144	0.000114	-1.267	0.205
BA-exvivo_rh_volume_BA4p	-0.038	0.033	-1.148	0.251	-0.042	0.035	-1.213	0.225	-0.000238	0.000109	-2.183	0.029	-0.000219	0.00012	-1.826	0.0679
BA-exvivo_rh_volume_BA6	-0.069	0.028	-2.468	0.0136	-0.057	0.03	-1.933	0.0532	-9.04e-05	9.23e-05	-0.98	0.327	-0.00013	0.000102	-1.281	0.2
BA-exvivo_rh_volume_BA44	-0.043	0.028	-1.523	0.128	-0.041	0.03	-1.392	0.164	5.23e-05	9.23e-05	0.567	0.571	-7.25e-06	0.000102	-0.071	0.943
BA-exvivo_rh_volume_BA45	-0.024	0.029	-0.828	0.408	-0.034	0.031	-1.111	0.267	3.17e-05	9.64e-05	0.329	0.742	8.85e-06	0.000106	0.083	0.934
BA-exvivo_rh_volume_V1	-0.041	0.033	-1.247	0.213	-0.05	0.035	-1.432	0.152	-1.43e-05	0.000108	-0.132	0.895	-0.00013	0.00012	-1.084	0.278
BA-exvivo_rh_volume_V2	-0.006	0.031	-0.187	0.852	-0.02	0.033	-0.612	0.54	0.000186	0.000102	1.821	0.0686	0.000102	0.000113	0.903	0.366
BA-exvivo_rh_volume_MT	-0.021	0.03	-0.69	0.49	-0.02	0.032	-0.609	0.543	0.000353	9.98e-05	3.533	0.000413	0.000246	0.00011	2.234	0.0255
BA-exvivo_rh_volume_perirhinal	-0.001	0.034	-0.025	0.98	0.006	0.036	0.165	0.869	-3.42e-05	0.000113	-0.302	0.762	-3.58e-05	0.000125	-0.286	0.775
BA-exvivo_rh_volume_entorhinal	-0.003	0.036	-0.072	0.943	0.013	0.038	0.345	0.73	-0.000106	0.00012	-0.884	0.377	-7.04e-05	0.000132	-0.534	0.594
aparc-DKTatlas_lh_volume_caudalanteriorcingulate	0.037	0.031	1.198	0.231	0.029	0.033	0.869	0.385	0.000317	0.000103	3.084	0.00205	0.000218	0.000114	1.922	0.0546
aparc-DKTatlas_lh_volume_caudalmiddlefrontal	0.001	0.03	0.017	0.986	0.004	0.032	0.112	0.911	-5.08e-06	0.0001	-0.051	0.96	-0.000106	0.00011	-0.964	0.335
aparc-DKTatlas_lh_volume_cuneus	-0.005	0.032	-0.165	0.869	-0.012	0.034	-0.358	0.72	4.99e-05	0.000107	0.466	0.641	7.13e-06	0.000118	0.06	0.952
aparc-DKTatlas_lh_volume_entorhinal	-0.01	0.034	-0.304	0.761	-0.006	0.036	-0.159	0.874	-5.47e-05	0.000113	-0.483	0.629	1.39e-06	0.000125	0.011	0.991
aparc-DKTatlas_lh_volume_fusiform	-0.029	0.029	-1.011	0.312	-0.024	0.031	-0.77	0.441	-7.99e-05	9.5e-05	-0.841	0.401	-6.58e-05	0.000105	-0.627	0.531
aparc-DKTatlas_lh_volume_inferiorparietal	-0.017	0.03	-0.568	0.57	-0.024	0.031	-0.775	0.439	0.000213	9.76e-05	2.182	0.0291	0.000178	0.000108	1.652	0.0986
aparc-DKTatlas_lh_volume_inferiortemporal	0.026	0.028	0.916	0.36	0.032	0.03	1.089	0.276	-1.46e-05	9.21e-05	-0.159	0.874	-8.02e-05	0.000102	-0.789	0.43
aparc-DKTatlas_lh_volume_isthmuscingulate	-0.019	0.03	-0.631	0.528	-0.029	0.031	-0.935	0.35	-0.000111	9.83e-05	-1.124	0.261	-8.15e-05	0.000108	-0.753	0.452
aparc-DKTatlas_lh_volume_lateraloccipital	-0.032	0.029	-1.106	0.269	-0.036	0.031	-1.191	0.234	9.15e-05	9.54e-05	0.959	0.337	3.49e-05	0.000105	0.332	0.74
aparc-DKTatlas_lh_volume_lateralorbitofrontal	0.001	0.025	0.049	0.961	-0.001	0.027	-0.03	0.976	3.24e-06	8.37e-05	0.039	0.969	-4e-05	9.23e-05	-0.434	0.665
aparc-DKTatlas_lh_volume_lingual	-0.003	0.033	-0.102	0.919	-0.024	0.035	-0.69	0.49	3.2e-05	0.000109	0.292	0.77	-1.64e-05	0.000121	-0.136	0.892
aparc-DKTatlas_lh_volume_medialorbitofrontal	-0.005	0.028	-0.17	0.865	0.004	0.03	0.143	0.886	8.61e-05	9.33e-05	0.923	0.356	9.7e-05	0.000103	0.943	0.346
aparc-DKTatlas_lh_volume_middletemporal	-0.036	0.027	-1.342	0.18	-0.02	0.028	-0.695	0.487	-0.000159	8.82e-05	-1.805	0.0711	-0.00022	9.72e-05	-2.259	0.0239
aparc-DKTatlas_lh_volume_parahippocampal	0.017	0.035	0.475	0.635	0.026	0.037	0.698	0.485	-9.69e-05	0.000115	-0.844	0.399	-6.32e-05	0.000127	-0.498	0.618
aparc-DKTatlas_lh_volume_paracentral	-0.011	0.03	-0.378	0.705	-0.014	0.032	-0.442	0.659	-5.17e-05	9.92e-05	-0.521	0.602	-3.61e-05	0.00011	-0.33	0.742
aparc-DKTatlas_lh_volume_parsopercularis	-0.064	0.032	-2.023	0.0431	-0.047	0.034	-1.385	0.166	0.000121	0.000105	1.16	0.246	-4.71e-06	0.000115	-0.041	0.968
aparc-DKTatlas_lh_volume_parsorbitalis	-0.033	0.032	-1.035	0.301	-0.029	0.033	-0.858	0.391	3.56e-05	0.000104	0.342	0.732	-3.36e-05	0.000115	-0.293	0.77
aparc-DKTatlas_lh_volume_parstriangularis	-0.031	0.032	-0.95	0.342	-0.02	0.034	-0.593	0.553	-0.000142	0.000106	-1.34	0.18	-0.000173	0.000117	-1.476	0.14
aparc-DKTatlas_lh_volume_pericalcarine	-0.001	0.034	-0.032	0.975	-0.007	0.036	-0.191	0.848	9.5e-05	0.000114	0.837	0.402	7.93e-06	0.000125	0.063	0.95
aparc-DKTatlas_lh_volume_postcentral	-0.005	0.028	-0.192	0.848	-0.013	0.03	-0.437	0.662	-2.33e-05	9.32e-05	-0.25	0.802	1.76e-05	0.000103	0.172	0.864
aparc-DKTatlas_lh_volume_posteriorcingulate	-0.019	0.031	-0.612	0.54	-0.017	0.033	-0.51	0.61	-0.00014	0.000101	-1.385	0.166	-0.000207	0.000111	-1.862	0.0627
aparc-DKTatlas_lh_volume_precentral	-0.013	0.028	-0.481	0.63	-0.005	0.029	-0.184	0.854	-8.53e-05	9.14e-05	-0.934	0.35	-1.2e-05	0.0001	-0.119	0.905
aparc-DKTatlas_lh_volume_precuneus	-0.019	0.027	-0.694	0.488	-0.01	0.029	-0.363	0.717	-2.66e-05	8.95e-05	-0.297	0.766	-1.04e-05	9.88e-05	-0.105	0.916
aparc-DKTatlas_lh_volume_rostralanteriorcingulate	0.021	0.028	0.755	0.451	0.021	0.03	0.712	0.477	9.39e-05	9.37e-05	1.002	0.317	7.5e-05	0.000103	0.725	0.468
aparc-DKTatlas_lh_volume_rostralmiddlefrontal	0.006	0.027	0.227	0.82	-0.007	0.028	-0.26	0.795	0.000152	8.75e-05	1.732	0.0832	4.9e-06	9.66e-05	0.051	0.96
aparc-DKTatlas_lh_volume_superiorfrontal	-0.015	0.025	-0.613	0.54	-0.014	0.026	-0.533	0.594	-5.86e-05	8.16e-05	-0.718	0.473	-7.94e-05	9e-05	-0.882	0.378
aparc-DKTatlas_lh_volume_superiorparietal	-0.038	0.03	-1.274	0.203	-0.03	0.032	-0.929	0.353	-2.15e-05	9.96e-05	-0.216	0.829	5.02e-05	0.00011	0.456	0.649
aparc-DKTatlas_lh_volume_superiortemporal	0.027	0.027	1.01	0.312	0.036	0.029	1.276	0.202	0.00017	8.88e-05	1.91	0.0562	0.000154	9.79e-05	1.57	0.116
aparc-DKTatlas_lh_volume_supramarginal	-0.07	0.028	-2.451	0.0142	-0.061	0.03	-2.031	0.0423	-0.00017	9.4e-05	-1.808	0.0705	-0.00013	0.000104	-1.253	0.21
aparc-DKTatlas_lh_volume_transversetemporal	0.049	0.033	1.486	0.137	0.051	0.035	1.476	0.14	-0.000117	0.000109	-1.079	0.281	-8.14e-05	0.000119	-0.682	0.495
aparc-DKTatlas_lh_volume_insula	0.009	0.027	0.323	0.747	0.026	0.028	0.924	0.356	-0.000106	8.8e-05	-1.207	0.227	-0.000116	9.7e-05	-1.195	0.232
aparc-DKTatlas_rh_volume_caudalanteriorcingulate	0.064	0.036	1.776	0.0757	0.062	0.038	1.638	0.101	0.000249	0.000118	2.112	0.0347	7.69e-05	0.00013	0.592	0.554
aparc-DKTatlas_rh_volume_caudalmiddlefrontal	-0.085	0.031	-2.745	0.00605	-0.088	0.033	-2.679	0.00739	9.13e-05	0.000102	0.898	0.369	-5.87e-05	0.000112	-0.524	0.601
aparc-DKTatlas_rh_volume_cuneus	-0.017	0.032	-0.534	0.593	-0.018	0.034	-0.533	0.594	7.84e-05	0.000105	0.746	0.456	4.66e-05	0.000116	0.401	0.689
aparc-DKTatlas_rh_volume_entorhinal	-0.005	0.035	-0.154	0.877	-0.004	0.037	-0.121	0.903	-0.000142	0.000115	-1.243	0.214	-8.45e-05	0.000127	-0.668	0.504
aparc-DKTatlas_rh_volume_fusiform	-0.031	0.028	-1.109	0.268	-0.014	0.03	-0.479	0.632	-0.000277	9.38e-05	-2.959	0.00309	-0.000242	0.000103	-2.34	0.0193
aparc-DKTatlas_rh_volume_inferiorparietal	-0.011	0.028	-0.395	0.693	-0.019	0.03	-0.638	0.523	0.000187	9.37e-05	1.998	0.0457	0.000103	0.000103	0.994	0.32
aparc-DKTatlas_rh_volume_inferiortemporal	0.003	0.027	0.098	0.922	0	0.029	0.008	0.994	7.51e-05	9.03e-05	0.831	0.406	6.17e-05	9.97e-05	0.619	0.536
aparc-DKTatlas_rh_volume_isthmuscingulate	-0.002	0.031	-0.06	0.952	-0.018	0.033	-0.556	0.578	-3.6e-05	0.000102	-0.353	0.724	-9.97e-05	0.000112	-0.888	0.375
aparc-DKTatlas_rh_volume_lateraloccipital	-0.029	0.029	-1.026	0.305	-0.032	0.03	-1.054	0.292	0.000179	9.49e-05	1.885	0.0594	8.51e-05	0.000105	0.813	0.416
aparc-DKTatlas_rh_volume_lateralorbitofrontal	-0.006	0.026	-0.235	0.814	-0.003	0.027	-0.121	0.904	5.25e-06	8.41e-05	0.062	0.95	-0.000115	9.27e-05	-1.241	0.215
aparc-DKTatlas_rh_volume_lingual	0.019	0.033	0.564	0.573	0.006	0.035	0.159	0.873	0.00011	0.00011	0.993	0.321	7.78e-06	0.000122	0.064	0.949
aparc-DKTatlas_rh_volume_medialorbitofrontal	0.002	0.028	0.076	0.94	0.007	0.03	0.216	0.829	6.37e-05	9.4e-05	0.677	0.498	6.64e-05	0.000104	0.641	0.522
aparc-DKTatlas_rh_volume_middletemporal	-0.037	0.026	-1.402	0.161	-0.03	0.028	-1.093	0.275	-5.52e-05	8.64e-05	-0.639	0.523	-0.000138	9.52e-05	-1.452	0.147
aparc-DKTatlas_rh_volume_parahippocampal	-0.018	0.034	-0.515	0.606	-0.023	0.037	-0.625	0.532	-0.000232	0.000114	-2.04	0.0414	-0.000313	0.000126	-2.492	0.0127
aparc-DKTatlas_rh_volume_paracentral	-0.015	0.031	-0.496	0.62	0.001	0.033	0.017	0.987	-0.000136	0.000102	-1.333	0.183	-9.51e-05	0.000113	-0.846	0.398
aparc-DKTatlas_rh_volume_parsopercularis	-0.019	0.031	-0.608	0.543	-0.022	0.033	-0.664	0.507	-1.64e-05	0.000103	-0.159	0.874	-8.39e-05	0.000114	-0.736	0.462
aparc-DKTatlas_rh_volume_parsorbitalis	-0.055	0.032	-1.697	0.0897	-0.058	0.034	-1.692	0.0907	-0.000153	0.000106	-1.446	0.148	-0.000213	0.000117	-1.817	0.0693
aparc-DKTatlas_rh_volume_parstriangularis	-0.025	0.032	-0.769	0.442	-0.025	0.034	-0.725	0.468	3.8e-05	0.000107	0.356	0.722	7.02e-05	0.000118	0.596	0.551
aparc-DKTatlas_rh_volume_pericalcarine	-0.036	0.034	-1.058	0.29	-0.046	0.036	-1.263	0.207	2.91e-05	0.000112	0.259	0.795	-8.16e-05	0.000124	-0.659	0.51
aparc-DKTatlas_rh_volume_postcentral	-0.029	0.029	-1.016	0.31	-0.039	0.031	-1.278	0.201	-8.11e-06	9.56e-05	-0.085	0.932	-9.94e-06	0.000105	-0.094	0.925
aparc-DKTatlas_rh_volume_posteriorcingulate	0.001	0.031	0.023	0.981	0.024	0.033	0.722	0.47	7.41e-05	0.000102	0.729	0.466	-2.41e-05	0.000112	-0.215	0.829
aparc-DKTatlas_rh_volume_precentral	-0.045	0.028	-1.575	0.115	-0.052	0.03	-1.746	0.0808	-6.21e-05	9.31e-05	-0.668	0.504	-8.7e-05	0.000102	-0.85	0.395
aparc-DKTatlas_rh_volume_precuneus	-0.065	0.026	-2.504	0.0123	-0.065	0.028	-2.335	0.0196	-8.25e-05	8.64e-05	-0.955	0.34	-0.000119	9.55e-05	-1.247	0.213
aparc-DKTatlas_rh_volume_rostralanteriorcingulate	0.01	0.032	0.323	0.747	0.012	0.034	0.365	0.715	0.000154	0.000105	1.467	0.142	6.6e-05	0.000116	0.567	0.571
aparc-DKTatlas_rh_volume_rostralmiddlefrontal	0.013	0.027	0.468	0.64	0.005	0.029	0.161	0.872	0.000379	8.95e-05	4.236	2.29e-05	0.000295	9.86e-05	2.991	0.00278
aparc-DKTatlas_rh_volume_superiorfrontal	-0.027	0.024	-1.124	0.261	-0.02	0.026	-0.784	0.433	-6.52e-05	8.03e-05	-0.812	0.417	-0.000113	8.87e-05	-1.271	0.204
aparc-DKTatlas_rh_volume_superiorparietal	-0.091	0.03	-3.016	0.00257	-0.088	0.032	-2.762	0.00575	4.2e-05	9.97e-05	0.421	0.674	5.49e-05	0.00011	0.498	0.618
aparc-DKTatlas_rh_volume_superiortemporal	-0.012	0.027	-0.459	0.646	-0.01	0.028	-0.361	0.718	2.92e-05	8.77e-05	0.332	0.74	-1.61e-05	9.68e-05	-0.166	0.868
aparc-DKTatlas_rh_volume_supramarginal	-0.054	0.029	-1.881	0.06	-0.061	0.03	-2.021	0.0433	-0.00017	9.46e-05	-1.797	0.0723	-0.000129	0.000104	-1.235	0.217
aparc-DKTatlas_rh_volume_transversetemporal	-0.04	0.032	-1.223	0.221	-0.022	0.034	-0.645	0.519	-5.55e-05	0.000107	-0.518	0.605	-1.83e-05	0.000118	-0.155	0.877
aparc-DKTatlas_rh_volume_insula	-0.013	0.027	-0.49	0.624	0.008	0.028	0.278	0.781	-9.6e-05	8.84e-05	-1.086	0.277	-5.3e-05	9.73e-05	-0.544	0.586
aparc-a2009s_lh_volume_G+S-frontomargin	0.013	0.031	0.427	0.67	-0.008	0.033	-0.232	0.817	0.000121	0.000102	1.187	0.235	7.39e-05	0.000113	0.656	0.512
aparc-a2009s_lh_volume_G+S-occipital-inf	-0.017	0.033	-0.513	0.608	-0.019	0.035	-0.551	0.582	-5.76e-06	0.000108	-0.053	0.958	4.05e-05	0.000119	0.34	0.734
aparc-a2009s_lh_volume_G+S-paracentral	0.003	0.033	0.1	0.92	0	0.035	-0.013	0.99	-0.000104	0.000108	-0.957	0.339	-5.96e-05	0.000119	-0.5	0.617
aparc-a2009s_lh_volume_G+S-subcentral	-0.012	0.029	-0.418	0.676	-0.021	0.031	-0.673	0.501	1.31e-05	9.52e-05	0.138	0.891	8.12e-05	0.000105	0.775	0.438
aparc-a2009s_lh_volume_G+S-transv-frontopol	0.025	0.033	0.778	0.437	0.008	0.035	0.237	0.813	9.46e-05	0.000108	0.88	0.379	6.98e-05	0.000119	0.589	0.556
aparc-a2009s_lh_volume_G+S-cingul-Ant	0.041	0.028	1.491	0.136	0.043	0.029	1.46	0.144	0.000164	9.12e-05	1.801	0.0717	0.000147	0.000101	1.456	0.145
aparc-a2009s_lh_volume_G+S-cingul-Mid-Ant	-0.014	0.034	-0.424	0.672	-0.026	0.036	-0.743	0.458	0.000298	0.000111	2.687	0.00721	0.000174	0.000122	1.422	0.155
aparc-a2009s_lh_volume_G+S-cingul-Mid-Post	-0.009	0.031	-0.302	0.763	-0.011	0.033	-0.335	0.737	-2.2e-05	0.000103	-0.214	0.831	-0.000103	0.000114	-0.903	0.367
aparc-a2009s_lh_volume_G-cingul-Post-dorsal	-0.025	0.03	-0.816	0.414	-0.032	0.032	-0.987	0.324	-0.000107	9.96e-05	-1.076	0.282	-8.82e-05	0.00011	-0.804	0.421
aparc-a2009s_lh_volume_G-cingul-Post-ventral	-0.011	0.033	-0.334	0.739	-0.013	0.035	-0.379	0.704	-6.01e-05	0.000109	-0.55	0.583	-0.000116	0.000121	-0.962	0.336
aparc-a2009s_lh_volume_G-cuneus	-0.023	0.033	-0.71	0.478	-0.031	0.035	-0.889	0.374	3.32e-05	0.000109	0.306	0.76	-1.22e-05	0.00012	-0.102	0.919
aparc-a2009s_lh_volume_G-front-inf-Opercular	-0.084	0.031	-2.712	0.00669	-0.075	0.033	-2.27	0.0232	3.13e-06	0.000103	0.03	0.976	-7.93e-05	0.000113	-0.701	0.483
aparc-a2009s_lh_volume_G-front-inf-Orbital	-0.017	0.034	-0.492	0.623	-0.015	0.036	-0.427	0.669	-3.1e-05	0.000113	-0.274	0.784	-0.000108	0.000125	-0.866	0.387
aparc-a2009s_lh_volume_G-front-inf-Triangul	-0.022	0.034	-0.652	0.515	-0.01	0.035	-0.291	0.771	-2.92e-05	0.000111	-0.264	0.792	-4.26e-05	0.000122	-0.349	0.727
aparc-a2009s_lh_volume_G-front-middle	0.01	0.027	0.38	0.704	0.008	0.029	0.261	0.794	8.44e-05	9.05e-05	0.932	0.351	-8.53e-05	9.99e-05	-0.854	0.393
aparc-a2009s_lh_volume_G-front-sup	0.003	0.026	0.111	0.912	0.009	0.028	0.323	0.747	-9.32e-05	8.6e-05	-1.083	0.279	-0.00011	9.48e-05	-1.154	0.248
aparc-a2009s_lh_volume_G-Ins-lg+S-cent-ins	-0.027	0.032	-0.826	0.409	-0.012	0.034	-0.356	0.722	0.000164	0.000107	1.534	0.125	0.000107	0.000118	0.908	0.364
aparc-a2009s_lh_volume_G-insular-short	-0.009	0.03	-0.311	0.756	0.014	0.032	0.45	0.653	-0.000168	9.79e-05	-1.72	0.0854	-0.000119	0.000108	-1.097	0.273
aparc-a2009s_lh_volume_G-occipital-middle	-0.019	0.031	-0.623	0.534	-0.018	0.033	-0.54	0.589	0.000256	0.000103	2.478	0.0132	0.000163	0.000114	1.427	0.154
aparc-a2009s_lh_volume_G-occipital-sup	-0.039	0.033	-1.204	0.229	-0.054	0.035	-1.566	0.117	1.62e-05	0.000108	0.15	0.881	-1.26e-06	0.000119	-0.011	0.992
aparc-a2009s_lh_volume_G-oc-temp-lat-fusifor	-0.033	0.031	-1.063	0.288	-0.018	0.033	-0.529	0.597	-0.000115	0.000104	-1.112	0.266	-8.14e-05	0.000114	-0.712	0.476
aparc-a2009s_lh_volume_G-oc-temp-med-Lingual	0.001	0.034	0.04	0.968	-0.019	0.036	-0.535	0.593	3.99e-05	0.000113	0.354	0.723	-2.6e-05	0.000124	-0.21	0.834
aparc-a2009s_lh_volume_G-oc-temp-med-Parahip	0.004	0.035	0.107	0.915	0.013	0.038	0.334	0.738	-3.05e-05	0.000117	-0.261	0.794	2.99e-05	0.000129	0.231	0.817
aparc-a2009s_lh_volume_G-orbital	-0.028	0.028	-0.994	0.32	-0.027	0.029	-0.915	0.36	-2.45e-06	9.1e-05	-0.027	0.979	-5.78e-05	0.0001	-0.576	0.565
aparc-a2009s_lh_volume_G-pariet-inf-Angular	-0.018	0.031	-0.59	0.555	-0.031	0.033	-0.954	0.34	8.3e-05	0.000103	0.808	0.419	0.000107	0.000113	0.945	0.345
aparc-a2009s_lh_volume_G-pariet-inf-Supramar	-0.06	0.029	-2.021	0.0433	-0.048	0.031	-1.548	0.122	-0.000149	9.72e-05	-1.53	0.126	-9.81e-05	0.000107	-0.916	0.36
aparc-a2009s_lh_volume_G-parietal-sup	-0.05	0.031	-1.593	0.111	-0.036	0.033	-1.074	0.283	-1.47e-05	0.000103	-0.142	0.887	3.68e-05	0.000114	0.322	0.747
aparc-a2009s_lh_volume_G-postcentral	0.027	0.032	0.87	0.385	0.014	0.033	0.427	0.669	9.58e-05	0.000104	0.918	0.359	0.00013	0.000115	1.133	0.257
aparc-a2009s_lh_volume_G-precentral	-0.004	0.029	-0.122	0.903	0.004	0.031	0.125	0.9	-4.58e-05	9.66e-05	-0.474	0.635	5.03e-05	0.000106	0.474	0.636
aparc-a2009s_lh_volume_G-precuneus	-0.035	0.03	-1.176	0.24	-0.027	0.032	-0.854	0.393	-4.11e-05	9.94e-05	-0.414	0.679	-1.94e-05	0.00011	-0.177	0.86
aparc-a2009s_lh_volume_G-rectus	0.02	0.031	0.649	0.517	0.021	0.033	0.624	0.533	0.000192	0.000104	1.842	0.0655	0.000126	0.000115	1.097	0.273
aparc-a2009s_lh_volume_G-subcallosal	0.016	0.032	0.489	0.625	0.015	0.034	0.422	0.673	-0.00027	0.000107	-2.532	0.0113	-0.000259	0.000118	-2.194	0.0282
aparc-a2009s_lh_volume_G-temp-sup-G-T-transv	0.039	0.034	1.143	0.253	0.042	0.036	1.186	0.236	-4.48e-05	0.000111	-0.402	0.687	1.47e-05	0.000123	0.119	0.905
aparc-a2009s_lh_volume_G-temp-sup-Lateral	0.028	0.03	0.926	0.354	0.037	0.032	1.164	0.244	0.000222	9.88e-05	2.245	0.0248	0.000223	0.000109	2.043	0.0411
aparc-a2009s_lh_volume_G-temp-sup-Plan-polar	0.019	0.031	0.635	0.526	0.017	0.033	0.516	0.606	0.000204	0.000101	2.026	0.0428	8.8e-05	0.000112	0.789	0.43
aparc-a2009s_lh_volume_G-temp-sup-Plan-tempo	0.015	0.033	0.455	0.65	0.011	0.035	0.327	0.744	-5.24e-05	0.000108	-0.486	0.627	-5.99e-05	0.000119	-0.503	0.615
aparc-a2009s_lh_volume_G-temporal-inf	0.044	0.03	1.464	0.143	0.044	0.032	1.38	0.168	2.36e-05	9.88e-05	0.239	0.811	-2.63e-05	0.000109	-0.241	0.809
aparc-a2009s_lh_volume_G-temporal-middle	-0.047	0.029	-1.651	0.0988	-0.023	0.03	-0.773	0.44	-0.000158	9.43e-05	-1.678	0.0935	-0.000203	0.000104	-1.95	0.0511
aparc-a2009s_lh_volume_Lat-Fis-ant-Horizont	-0.047	0.035	-1.353	0.176	-0.047	0.037	-1.263	0.207	-7.59e-05	0.000115	-0.66	0.509	-0.000148	0.000127	-1.164	0.245
aparc-a2009s_lh_volume_Lat-Fis-ant-Vertical	0	0.036	-0.014	0.989	0.008	0.038	0.217	0.828	9.1e-06	0.000118	0.077	0.939	-0.00012	0.00013	-0.923	0.356
aparc-a2009s_lh_volume_Lat-Fis-post	-0.021	0.031	-0.67	0.503	-0.011	0.033	-0.338	0.735	-0.000233	0.000104	-2.243	0.0249	-0.000182	0.000114	-1.594	0.111
aparc-a2009s_lh_volume_Pole-occipital	-0.04	0.032	-1.248	0.212	-0.035	0.034	-1.032	0.302	-8.41e-06	0.000105	-0.081	0.936	-6.01e-05	0.000115	-0.521	0.602
aparc-a2009s_lh_volume_Pole-temporal	-0.038	0.032	-1.193	0.233	-0.035	0.034	-1.042	0.298	-1.62e-05	0.000105	-0.154	0.878	-3.46e-05	0.000116	-0.297	0.766
aparc-a2009s_lh_volume_S-calcarine	-0.007	0.034	-0.205	0.838	-0.025	0.036	-0.695	0.487	9.93e-05	0.000112	0.889	0.374	-1.97e-05	0.000123	-0.16	0.873
aparc-a2009s_lh_volume_S-central	0.005	0.032	0.156	0.876	0.009	0.033	0.267	0.789	-6.11e-05	0.000104	-0.587	0.557	2.39e-05	0.000115	0.208	0.835
aparc-a2009s_lh_volume_S-cingul-Marginalis	-0.008	0.031	-0.252	0.801	0.002	0.033	0.072	0.942	-0.000209	0.000103	-2.033	0.0421	-0.000189	0.000114	-1.669	0.0951
aparc-a2009s_lh_volume_S-circular-insula-ant	-0.002	0.032	-0.052	0.959	0.003	0.034	0.098	0.922	-4.83e-05	0.000106	-0.454	0.65	-0.000117	0.000117	-0.995	0.32
aparc-a2009s_lh_volume_S-circular-insula-inf	0.078	0.032	2.481	0.0131	0.094	0.034	2.8	0.00511	5.02e-05	0.000104	0.481	0.63	6.54e-05	0.000115	0.568	0.57
aparc-a2009s_lh_volume_S-circular-insula-sup	-0.051	0.028	-1.795	0.0727	-0.033	0.03	-1.106	0.269	-0.000136	9.36e-05	-1.454	0.146	-0.000188	0.000103	-1.821	0.0686
aparc-a2009s_lh_volume_S-collat-transv-ant	0.027	0.033	0.825	0.41	0.037	0.035	1.061	0.289	8.89e-06	0.000108	0.082	0.935	-5.66e-05	0.00012	-0.472	0.637
aparc-a2009s_lh_volume_S-collat-transv-post	-0.046	0.035	-1.327	0.185	-0.054	0.037	-1.472	0.141	8.61e-05	0.000114	0.753	0.451	2.58e-05	0.000126	0.205	0.838
aparc-a2009s_lh_volume_S-front-inf	-0.055	0.031	-1.783	0.0746	-0.052	0.033	-1.6	0.11	-4.03e-05	0.000102	-0.394	0.693	-0.000124	0.000113	-1.099	0.272
aparc-a2009s_lh_volume_S-front-middle	0.039	0.031	1.263	0.207	0.023	0.033	0.697	0.486	4.86e-05	0.000103	0.473	0.636	1.13e-05	0.000114	0.1	0.921
aparc-a2009s_lh_volume_S-front-sup	-0.019	0.03	-0.616	0.538	-0.015	0.032	-0.458	0.647	4.99e-05	9.98e-05	0.5	0.617	9.1e-05	0.00011	0.825	0.41
aparc-a2009s_lh_volume_S-interm-prim-Jensen	0.031	0.036	0.863	0.388	0.036	0.038	0.933	0.351	-0.000106	0.000119	-0.892	0.372	-9.39e-05	0.000132	-0.714	0.476
aparc-a2009s_lh_volume_S-intrapariet+P-trans	-0.054	0.032	-1.706	0.088	-0.059	0.034	-1.764	0.0777	5.14e-05	0.000105	0.491	0.623	0.000132	0.000116	1.144	0.253
aparc-a2009s_lh_volume_S-oc-middle+Lunatus	-0.029	0.034	-0.856	0.392	-0.033	0.036	-0.912	0.362	3.26e-05	0.000113	0.289	0.773	-1.82e-05	0.000124	-0.146	0.884
aparc-a2009s_lh_volume_S-oc-sup+transversal	0.02	0.033	0.613	0.54	0.012	0.035	0.339	0.735	7.35e-06	0.00011	0.067	0.947	-4.35e-07	0.000122	-0.004	0.997
aparc-a2009s_lh_volume_S-occipital-ant	-0.037	0.035	-1.063	0.288	-0.046	0.037	-1.246	0.213	0.000114	0.000115	0.989	0.323	6.15e-05	0.000127	0.484	0.628
aparc-a2009s_lh_volume_S-oc-temp-lat	-0.034	0.033	-1.052	0.293	-0.034	0.035	-0.97	0.332	-0.000127	0.000108	-1.175	0.24	-0.000142	0.000119	-1.186	0.236
aparc-a2009s_lh_volume_S-oc-temp-med+Lingual	0.015	0.031	0.496	0.62	0.008	0.033	0.254	0.799	-9.64e-05	0.000102	-0.949	0.343	-6.18e-05	0.000112	-0.552	0.581
aparc-a2009s_lh_volume_S-orbital-lateral	-0.016	0.034	-0.475	0.635	-0.028	0.036	-0.769	0.442	-1.32e-05	0.000112	-0.118	0.906	-4.63e-05	0.000124	-0.374	0.708
aparc-a2009s_lh_volume_S-orbital-med-olfact	-0.015	0.03	-0.502	0.616	0.003	0.032	0.108	0.914	-0.000131	9.88e-05	-1.324	0.186	-0.000105	0.000109	-0.965	0.334
aparc-a2009s_lh_volume_S-orbital-H-Shaped	0.016	0.03	0.544	0.587	0.003	0.032	0.093	0.926	0.000142	9.86e-05	1.438	0.15	1.83e-05	0.000109	0.168	0.867
aparc-a2009s_lh_volume_S-parieto-occipital	0.028	0.032	0.864	0.388	0.03	0.034	0.867	0.386	8.3e-05	0.000106	0.781	0.435	6.73e-05	0.000117	0.573	0.566
aparc-a2009s_lh_volume_S-pericallosal	-0.007	0.032	-0.231	0.817	-0.014	0.034	-0.398	0.691	4.08e-05	0.000107	0.381	0.703	2.39e-05	0.000118	0.202	0.84
aparc-a2009s_lh_volume_S-postcentral	-0.061	0.03	-2.023	0.0431	-0.051	0.032	-1.588	0.112	-0.000181	9.98e-05	-1.812	0.07	-0.000187	0.00011	-1.7	0.0892
aparc-a2009s_lh_volume_S-precentral-inf-part	-0.033	0.033	-0.991	0.322	-0.019	0.035	-0.538	0.591	-0.000113	0.000109	-1.037	0.3	-0.000158	0.00012	-1.316	0.188
aparc-a2009s_lh_volume_S-precentral-sup-part	0.008	0.033	0.235	0.814	0.019	0.035	0.526	0.599	-0.000159	0.00011	-1.438	0.15	-0.000159	0.000122	-1.306	0.191
aparc-a2009s_lh_volume_S-suborbital	-0.087	0.035	-2.458	0.014	-0.095	0.037	-2.542	0.011	3.42e-05	0.000117	0.293	0.769	0.000129	0.000129	1.005	0.315
aparc-a2009s_lh_volume_S-subparietal	-0.012	0.031	-0.371	0.711	-0.005	0.033	-0.14	0.889	-0.000105	0.000104	-1.017	0.309	-5.84e-05	0.000115	-0.51	0.61
aparc-a2009s_lh_volume_S-temporal-inf	-0.02	0.031	-0.64	0.522	-0.003	0.033	-0.1	0.92	-9.04e-05	0.000102	-0.885	0.376	-0.000175	0.000113	-1.557	0.119
aparc-a2009s_lh_volume_S-temporal-sup	0.005	0.028	0.166	0.868	0.008	0.03	0.258	0.796	8.38e-05	9.36e-05	0.895	0.371	1.97e-05	0.000103	0.19	0.849
aparc-a2009s_lh_volume_S-temporal-transverse	0.044	0.036	1.246	0.213	0.036	0.038	0.947	0.344	0.000172	0.000117	1.466	0.143	0.000163	0.000129	1.258	0.208
aparc-a2009s_rh_volume_G+S-frontomargin	0.004	0.032	0.133	0.895	0.014	0.034	0.402	0.688	0.000149	0.000106	1.401	0.161	0.000113	0.000117	0.962	0.336
aparc-a2009s_rh_volume_G+S-occipital-inf	-0.016	0.032	-0.506	0.613	-0.004	0.034	-0.118	0.906	2.06e-05	0.000106	0.195	0.846	-5.05e-05	0.000117	-0.431	0.666
aparc-a2009s_rh_volume_G+S-paracentral	-0.005	0.033	-0.14	0.889	0.014	0.035	0.397	0.692	-0.000134	0.00011	-1.221	0.222	-0.000123	0.000121	-1.018	0.309
aparc-a2009s_rh_volume_G+S-subcentral	-0.058	0.03	-1.955	0.0506	-0.051	0.031	-1.646	0.0999	2.81e-06	9.74e-05	0.029	0.977	6.42e-05	0.000107	0.6	0.549
aparc-a2009s_rh_volume_G+S-transv-frontopol	0.02	0.032	0.611	0.542	0.019	0.034	0.563	0.574	0.000231	0.000105	2.188	0.0287	0.000165	0.000116	1.42	0.156
aparc-a2009s_rh_volume_G+S-cingul-Ant	0.032	0.026	1.213	0.225	0.031	0.028	1.115	0.265	-1.98e-05	8.58e-05	-0.231	0.817	-4.74e-05	9.47e-05	-0.5	0.617
aparc-a2009s_rh_volume_G+S-cingul-Mid-Ant	0.034	0.031	1.075	0.283	0.021	0.033	0.631	0.528	0.000229	0.000103	2.214	0.0269	9.77e-05	0.000114	0.858	0.391
aparc-a2009s_rh_volume_G+S-cingul-Mid-Post	-0.018	0.03	-0.612	0.541	-0.006	0.031	-0.186	0.852	0.000128	9.74e-05	1.31	0.19	4.6e-05	0.000107	0.428	0.668
aparc-a2009s_rh_volume_G-cingul-Post-dorsal	-0.009	0.031	-0.301	0.763	-0.019	0.033	-0.588	0.557	-1.49e-05	0.000102	-0.146	0.884	-0.000113	0.000113	-1.006	0.314
aparc-a2009s_rh_volume_G-cingul-Post-ventral	0.019	0.033	0.562	0.574	0.001	0.035	0.026	0.979	6.75e-05	0.00011	0.615	0.538	7.08e-06	0.000121	0.059	0.953
aparc-a2009s_rh_volume_G-cuneus	-0.029	0.032	-0.89	0.374	-0.032	0.034	-0.935	0.35	5.87e-05	0.000106	0.552	0.581	2.34e-05	0.000118	0.199	0.842
aparc-a2009s_rh_volume_G-front-inf-Opercular	0.003	0.031	0.089	0.929	0.002	0.033	0.05	0.96	-1.52e-05	0.000102	-0.149	0.882	-5.79e-05	0.000113	-0.514	0.607
aparc-a2009s_rh_volume_G-front-inf-Orbital	-0.026	0.035	-0.755	0.45	-0.033	0.037	-0.901	0.368	-0.000133	0.000115	-1.156	0.248	-0.000171	0.000127	-1.348	0.178
aparc-a2009s_rh_volume_G-front-inf-Triangul	-0.034	0.034	-0.999	0.318	-0.034	0.036	-0.954	0.34	8.17e-05	0.000112	0.728	0.467	3.8e-05	0.000124	0.306	0.759
aparc-a2009s_rh_volume_G-front-middle	-0.021	0.029	-0.747	0.455	-0.034	0.03	-1.104	0.27	0.000282	9.46e-05	2.978	0.0029	0.000144	0.000104	1.381	0.167
aparc-a2009s_rh_volume_G-front-sup	-0.048	0.027	-1.751	0.08	-0.038	0.029	-1.314	0.189	-4.07e-05	8.96e-05	-0.454	0.65	-9.21e-05	9.89e-05	-0.932	0.351
aparc-a2009s_rh_volume_G-Ins-lg+S-cent-ins	-0.046	0.032	-1.426	0.154	-0.019	0.034	-0.571	0.568	4.59e-05	0.000106	0.434	0.664	0.000105	0.000117	0.901	0.368
aparc-a2009s_rh_volume_G-insular-short	-0.008	0.031	-0.249	0.803	-0.001	0.032	-0.038	0.97	3.42e-05	0.000101	0.337	0.736	7.04e-06	0.000111	0.063	0.95
aparc-a2009s_rh_volume_G-occipital-middle	0.034	0.031	1.1	0.271	0.025	0.032	0.785	0.433	0.00034	0.000101	3.371	0.00075	0.000213	0.000111	1.91	0.0562
aparc-a2009s_rh_volume_G-occipital-sup	-0.054	0.033	-1.651	0.0987	-0.049	0.035	-1.405	0.16	0.00012	0.000108	1.106	0.269	0.000142	0.00012	1.185	0.236
aparc-a2009s_rh_volume_G-oc-temp-lat-fusifor	-0.021	0.031	-0.652	0.514	-0.008	0.033	-0.242	0.809	-0.000241	0.000104	-2.323	0.0202	-0.000218	0.000115	-1.902	0.0572
aparc-a2009s_rh_volume_G-oc-temp-med-Lingual	0.029	0.034	0.839	0.402	0.012	0.036	0.342	0.732	0.000108	0.000113	0.956	0.339	2.64e-06	0.000125	0.021	0.983
aparc-a2009s_rh_volume_G-oc-temp-med-Parahip	0.022	0.035	0.622	0.534	0.027	0.037	0.719	0.472	-0.00029	0.000116	-2.497	0.0125	-0.000254	0.000128	-1.983	0.0474
aparc-a2009s_rh_volume_G-orbital	-0.021	0.028	-0.759	0.448	-0.023	0.03	-0.764	0.445	-2.12e-05	9.24e-05	-0.229	0.819	-0.000115	0.000102	-1.132	0.258
aparc-a2009s_rh_volume_G-pariet-inf-Angular	-0.011	0.032	-0.354	0.723	-0.03	0.033	-0.891	0.373	8.66e-05	0.000104	0.83	0.407	2.35e-05	0.000115	0.204	0.838
aparc-a2009s_rh_volume_G-pariet-inf-Supramar	-0.048	0.03	-1.578	0.115	-0.049	0.032	-1.542	0.123	-0.000191	9.95e-05	-1.919	0.055	-0.00017	0.00011	-1.548	0.122
aparc-a2009s_rh_volume_G-parietal-sup	-0.09	0.032	-2.806	0.00502	-0.089	0.034	-2.633	0.00848	-6.17e-05	0.000106	-0.582	0.56	-4.6e-05	0.000117	-0.394	0.694
aparc-a2009s_rh_volume_G-postcentral	-0.03	0.032	-0.937	0.349	-0.046	0.034	-1.377	0.169	0.000107	0.000105	1.019	0.308	0.000107	0.000115	0.929	0.353
aparc-a2009s_rh_volume_G-precentral	-0.035	0.03	-1.187	0.235	-0.046	0.032	-1.473	0.141	2.98e-05	9.82e-05	0.303	0.762	4.22e-06	0.000108	0.039	0.969
aparc-a2009s_rh_volume_G-precuneus	-0.081	0.03	-2.684	0.00728	-0.085	0.032	-2.642	0.00824	-6.05e-05	9.95e-05	-0.609	0.543	-0.000102	0.00011	-0.924	0.356
aparc-a2009s_rh_volume_G-rectus	0.009	0.032	0.288	0.773	0.023	0.033	0.683	0.495	-2.64e-05	0.000104	-0.253	0.8	-4.29e-05	0.000115	-0.374	0.708
aparc-a2009s_rh_volume_G-subcallosal	-0.049	0.032	-1.544	0.123	-0.042	0.034	-1.261	0.208	-0.000225	0.000104	-2.153	0.0313	-0.000274	0.000115	-2.378	0.0174
aparc-a2009s_rh_volume_G-temp-sup-G-T-transv	-0.041	0.033	-1.247	0.212	-0.019	0.035	-0.527	0.598	-5.33e-05	0.000109	-0.488	0.625	-7.88e-06	0.00012	-0.065	0.948
aparc-a2009s_rh_volume_G-temp-sup-Lateral	-0.025	0.029	-0.857	0.392	-0.018	0.031	-0.579	0.562	5.26e-07	9.62e-05	0.005	0.996	-5.65e-05	0.000106	-0.532	0.595
aparc-a2009s_rh_volume_G-temp-sup-Plan-polar	0.011	0.031	0.359	0.719	0.003	0.033	0.089	0.929	0.00011	0.000103	1.066	0.287	7.58e-05	0.000113	0.668	0.504
aparc-a2009s_rh_volume_G-temp-sup-Plan-tempo	-0.016	0.032	-0.501	0.616	-0.014	0.035	-0.391	0.696	-0.00017	0.000107	-1.588	0.112	-0.000113	0.000119	-0.952	0.341
aparc-a2009s_rh_volume_G-temporal-inf	0.01	0.029	0.352	0.725	0.008	0.031	0.243	0.808	0.000106	9.7e-05	1.091	0.275	9.86e-05	0.000107	0.921	0.357
aparc-a2009s_rh_volume_G-temporal-middle	-0.047	0.027	-1.705	0.0882	-0.038	0.029	-1.326	0.185	-0.000105	9.06e-05	-1.16	0.246	-0.000188	9.98e-05	-1.881	0.06
aparc-a2009s_rh_volume_Lat-Fis-ant-Horizont	0.04	0.035	1.127	0.26	0.043	0.037	1.137	0.256	-5.54e-05	0.000117	-0.473	0.636	-2.13e-05	0.000129	-0.165	0.869
aparc-a2009s_rh_volume_Lat-Fis-ant-Vertical	-0.028	0.036	-0.774	0.439	-0.029	0.038	-0.761	0.447	-6.64e-05	0.000119	-0.558	0.577	-0.000108	0.000131	-0.824	0.41
aparc-a2009s_rh_volume_Lat-Fis-post	-0.043	0.031	-1.363	0.173	-0.032	0.033	-0.961	0.337	-0.00021	0.000103	-2.032	0.0422	-0.0001	0.000114	-0.881	0.378
aparc-a2009s_rh_volume_Pole-occipital	-0.072	0.031	-2.322	0.0203	-0.075	0.033	-2.281	0.0225	3.85e-05	0.000103	0.375	0.708	-5.41e-05	0.000113	-0.478	0.633
aparc-a2009s_rh_volume_Pole-temporal	-0.021	0.032	-0.634	0.526	-0.018	0.034	-0.534	0.593	0.000169	0.000107	1.578	0.115	0.00014	0.000118	1.186	0.236
aparc-a2009s_rh_volume_S-calcarine	0.012	0.033	0.374	0.709	-0.005	0.035	-0.152	0.879	8.78e-05	0.00011	0.798	0.425	-5.42e-05	0.000121	-0.446	0.655
aparc-a2009s_rh_volume_S-central	-0.031	0.032	-0.97	0.332	-0.035	0.034	-1.038	0.299	-0.000192	0.000106	-1.817	0.0692	-0.000186	0.000116	-1.599	0.11
aparc-a2009s_rh_volume_S-cingul-Marginalis	-0.017	0.031	-0.525	0.6	0.005	0.033	0.138	0.89	-0.000239	0.000104	-2.302	0.0214	-0.000148	0.000115	-1.29	0.197
aparc-a2009s_rh_volume_S-circular-insula-ant	-0.005	0.033	-0.163	0.87	-0.004	0.035	-0.104	0.917	-0.000202	0.000109	-1.842	0.0655	-0.000166	0.000121	-1.371	0.17
aparc-a2009s_rh_volume_S-circular-insula-inf	0.028	0.031	0.895	0.371	0.041	0.033	1.219	0.223	4.45e-05	0.000104	0.429	0.668	8.32e-06	0.000114	0.073	0.942
aparc-a2009s_rh_volume_S-circular-insula-sup	0.041	0.03	1.368	0.172	0.045	0.032	1.411	0.158	-9.96e-05	9.83e-05	-1.013	0.311	-9.8e-05	0.000109	-0.901	0.367
aparc-a2009s_rh_volume_S-collat-transv-ant	-0.018	0.033	-0.556	0.578	-0.017	0.035	-0.493	0.622	8.57e-06	0.000109	0.079	0.937	6.56e-05	0.000121	0.545	0.586
aparc-a2009s_rh_volume_S-collat-transv-post	0.02	0.035	0.566	0.572	0.012	0.037	0.329	0.742	6.43e-05	0.000117	0.552	0.581	2.16e-05	0.000129	0.168	0.867
aparc-a2009s_rh_volume_S-front-inf	-0.039	0.032	-1.245	0.213	-0.055	0.034	-1.636	0.102	0.00013	0.000104	1.249	0.212	0.000119	0.000115	1.032	0.302
aparc-a2009s_rh_volume_S-front-middle	0.024	0.031	0.782	0.434	0.033	0.033	1.008	0.313	0.000255	0.000102	2.515	0.0119	0.000201	0.000112	1.799	0.0721
aparc-a2009s_rh_volume_S-front-sup	-0.037	0.031	-1.22	0.223	-0.041	0.033	-1.254	0.21	-0.000132	0.000101	-1.302	0.193	-0.000179	0.000112	-1.602	0.109
aparc-a2009s_rh_volume_S-interm-prim-Jensen	-0.067	0.035	-1.905	0.0568	-0.079	0.037	-2.141	0.0323	-0.00015	0.000115	-1.299	0.194	-0.000113	0.000127	-0.886	0.376
aparc-a2009s_rh_volume_S-intrapariet+P-trans	-0.053	0.032	-1.646	0.0998	-0.06	0.034	-1.751	0.08	2.6e-05	0.000106	0.245	0.806	7.87e-06	0.000117	0.067	0.946
aparc-a2009s_rh_volume_S-oc-middle+Lunatus	-0.038	0.034	-1.133	0.257	-0.036	0.036	-0.995	0.32	0.000197	0.000111	1.766	0.0773	0.000116	0.000123	0.941	0.347
aparc-a2009s_rh_volume_S-oc-sup+transversal	0.024	0.033	0.713	0.476	0.029	0.035	0.806	0.421	0.000213	0.00011	1.932	0.0534	0.000235	0.000122	1.938	0.0526
aparc-a2009s_rh_volume_S-occipital-ant	-0.005	0.034	-0.14	0.889	0.008	0.036	0.219	0.826	0.000204	0.000111	1.842	0.0654	0.000192	0.000122	1.57	0.116
aparc-a2009s_rh_volume_S-oc-temp-lat	-0.007	0.031	-0.222	0.824	0.001	0.033	0.029	0.977	-0.000134	0.000104	-1.29	0.197	-0.000164	0.000115	-1.433	0.152
aparc-a2009s_rh_volume_S-oc-temp-med+Lingual	-0.072	0.03	-2.389	0.0169	-0.066	0.032	-2.065	0.039	-0.000129	0.0001	-1.288	0.198	-0.000105	0.000111	-0.95	0.342
aparc-a2009s_rh_volume_S-orbital-lateral	-0.006	0.034	-0.19	0.85	-0.002	0.036	-0.048	0.962	-0.000172	0.000112	-1.53	0.126	-0.000188	0.000124	-1.526	0.127
aparc-a2009s_rh_volume_S-orbital-med-olfact	-0.022	0.031	-0.72	0.471	-0.007	0.033	-0.225	0.822	-3.67e-05	0.000103	-0.357	0.721	7.53e-06	0.000114	0.066	0.947
aparc-a2009s_rh_volume_S-orbital-H-Shaped	0.034	0.03	1.145	0.252	0.037	0.032	1.187	0.235	7.72e-05	9.8e-05	0.787	0.431	-4.45e-05	0.000108	-0.411	0.681
aparc-a2009s_rh_volume_S-parieto-occipital	-0.027	0.031	-0.847	0.397	-0.016	0.033	-0.491	0.624	6.2e-05	0.000104	0.598	0.55	1.23e-05	0.000114	0.108	0.914
aparc-a2009s_rh_volume_S-pericallosal	0.042	0.033	1.259	0.208	0.05	0.035	1.41	0.159	0.000114	0.00011	1.037	0.3	7.05e-06	0.000121	0.058	0.953
aparc-a2009s_rh_volume_S-postcentral	-0.02	0.031	-0.647	0.517	-0.028	0.033	-0.843	0.399	-7.32e-05	0.000104	-0.703	0.482	-7.36e-05	0.000115	-0.641	0.521
aparc-a2009s_rh_volume_S-precentral-inf-part	-0.075	0.033	-2.248	0.0246	-0.077	0.035	-2.18	0.0293	3.19e-05	0.000109	0.291	0.771	-5.83e-05	0.000121	-0.483	0.629
aparc-a2009s_rh_volume_S-precentral-sup-part	-0.084	0.034	-2.479	0.0132	-0.068	0.036	-1.872	0.0613	-0.000157	0.000112	-1.402	0.161	-0.000215	0.000124	-1.735	0.0828
aparc-a2009s_rh_volume_S-suborbital	-0.008	0.036	-0.237	0.813	0.004	0.038	0.117	0.907	0.000231	0.000118	1.961	0.0499	0.000221	0.00013	1.705	0.0883
aparc-a2009s_rh_volume_S-subparietal	-0.01	0.032	-0.308	0.758	-0.019	0.034	-0.547	0.584	-0.000165	0.000105	-1.565	0.118	-0.000186	0.000117	-1.592	0.111
aparc-a2009s_rh_volume_S-temporal-inf	0.008	0.03	0.253	0.8	0.008	0.032	0.252	0.801	-8.71e-06	0.0001	-0.087	0.931	2.89e-05	0.00011	0.262	0.793
aparc-a2009s_rh_volume_S-temporal-sup	-0.045	0.029	-1.581	0.114	-0.043	0.03	-1.404	0.16	2.8e-05	9.44e-05	0.297	0.766	-6.35e-05	0.000104	-0.61	0.542
aparc-a2009s_rh_volume_S-temporal-transverse	0.024	0.035	0.678	0.498	0.032	0.037	0.862	0.389	-4.36e-05	0.000116	-0.376	0.707	-0.000106	0.000128	-0.827	0.408
aparc-Desikan_lh_area_TotalSurface	-0.011	0.017	-0.631	0.528	-0.002	0.018	-0.106	0.916	-0.000231	5.72e-05	-4.042	5.33e-05	-0.000215	6.32e-05	-3.398	0.000679
aparc-Desikan_lh_area_bankssts	-0.012	0.032	-0.376	0.707	-0.007	0.034	-0.219	0.826	1.63e-06	0.000106	0.015	0.988	-1.32e-05	0.000117	-0.113	0.91
aparc-Desikan_lh_area_caudalanteriorcingulate	-0.033	0.033	-0.989	0.323	-0.031	0.035	-0.881	0.378	0.000177	0.00011	1.609	0.108	2.99e-05	0.000121	0.246	0.806
aparc-Desikan_lh_area_caudalmiddlefrontal	0.022	0.03	0.731	0.465	0.022	0.032	0.682	0.495	-0.000113	0.0001	-1.123	0.261	-0.000181	0.000111	-1.635	0.102
aparc-Desikan_lh_area_cuneus	-0.032	0.033	-0.967	0.333	-0.044	0.035	-1.28	0.201	-0.000145	0.000108	-1.349	0.177	-0.000179	0.000119	-1.502	0.133
aparc-Desikan_lh_area_entorhinal	0	0.034	0.011	0.991	0.005	0.036	0.148	0.883	-0.000117	0.000113	-1.034	0.301	-3.96e-05	0.000125	-0.317	0.751
aparc-Desikan_lh_area_fusiform	-0.009	0.027	-0.319	0.75	0.003	0.028	0.091	0.928	-0.000255	8.85e-05	-2.876	0.00403	-0.000191	9.78e-05	-1.95	0.0511
aparc-Desikan_lh_area_inferiorparietal	-0.012	0.03	-0.409	0.683	-0.012	0.031	-0.378	0.705	5.41e-05	9.79e-05	0.553	0.58	5.9e-05	0.000108	0.546	0.585
aparc-Desikan_lh_area_inferiortemporal	0.009	0.028	0.319	0.75	0.027	0.029	0.92	0.357	-0.000176	9.09e-05	-1.937	0.0527	-0.000194	0.0001	-1.935	0.0531
aparc-Desikan_lh_area_isthmuscingulate	0.001	0.028	0.019	0.985	0.003	0.03	0.096	0.924	-0.00041	9.33e-05	-4.388	1.15e-05	-0.000346	0.000103	-3.364	0.000769
aparc-Desikan_lh_area_lateraloccipital	-0.026	0.029	-0.9	0.368	-0.02	0.031	-0.666	0.506	-0.000122	9.57e-05	-1.277	0.202	-0.000103	0.000106	-0.977	0.329
aparc-Desikan_lh_area_lateralorbitofrontal	0.011	0.026	0.422	0.673	0.013	0.027	0.492	0.623	-8.15e-05	8.49e-05	-0.96	0.337	-0.000153	9.39e-05	-1.625	0.104
aparc-Desikan_lh_area_lingual	0.007	0.032	0.224	0.823	-0.015	0.034	-0.43	0.667	-9.83e-05	0.000107	-0.922	0.357	-9.28e-05	0.000118	-0.788	0.431
aparc-Desikan_lh_area_medialorbitofrontal	-0.001	0.027	-0.029	0.977	0.018	0.029	0.614	0.539	-4.76e-05	8.9e-05	-0.535	0.593	-3.11e-05	9.81e-05	-0.317	0.752
aparc-Desikan_lh_area_middletemporal	-0.044	0.026	-1.675	0.094	-0.024	0.028	-0.847	0.397	-0.000233	8.7e-05	-2.682	0.00732	-0.000242	9.58e-05	-2.526	0.0116
aparc-Desikan_lh_area_parahippocampal	-0.017	0.031	-0.549	0.583	-0.007	0.033	-0.201	0.84	-0.000518	0.000103	-5.022	5.15e-07	-0.000477	0.000114	-4.187	2.84e-05
aparc-Desikan_lh_area_paracentral	-0.007	0.03	-0.251	0.802	-0.012	0.031	-0.38	0.704	-0.000114	9.78e-05	-1.17	0.242	-0.000136	0.000108	-1.256	0.209
aparc-Desikan_lh_area_parsopercularis	-0.048	0.032	-1.501	0.134	-0.023	0.034	-0.662	0.508	-5.83e-05	0.000106	-0.548	0.584	-0.000138	0.000117	-1.178	0.239
aparc-Desikan_lh_area_parsorbitalis	-0.064	0.029	-2.203	0.0276	-0.054	0.031	-1.75	0.0802	1.66e-05	9.64e-05	0.173	0.863	-2.82e-05	0.000106	-0.265	0.791
aparc-Desikan_lh_area_parstriangularis	-0.035	0.032	-1.086	0.277	-0.017	0.034	-0.505	0.613	-0.000273	0.000105	-2.595	0.00946	-0.000326	0.000116	-2.812	0.00493
aparc-Desikan_lh_area_pericalcarine	-0.018	0.035	-0.51	0.61	-0.024	0.037	-0.663	0.507	-5.16e-05	0.000115	-0.449	0.653	-0.0001	0.000127	-0.788	0.431
aparc-Desikan_lh_area_postcentral	-0.008	0.026	-0.316	0.752	-0.007	0.028	-0.257	0.797	-0.000287	8.67e-05	-3.305	0.000952	-0.000233	9.58e-05	-2.428	0.0152
aparc-Desikan_lh_area_posteriorcingulate	-0.023	0.03	-0.775	0.439	-0.008	0.032	-0.239	0.811	-0.000222	9.99e-05	-2.224	0.0262	-0.000226	0.00011	-2.053	0.0401
aparc-Desikan_lh_area_precentral	-0.004	0.027	-0.153	0.879	0.002	0.028	0.061	0.951	-0.000227	8.78e-05	-2.583	0.00981	-0.000178	9.69e-05	-1.833	0.0669
aparc-Desikan_lh_area_precuneus	0.005	0.027	0.2	0.842	0.02	0.029	0.699	0.485	-0.000195	8.99e-05	-2.166	0.0303	-0.000126	9.95e-05	-1.266	0.206
aparc-Desikan_lh_area_rostralanteriorcingulate	-0.001	0.029	-0.047	0.963	0	0.031	0.005	0.996	-5.78e-05	9.55e-05	-0.605	0.545	-7.66e-05	0.000106	-0.727	0.467
aparc-Desikan_lh_area_rostralmiddlefrontal	0.019	0.026	0.731	0.465	0.014	0.027	0.525	0.599	-5.88e-05	8.46e-05	-0.695	0.487	-0.000135	9.35e-05	-1.442	0.149
aparc-Desikan_lh_area_superiorfrontal	0.013	0.025	0.514	0.607	0.02	0.026	0.777	0.437	-0.000166	8.12e-05	-2.048	0.0406	-0.000155	8.98e-05	-1.728	0.084
aparc-Desikan_lh_area_superiorparietal	-0.023	0.03	-0.786	0.432	-0.015	0.032	-0.479	0.632	-0.000241	9.79e-05	-2.458	0.014	-0.000129	0.000108	-1.19	0.234
aparc-Desikan_lh_area_superiortemporal	0.029	0.026	1.122	0.262	0.043	0.028	1.563	0.118	-0.000206	8.61e-05	-2.39	0.0169	-0.000186	9.52e-05	-1.957	0.0504
aparc-Desikan_lh_area_supramarginal	-0.055	0.028	-1.958	0.0502	-0.047	0.03	-1.567	0.117	-0.000264	9.35e-05	-2.821	0.00479	-0.000175	0.000103	-1.692	0.0907
aparc-Desikan_lh_area_frontalpole	0.012	0.031	0.371	0.71	0.024	0.033	0.732	0.464	-6.42e-06	0.000104	-0.062	0.951	8.67e-05	0.000114	0.758	0.448
aparc-Desikan_lh_area_transversetemporal	0.051	0.032	1.577	0.115	0.065	0.034	1.897	0.0578	-0.000375	0.000107	-3.499	0.000468	-0.000301	0.000118	-2.545	0.0109
aparc-Desikan_lh_area_insula	0.013	0.027	0.475	0.635	0.031	0.029	1.069	0.285	-0.000385	8.87e-05	-4.34	1.43e-05	-0.000344	9.81e-05	-3.505	0.000457
aparc-Desikan_rh_area_TotalSurface	-0.019	0.017	-1.104	0.27	-0.009	0.018	-0.491	0.623	-0.000219	5.69e-05	-3.843	0.000122	-0.000203	6.29e-05	-3.231	0.00123
aparc-Desikan_rh_area_bankssts	-0.045	0.032	-1.401	0.161	-0.041	0.034	-1.201	0.23	-8.99e-05	0.000107	-0.843	0.399	-9.02e-05	0.000118	-0.766	0.444
aparc-Desikan_rh_area_caudalanteriorcingulate	0.07	0.034	2.088	0.0368	0.078	0.036	2.196	0.0281	0.000169	0.000111	1.524	0.128	3.84e-05	0.000122	0.313	0.754
aparc-Desikan_rh_area_caudalmiddlefrontal	-0.075	0.031	-2.429	0.0151	-0.076	0.033	-2.318	0.0205	-3.14e-05	0.000102	-0.308	0.758	-0.000152	0.000113	-1.351	0.177
aparc-Desikan_rh_area_cuneus	-0.024	0.031	-0.751	0.453	-0.018	0.033	-0.525	0.599	-0.000155	0.000104	-1.487	0.137	-0.00016	0.000115	-1.395	0.163
aparc-Desikan_rh_area_entorhinal	0.014	0.034	0.422	0.673	0.007	0.036	0.194	0.847	-0.000193	0.000112	-1.716	0.0862	-2.01e-05	0.000124	-0.162	0.871
aparc-Desikan_rh_area_fusiform	-0.041	0.026	-1.539	0.124	-0.02	0.028	-0.728	0.467	-0.00047	8.75e-05	-5.375	7.72e-08	-0.000397	9.66e-05	-4.11	3.97e-05
aparc-Desikan_rh_area_inferiorparietal	0.004	0.029	0.155	0.877	0.01	0.03	0.346	0.73	6.27e-05	9.46e-05	0.663	0.507	4.5e-05	0.000104	0.431	0.666
aparc-Desikan_rh_area_inferiortemporal	0.015	0.027	0.572	0.567	0.019	0.028	0.687	0.492	-0.000104	8.8e-05	-1.185	0.236	-4.68e-05	9.72e-05	-0.482	0.63
aparc-Desikan_rh_area_isthmuscingulate	0.034	0.029	1.187	0.235	0.039	0.031	1.268	0.205	-0.000268	9.52e-05	-2.818	0.00484	-0.000327	0.000105	-3.117	0.00183
aparc-Desikan_rh_area_lateraloccipital	-0.032	0.029	-1.102	0.271	-0.02	0.031	-0.638	0.524	-2.08e-05	9.58e-05	-0.217	0.828	1.38e-06	0.000106	0.013	0.99
aparc-Desikan_rh_area_lateralorbitofrontal	-0.014	0.028	-0.508	0.612	-0.011	0.029	-0.364	0.716	-7.63e-05	9.12e-05	-0.837	0.403	-9.94e-05	0.000101	-0.989	0.323
aparc-Desikan_rh_area_lingual	0.022	0.032	0.677	0.499	0.01	0.034	0.282	0.778	-7.96e-05	0.000107	-0.746	0.456	-0.000116	0.000118	-0.984	0.325
aparc-Desikan_rh_area_medialorbitofrontal	0.004	0.025	0.152	0.879	0.014	0.027	0.509	0.611	-0.000241	8.38e-05	-2.876	0.00403	-0.000213	9.26e-05	-2.299	0.0215
aparc-Desikan_rh_area_middletemporal	0	0.025	-0.018	0.986	0.012	0.027	0.445	0.656	-0.000148	8.36e-05	-1.773	0.0763	-0.000137	9.22e-05	-1.488	0.137
aparc-Desikan_rh_area_parahippocampal	-0.031	0.031	-0.991	0.322	-0.024	0.033	-0.721	0.471	-0.000579	0.000103	-5.615	2e-08	-0.000647	0.000114	-5.677	1.39e-08
aparc-Desikan_rh_area_paracentral	0.009	0.03	0.315	0.753	0.028	0.032	0.874	0.382	-0.000302	9.8e-05	-3.086	0.00203	-0.000285	0.000108	-2.63	0.00855
aparc-Desikan_rh_area_parsopercularis	-0.003	0.032	-0.088	0.93	0.006	0.034	0.18	0.857	-0.0002	0.000105	-1.91	0.0562	-0.000194	0.000115	-1.681	0.0928
aparc-Desikan_rh_area_parsorbitalis	-0.01	0.029	-0.339	0.734	-0.01	0.031	-0.336	0.737	-0.000269	9.62e-05	-2.797	0.00517	-0.000299	0.000106	-2.808	0.00498
aparc-Desikan_rh_area_parstriangularis	-0.012	0.032	-0.369	0.712	-0.01	0.034	-0.294	0.769	-9.84e-05	0.000105	-0.942	0.346	-4.49e-05	0.000116	-0.389	0.697
aparc-Desikan_rh_area_pericalcarine	-0.032	0.034	-0.948	0.343	-0.038	0.036	-1.051	0.293	-0.000145	0.000113	-1.28	0.2	-0.000178	0.000125	-1.421	0.155
aparc-Desikan_rh_area_postcentral	-0.019	0.027	-0.694	0.488	-0.018	0.029	-0.646	0.518	-0.000305	8.91e-05	-3.426	0.000613	-0.000273	9.83e-05	-2.78	0.00544
aparc-Desikan_rh_area_posteriorcingulate	0.026	0.03	0.858	0.391	0.049	0.032	1.558	0.119	7.54e-06	9.85e-05	0.077	0.939	-6e-05	0.000109	-0.553	0.58
aparc-Desikan_rh_area_precentral	-0.048	0.027	-1.795	0.0727	-0.043	0.029	-1.504	0.133	-0.000265	8.91e-05	-2.975	0.00294	-0.000249	9.84e-05	-2.528	0.0115
aparc-Desikan_rh_area_precuneus	-0.039	0.026	-1.46	0.144	-0.03	0.028	-1.051	0.294	-0.000295	8.76e-05	-3.37	0.000754	-0.000275	9.69e-05	-2.832	0.00462
aparc-Desikan_rh_area_rostralanteriorcingulate	0.031	0.031	0.979	0.327	0.058	0.033	1.745	0.081	5.43e-05	0.000104	0.524	0.6	-3.16e-06	0.000114	-0.028	0.978
aparc-Desikan_rh_area_rostralmiddlefrontal	0.024	0.026	0.913	0.362	0.026	0.028	0.947	0.344	9.68e-05	8.58e-05	1.128	0.259	6.07e-05	9.44e-05	0.643	0.52
aparc-Desikan_rh_area_superiorfrontal	0.001	0.025	0.039	0.969	0.014	0.026	0.532	0.595	-0.000217	8.14e-05	-2.669	0.00761	-0.000195	9.01e-05	-2.164	0.0305
aparc-Desikan_rh_area_superiorparietal	-0.071	0.029	-2.465	0.0137	-0.064	0.031	-2.083	0.0372	-0.000206	9.6e-05	-2.148	0.0318	-0.000126	0.000106	-1.189	0.235
aparc-Desikan_rh_area_superiortemporal	-0.007	0.026	-0.262	0.794	0.014	0.027	0.527	0.598	-0.000314	8.54e-05	-3.679	0.000234	-0.000288	9.43e-05	-3.051	0.00229
aparc-Desikan_rh_area_supramarginal	-0.045	0.029	-1.561	0.119	-0.045	0.03	-1.467	0.142	-0.000306	9.44e-05	-3.241	0.00119	-0.000206	0.000104	-1.974	0.0483
aparc-Desikan_rh_area_frontalpole	0.032	0.031	1.019	0.308	0.057	0.033	1.712	0.0869	-9.02e-06	0.000104	-0.087	0.931	7.39e-05	0.000114	0.646	0.518
aparc-Desikan_rh_area_transversetemporal	0.002	0.031	0.055	0.956	0.02	0.033	0.591	0.554	-0.000215	0.000104	-2.07	0.0385	-0.000224	0.000114	-1.965	0.0494
aparc-Desikan_rh_area_insula	0.013	0.027	0.486	0.627	0.038	0.029	1.318	0.188	-0.000296	9.01e-05	-3.286	0.00102	-0.000215	9.95e-05	-2.159	0.0308
aparc-pial_lh_area_TotalSurface	-0.016	0.016	-0.948	0.343	-0.009	0.017	-0.493	0.622	-0.00015	5.44e-05	-2.764	0.00571	-0.000141	6e-05	-2.351	0.0187
aparc-pial_lh_area_bankssts	-0.003	0.032	-0.105	0.917	0.002	0.034	0.053	0.958	0.000103	0.000107	0.963	0.336	3.26e-05	0.000118	0.277	0.782
aparc-pial_lh_area_caudalanteriorcingulate	-0.035	0.034	-1.021	0.307	-0.035	0.036	-0.959	0.338	0.000121	0.000113	1.068	0.286	1.13e-05	0.000125	0.09	0.928
aparc-pial_lh_area_caudalmiddlefrontal	0.021	0.031	0.66	0.51	0.024	0.033	0.722	0.47	-7.13e-05	0.000104	-0.686	0.493	-0.000136	0.000115	-1.189	0.235
aparc-pial_lh_area_cuneus	-0.023	0.033	-0.689	0.491	-0.037	0.035	-1.06	0.289	-7.45e-05	0.000108	-0.69	0.49	-9.4e-05	0.000119	-0.789	0.43
aparc-pial_lh_area_entorhinal	0.015	0.034	0.44	0.66	0.026	0.037	0.718	0.473	-0.000169	0.000114	-1.491	0.136	-9.22e-05	0.000125	-0.736	0.462
aparc-pial_lh_area_fusiform	-0.034	0.029	-1.165	0.244	-0.028	0.031	-0.912	0.362	-0.000131	9.72e-05	-1.342	0.18	-0.0001	0.000107	-0.935	0.35
aparc-pial_lh_area_inferiorparietal	-0.006	0.03	-0.205	0.838	-0.007	0.032	-0.232	0.817	0.000132	9.95e-05	1.327	0.184	0.000127	0.00011	1.16	0.246
aparc-pial_lh_area_inferiortemporal	0.017	0.029	0.585	0.558	0.025	0.031	0.795	0.427	-4.4e-05	9.64e-05	-0.457	0.648	-5.95e-05	0.000106	-0.56	0.576
aparc-pial_lh_area_isthmuscingulate	-0.004	0.03	-0.125	0.9	-0.002	0.031	-0.07	0.944	-0.000292	9.77e-05	-2.993	0.00277	-0.000233	0.000108	-2.165	0.0304
aparc-pial_lh_area_lateraloccipital	-0.018	0.029	-0.618	0.537	-0.017	0.03	-0.552	0.581	-5.52e-05	9.41e-05	-0.587	0.557	-6.06e-05	0.000104	-0.584	0.559
aparc-pial_lh_area_lateralorbitofrontal	-0.011	0.027	-0.406	0.685	-0.007	0.028	-0.254	0.799	-0.000125	8.78e-05	-1.429	0.153	-0.000167	9.7e-05	-1.724	0.0848
aparc-pial_lh_area_lingual	0.001	0.033	0.039	0.969	-0.015	0.035	-0.443	0.658	-0.000101	0.000108	-0.934	0.35	-0.00012	0.000119	-1.002	0.316
aparc-pial_lh_area_medialorbitofrontal	0.004	0.028	0.142	0.887	0.019	0.03	0.62	0.535	2.29e-05	9.35e-05	0.245	0.806	4.73e-05	0.000103	0.459	0.646
aparc-pial_lh_area_middletemporal	-0.075	0.028	-2.73	0.00635	-0.054	0.029	-1.831	0.0671	-0.000238	9.13e-05	-2.61	0.00906	-0.000256	0.000101	-2.541	0.0111
aparc-pial_lh_area_parahippocampal	-0.021	0.034	-0.629	0.529	-0.014	0.036	-0.392	0.695	-0.00047	0.000111	-4.249	2.15e-05	-0.000467	0.000122	-3.827	0.00013
aparc-pial_lh_area_paracentral	-0.015	0.03	-0.507	0.612	-0.017	0.032	-0.532	0.595	-0.000132	9.99e-05	-1.32	0.187	-0.00013	0.00011	-1.181	0.238
aparc-pial_lh_area_parsopercularis	-0.054	0.033	-1.639	0.101	-0.034	0.035	-0.977	0.329	2.99e-06	0.000109	0.027	0.978	-9.53e-05	0.000121	-0.79	0.43
aparc-pial_lh_area_parsorbitalis	-0.05	0.031	-1.617	0.106	-0.048	0.033	-1.434	0.152	-1.28e-05	0.000103	-0.125	0.901	-7.63e-05	0.000114	-0.671	0.502
aparc-pial_lh_area_parstriangularis	-0.033	0.033	-1.016	0.31	-0.016	0.035	-0.446	0.655	-0.000271	0.000108	-2.5	0.0124	-0.000326	0.000119	-2.726	0.00641
aparc-pial_lh_area_pericalcarine	-0.009	0.034	-0.271	0.787	-0.013	0.036	-0.363	0.717	-3.85e-07	0.000113	-0.003	0.997	-2.82e-05	0.000125	-0.226	0.821
aparc-pial_lh_area_postcentral	-0.004	0.027	-0.135	0.893	-0.007	0.028	-0.235	0.814	-0.000192	8.83e-05	-2.171	0.0299	-0.000146	9.74e-05	-1.498	0.134
aparc-pial_lh_area_posteriorcingulate	-0.018	0.031	-0.575	0.566	0	0.033	0.005	0.996	-0.000195	0.000103	-1.893	0.0584	-0.000228	0.000113	-2.008	0.0446
aparc-pial_lh_area_precentral	-0.004	0.027	-0.142	0.887	-0.002	0.028	-0.059	0.953	-0.000178	8.84e-05	-2.016	0.0439	-9.85e-05	9.72e-05	-1.013	0.311
aparc-pial_lh_area_precuneus	0.002	0.028	0.07	0.944	0.014	0.029	0.466	0.642	-0.000261	9.16e-05	-2.85	0.00438	-0.000185	0.000101	-1.825	0.068
aparc-pial_lh_area_rostralanteriorcingulate	0.001	0.03	0.047	0.962	0.003	0.032	0.081	0.935	-3.05e-05	0.000101	-0.303	0.762	-9.06e-05	0.000111	-0.814	0.416
aparc-pial_lh_area_rostralmiddlefrontal	0.025	0.026	0.966	0.334	0.019	0.028	0.67	0.503	2.12e-06	8.65e-05	0.025	0.98	-6.54e-05	9.55e-05	-0.685	0.494
aparc-pial_lh_area_superiorfrontal	0.016	0.025	0.617	0.537	0.023	0.027	0.851	0.395	-9.74e-05	8.34e-05	-1.169	0.243	-8.18e-05	9.21e-05	-0.888	0.374
aparc-pial_lh_area_superiorparietal	-0.026	0.03	-0.886	0.375	-0.021	0.032	-0.653	0.514	-0.000111	9.81e-05	-1.131	0.258	-2.1e-05	0.000109	-0.194	0.847
aparc-pial_lh_area_superiortemporal	0.021	0.027	0.778	0.436	0.031	0.029	1.075	0.282	-2.79e-06	8.99e-05	-0.031	0.975	6.1e-06	9.91e-05	0.062	0.951
aparc-pial_lh_area_supramarginal	-0.067	0.029	-2.315	0.0206	-0.061	0.031	-1.984	0.0472	-0.000185	9.54e-05	-1.938	0.0526	-0.000107	0.000105	-1.019	0.308
aparc-pial_lh_area_frontalpole	0.007	0.034	0.222	0.824	0.002	0.036	0.061	0.952	0.00017	0.000111	1.538	0.124	0.000261	0.000123	2.134	0.0329
aparc-pial_lh_area_transversetemporal	0.033	0.034	0.989	0.323	0.044	0.036	1.218	0.223	-0.00032	0.000112	-2.867	0.00415	-0.00024	0.000123	-1.946	0.0517
aparc-pial_rh_area_TotalSurface	-0.022	0.016	-1.32	0.187	-0.015	0.017	-0.853	0.394	-0.000143	5.42e-05	-2.644	0.00821	-0.000143	5.99e-05	-2.386	0.017
aparc-pial_rh_area_bankssts	-0.036	0.033	-1.09	0.276	-0.033	0.035	-0.958	0.338	-5.23e-05	0.000108	-0.485	0.628	-7.14e-05	0.000119	-0.599	0.549
aparc-pial_rh_area_caudalanteriorcingulate	0.047	0.034	1.367	0.172	0.054	0.037	1.479	0.139	0.000156	0.000114	1.371	0.171	4.11e-05	0.000126	0.327	0.744
aparc-pial_rh_area_caudalmiddlefrontal	-0.07	0.032	-2.234	0.0255	-0.072	0.033	-2.156	0.0311	1.68e-05	0.000104	0.162	0.872	-0.0001	0.000115	-0.869	0.385
aparc-pial_rh_area_cuneus	-0.027	0.031	-0.858	0.391	-0.02	0.033	-0.583	0.56	-0.000107	0.000104	-1.031	0.303	-0.000106	0.000115	-0.92	0.358
aparc-pial_rh_area_entorhinal	-0.011	0.035	-0.324	0.746	-0.012	0.037	-0.329	0.742	-0.000146	0.000115	-1.274	0.203	3.03e-06	0.000127	0.024	0.981
aparc-pial_rh_area_fusiform	-0.036	0.029	-1.269	0.204	-0.02	0.03	-0.666	0.505	-0.000382	9.44e-05	-4.047	5.2e-05	-0.000322	0.000104	-3.088	0.00201
aparc-pial_rh_area_inferiorparietal	0.01	0.029	0.331	0.741	0.012	0.031	0.377	0.706	0.000138	9.59e-05	1.442	0.15	9.73e-05	0.000106	0.92	0.358
aparc-pial_rh_area_inferiortemporal	0.009	0.029	0.317	0.752	0.009	0.03	0.286	0.775	-4.83e-06	9.41e-05	-0.051	0.959	3.22e-05	0.000104	0.31	0.757
aparc-pial_rh_area_isthmuscingulate	0.023	0.03	0.765	0.444	0.019	0.032	0.582	0.561	-0.000147	9.94e-05	-1.473	0.141	-0.000238	0.00011	-2.167	0.0303
aparc-pial_rh_area_lateraloccipital	-0.036	0.028	-1.257	0.209	-0.031	0.03	-1.03	0.303	3.1e-05	9.41e-05	0.329	0.742	9.49e-06	0.000104	0.091	0.927
aparc-pial_rh_area_lateralorbitofrontal	-0.029	0.028	-1.032	0.302	-0.028	0.029	-0.957	0.339	-0.00014	9.15e-05	-1.528	0.127	-0.000181	0.000101	-1.791	0.0733
aparc-pial_rh_area_lingual	0.018	0.032	0.557	0.578	0.009	0.034	0.269	0.788	-7.77e-05	0.000107	-0.724	0.469	-0.000123	0.000118	-1.043	0.297
aparc-pial_rh_area_medialorbitofrontal	0.013	0.027	0.484	0.629	0.028	0.029	0.954	0.34	-0.000225	8.99e-05	-2.499	0.0125	-0.000164	9.93e-05	-1.649	0.0992
aparc-pial_rh_area_middletemporal	-0.034	0.027	-1.248	0.212	-0.024	0.029	-0.839	0.401	-0.000136	8.92e-05	-1.522	0.128	-0.000153	9.83e-05	-1.558	0.119
aparc-pial_rh_area_parahippocampal	-0.026	0.034	-0.787	0.431	-0.029	0.036	-0.812	0.417	-0.000597	0.000111	-5.37	7.94e-08	-0.000685	0.000123	-5.57	2.58e-08
aparc-pial_rh_area_paracentral	0.005	0.03	0.174	0.862	0.025	0.032	0.757	0.449	-0.000239	0.000101	-2.367	0.0179	-0.000219	0.000112	-1.959	0.0501
aparc-pial_rh_area_parsopercularis	-0.023	0.033	-0.702	0.483	-0.012	0.035	-0.344	0.731	-0.00022	0.000109	-2.021	0.0433	-0.00021	0.00012	-1.742	0.0815
aparc-pial_rh_area_parsorbitalis	-0.033	0.031	-1.072	0.284	-0.036	0.033	-1.094	0.274	-0.000227	0.000102	-2.236	0.0254	-0.000285	0.000112	-2.538	0.0112
aparc-pial_rh_area_parstriangularis	0.005	0.033	0.15	0.881	0.008	0.035	0.244	0.807	-9.71e-05	0.000108	-0.903	0.367	-5.32e-05	0.000119	-0.448	0.654
aparc-pial_rh_area_pericalcarine	-0.021	0.034	-0.636	0.525	-0.025	0.036	-0.704	0.482	-0.000128	0.000111	-1.15	0.25	-0.000153	0.000123	-1.246	0.213
aparc-pial_rh_area_postcentral	-0.018	0.027	-0.671	0.502	-0.019	0.029	-0.661	0.508	-0.00024	9.05e-05	-2.65	0.00806	-0.000207	9.98e-05	-2.075	0.038
aparc-pial_rh_area_posteriorcingulate	0.023	0.031	0.74	0.459	0.051	0.033	1.571	0.116	3.54e-05	0.000102	0.348	0.728	-4.07e-05	0.000112	-0.363	0.716
aparc-pial_rh_area_precentral	-0.04	0.027	-1.466	0.143	-0.041	0.029	-1.418	0.156	-0.000184	8.98e-05	-2.05	0.0404	-0.000175	9.91e-05	-1.763	0.078
aparc-pial_rh_area_precuneus	-0.043	0.027	-1.578	0.115	-0.04	0.029	-1.392	0.164	-0.000306	8.92e-05	-3.43	0.000605	-0.000292	9.88e-05	-2.955	0.00313
aparc-pial_rh_area_rostralanteriorcingulate	0.007	0.033	0.204	0.838	0.034	0.036	0.959	0.338	0.000117	0.00011	1.062	0.288	3.22e-05	0.000122	0.264	0.792
aparc-pial_rh_area_rostralmiddlefrontal	0.026	0.026	0.98	0.327	0.026	0.028	0.925	0.355	0.000156	8.74e-05	1.79	0.0735	0.000121	9.62e-05	1.261	0.207
aparc-pial_rh_area_superiorfrontal	-0.007	0.026	-0.283	0.778	0.001	0.027	0.055	0.956	-0.000165	8.42e-05	-1.959	0.0501	-0.000141	9.32e-05	-1.508	0.132
aparc-pial_rh_area_superiorparietal	-0.07	0.029	-2.406	0.0161	-0.063	0.031	-2.027	0.0427	-7.4e-05	9.67e-05	-0.765	0.445	-1.32e-05	0.000107	-0.123	0.902
aparc-pial_rh_area_superiortemporal	-0.001	0.027	-0.025	0.98	0.012	0.029	0.409	0.683	-0.000111	8.87e-05	-1.252	0.21	-0.000129	9.79e-05	-1.317	0.188
aparc-pial_rh_area_supramarginal	-0.041	0.029	-1.408	0.159	-0.044	0.031	-1.432	0.152	-0.000239	9.64e-05	-2.484	0.013	-0.000142	0.000107	-1.336	0.182
aparc-pial_rh_area_frontalpole	0.057	0.033	1.723	0.085	0.077	0.035	2.175	0.0296	0.000212	0.00011	1.926	0.0541	0.000244	0.000122	2.005	0.045
aparc-pial_rh_area_transversetemporal	-0.042	0.033	-1.269	0.205	-0.017	0.035	-0.488	0.625	-0.000202	0.000109	-1.855	0.0636	-0.000113	0.00012	-0.945	0.345
BA-exvivo_lh_area_BA1	0.005	0.028	0.174	0.862	0.002	0.03	0.067	0.947	-0.000261	9.19e-05	-2.835	0.00459	-0.000242	0.000101	-2.386	0.0171
BA-exvivo_lh_area_BA2	-0.037	0.029	-1.268	0.205	-0.031	0.031	-1.011	0.312	-0.000222	9.59e-05	-2.313	0.0207	-0.000187	0.000106	-1.763	0.0779
BA-exvivo_lh_area_BA3a	-0.011	0.029	-0.375	0.707	-0.004	0.031	-0.133	0.894	-0.000215	9.69e-05	-2.223	0.0263	-0.000126	0.000107	-1.176	0.24
BA-exvivo_lh_area_BA3b	-0.007	0.026	-0.285	0.775	-0.007	0.028	-0.251	0.802	-0.000282	8.63e-05	-3.267	0.00109	-0.000195	9.53e-05	-2.05	0.0404
BA-exvivo_lh_area_BA4a	0.003	0.028	0.098	0.922	0.003	0.03	0.089	0.929	-0.000118	9.29e-05	-1.274	0.203	-0.000106	0.000103	-1.033	0.302
BA-exvivo_lh_area_BA4p	-0.007	0.03	-0.232	0.817	-0.001	0.032	-0.021	0.983	-0.000301	9.97e-05	-3.014	0.00258	-0.000204	0.00011	-1.85	0.0643
BA-exvivo_lh_area_BA6	0.013	0.026	0.501	0.617	0.018	0.028	0.654	0.513	-0.000212	8.75e-05	-2.424	0.0154	-0.00021	9.67e-05	-2.172	0.0298
BA-exvivo_lh_area_BA44	-0.034	0.031	-1.108	0.268	-0.015	0.033	-0.445	0.657	-0.000114	0.000103	-1.11	0.267	-0.000183	0.000113	-1.619	0.105
BA-exvivo_lh_area_BA45	-0.033	0.031	-1.055	0.292	-0.017	0.033	-0.506	0.613	-0.000202	0.000103	-1.963	0.0497	-0.000265	0.000113	-2.333	0.0197
BA-exvivo_lh_area_V1	-0.02	0.034	-0.605	0.545	-0.026	0.036	-0.739	0.46	-8.12e-05	0.000112	-0.728	0.467	-0.000137	0.000123	-1.109	0.268
BA-exvivo_lh_area_V2	-0.029	0.03	-0.951	0.342	-0.043	0.032	-1.354	0.176	-0.000145	9.91e-05	-1.459	0.145	-0.000152	0.00011	-1.387	0.165
BA-exvivo_lh_area_MT	0.001	0.031	0.044	0.965	0.01	0.033	0.314	0.753	2.41e-05	0.000103	0.234	0.815	3.8e-05	0.000114	0.335	0.738
BA-exvivo_lh_area_perirhinal	-0.009	0.033	-0.274	0.784	0.003	0.035	0.072	0.943	-0.000145	0.000109	-1.321	0.186	-1.42e-05	0.000121	-0.118	0.906
BA-exvivo_lh_area_entorhinal	-0.01	0.034	-0.288	0.773	-0.001	0.036	-0.015	0.988	-6.28e-05	0.000112	-0.559	0.576	3.84e-05	0.000124	0.31	0.757
BA-exvivo_rh_area_BA1	-0.017	0.028	-0.6	0.548	-0.02	0.03	-0.668	0.504	-0.000353	9.37e-05	-3.765	0.000167	-0.000374	0.000104	-3.61	0.000307
BA-exvivo_rh_area_BA2	-0.004	0.031	-0.138	0.89	-0.008	0.032	-0.233	0.816	-0.000174	0.000101	-1.729	0.0839	-0.000157	0.000111	-1.412	0.158
BA-exvivo_rh_area_BA3a	-0.002	0.03	-0.077	0.939	-0.004	0.031	-0.137	0.891	-0.000365	9.78e-05	-3.731	0.000192	-0.000351	0.000108	-3.25	0.00116
BA-exvivo_rh_area_BA3b	-0.021	0.028	-0.75	0.454	-0.011	0.03	-0.378	0.706	-0.000331	9.3e-05	-3.559	0.000373	-0.00027	0.000103	-2.638	0.00834
BA-exvivo_rh_area_BA4a	-0.006	0.029	-0.205	0.837	0.002	0.031	0.052	0.958	-0.000266	9.56e-05	-2.785	0.00536	-0.000304	0.000106	-2.875	0.00404
BA-exvivo_rh_area_BA4p	-0.008	0.03	-0.257	0.797	-0.003	0.032	-0.104	0.917	-0.000348	0.0001	-3.477	0.000507	-0.000297	0.00011	-2.691	0.00714
BA-exvivo_rh_area_BA6	-0.049	0.028	-1.752	0.0798	-0.031	0.03	-1.028	0.304	-0.000226	9.21e-05	-2.458	0.014	-0.000227	0.000102	-2.222	0.0263
BA-exvivo_rh_area_BA44	-0.024	0.029	-0.822	0.411	-0.02	0.031	-0.652	0.515	-0.000175	9.71e-05	-1.802	0.0716	-0.000188	0.000107	-1.753	0.0797
BA-exvivo_rh_area_BA45	-0.016	0.03	-0.521	0.603	-0.02	0.032	-0.617	0.537	-9.54e-05	9.87e-05	-0.967	0.334	-6.06e-05	0.000109	-0.555	0.579
BA-exvivo_rh_area_V1	-0.027	0.033	-0.821	0.412	-0.033	0.035	-0.923	0.356	-0.000151	0.00011	-1.367	0.172	-0.000194	0.000122	-1.589	0.112
BA-exvivo_rh_area_V2	-0.008	0.03	-0.266	0.79	-0.012	0.032	-0.382	0.702	-7.65e-05	9.92e-05	-0.771	0.441	-7.81e-05	0.00011	-0.713	0.476
BA-exvivo_rh_area_MT	0.001	0.03	0.022	0.982	0.017	0.032	0.514	0.607	0.000197	0.000101	1.954	0.0508	0.000171	0.000111	1.542	0.123
BA-exvivo_rh_area_perirhinal	-0.001	0.033	-0.025	0.98	-0.002	0.035	-0.054	0.957	-0.000253	0.000108	-2.343	0.0192	-0.000121	0.000119	-1.013	0.311
BA-exvivo_rh_area_entorhinal	-0.001	0.033	-0.015	0.988	0.003	0.035	0.095	0.925	-0.000265	0.000109	-2.426	0.0153	-0.000113	0.000121	-0.934	0.35
aparc-DKTatlas_lh_area_caudalanteriorcingulate	0.025	0.028	0.892	0.373	0.028	0.03	0.931	0.352	0.000211	9.36e-05	2.248	0.0246	0.000111	0.000104	1.07	0.285
aparc-DKTatlas_lh_area_caudalmiddlefrontal	0.019	0.03	0.619	0.536	0.018	0.032	0.551	0.582	-9.91e-05	0.0001	-0.991	0.322	-0.000165	0.00011	-1.5	0.134
aparc-DKTatlas_lh_area_cuneus	-0.009	0.032	-0.283	0.777	-0.018	0.034	-0.536	0.592	-0.000146	0.000106	-1.376	0.169	-0.000159	0.000117	-1.359	0.174
aparc-DKTatlas_lh_area_entorhinal	-0.009	0.034	-0.255	0.799	-0.006	0.036	-0.166	0.868	-0.000136	0.000112	-1.214	0.225	-3.58e-05	0.000124	-0.289	0.773
aparc-DKTatlas_lh_area_fusiform	-0.018	0.027	-0.677	0.498	-0.006	0.029	-0.197	0.844	-0.000281	9.02e-05	-3.116	0.00184	-0.000217	9.97e-05	-2.181	0.0292
aparc-DKTatlas_lh_area_inferiorparietal	-0.011	0.029	-0.386	0.7	-0.012	0.031	-0.382	0.703	4.39e-05	9.72e-05	0.452	0.652	5.98e-05	0.000107	0.558	0.577
aparc-DKTatlas_lh_area_inferiortemporal	0.012	0.027	0.449	0.653	0.03	0.029	1.042	0.297	-0.000187	9.01e-05	-2.073	0.0382	-0.000194	9.93e-05	-1.954	0.0507
aparc-DKTatlas_lh_area_isthmuscingulate	0	0.028	-0.012	0.99	0	0.03	0.014	0.989	-0.000395	9.33e-05	-4.232	2.33e-05	-0.000336	0.000103	-3.27	0.00108
aparc-DKTatlas_lh_area_lateraloccipital	-0.026	0.029	-0.906	0.365	-0.022	0.031	-0.72	0.472	-0.000105	9.56e-05	-1.1	0.271	-9.46e-05	0.000106	-0.897	0.37
aparc-DKTatlas_lh_area_lateralorbitofrontal	0.01	0.025	0.412	0.68	0.01	0.027	0.381	0.703	-0.000132	8.3e-05	-1.586	0.113	-0.000176	9.17e-05	-1.92	0.0548
aparc-DKTatlas_lh_area_lingual	0.003	0.032	0.081	0.936	-0.02	0.034	-0.583	0.56	-9.74e-05	0.000107	-0.913	0.361	-8.99e-05	0.000118	-0.764	0.445
aparc-DKTatlas_lh_area_medialorbitofrontal	-0.016	0.026	-0.596	0.551	0.008	0.028	0.295	0.768	-0.000124	8.68e-05	-1.427	0.154	-7.42e-05	9.58e-05	-0.775	0.439
aparc-DKTatlas_lh_area_middletemporal	-0.036	0.026	-1.358	0.175	-0.018	0.028	-0.653	0.514	-0.000173	8.7e-05	-1.989	0.0467	-0.000197	9.59e-05	-2.055	0.0399
aparc-DKTatlas_lh_area_parahippocampal	-0.022	0.031	-0.7	0.484	-0.01	0.033	-0.304	0.761	-0.000499	0.000102	-4.892	1e-06	-0.000424	0.000113	-3.766	0.000166
aparc-DKTatlas_lh_area_paracentral	-0.011	0.029	-0.366	0.714	-0.011	0.031	-0.355	0.722	-0.000133	9.57e-05	-1.393	0.164	-0.000145	0.000106	-1.368	0.171
aparc-DKTatlas_lh_area_parsopercularis	-0.053	0.032	-1.658	0.0973	-0.027	0.034	-0.804	0.421	-4.63e-05	0.000106	-0.436	0.663	-0.000125	0.000117	-1.064	0.288
aparc-DKTatlas_lh_area_parsorbitalis	-0.041	0.03	-1.364	0.173	-0.03	0.032	-0.948	0.343	-0.000153	9.95e-05	-1.541	0.123	-0.000207	0.00011	-1.881	0.06
aparc-DKTatlas_lh_area_parstriangularis	-0.031	0.032	-0.972	0.331	-0.016	0.034	-0.467	0.64	-0.000256	0.000105	-2.428	0.0152	-0.000305	0.000116	-2.627	0.00863
aparc-DKTatlas_lh_area_pericalcarine	-0.014	0.035	-0.409	0.682	-0.021	0.037	-0.581	0.562	-5.12e-05	0.000115	-0.446	0.656	-0.000109	0.000127	-0.86	0.39
aparc-DKTatlas_lh_area_postcentral	-0.011	0.026	-0.431	0.666	-0.008	0.027	-0.299	0.765	-0.000292	8.56e-05	-3.412	0.000646	-0.000242	9.45e-05	-2.558	0.0105
aparc-DKTatlas_lh_area_posteriorcingulate	-0.026	0.029	-0.899	0.369	-0.015	0.031	-0.466	0.641	-0.000232	9.69e-05	-2.394	0.0167	-0.000255	0.000107	-2.382	0.0172
aparc-DKTatlas_lh_area_precentral	-0.004	0.026	-0.157	0.875	0.002	0.028	0.054	0.957	-0.000234	8.73e-05	-2.68	0.00736	-0.000182	9.62e-05	-1.889	0.0589
aparc-DKTatlas_lh_area_precuneus	0.003	0.028	0.091	0.927	0.018	0.029	0.618	0.537	-0.000209	9.11e-05	-2.29	0.0221	-0.000133	0.000101	-1.315	0.189
aparc-DKTatlas_lh_area_rostralanteriorcingulate	0.013	0.027	0.491	0.623	0.022	0.028	0.783	0.434	-3.11e-05	8.8e-05	-0.353	0.724	-3.07e-05	9.71e-05	-0.316	0.752
aparc-DKTatlas_lh_area_rostralmiddlefrontal	0.01	0.027	0.367	0.713	0.005	0.028	0.177	0.86	-2.45e-05	8.78e-05	-0.279	0.781	-0.00012	9.69e-05	-1.234	0.217
aparc-DKTatlas_lh_area_superiorfrontal	0.012	0.024	0.513	0.608	0.019	0.026	0.76	0.447	-0.00019	7.95e-05	-2.39	0.0168	-0.000193	8.79e-05	-2.193	0.0283
aparc-DKTatlas_lh_area_superiorparietal	-0.029	0.031	-0.945	0.345	-0.02	0.033	-0.615	0.539	-0.000241	0.000101	-2.383	0.0172	-0.000115	0.000112	-1.029	0.304
aparc-DKTatlas_lh_area_superiortemporal	0.019	0.025	0.754	0.451	0.035	0.026	1.324	0.185	-0.000153	8.16e-05	-1.872	0.0613	-0.000125	9.01e-05	-1.385	0.166
aparc-DKTatlas_lh_area_supramarginal	-0.053	0.028	-1.878	0.0604	-0.044	0.03	-1.473	0.141	-0.000279	9.38e-05	-2.97	0.00299	-0.000193	0.000104	-1.858	0.0632
aparc-DKTatlas_lh_area_transversetemporal	0.064	0.032	1.997	0.0458	0.078	0.034	2.264	0.0236	-0.00036	0.000107	-3.378	0.000731	-0.000286	0.000117	-2.432	0.015
aparc-DKTatlas_lh_area_insula	0.017	0.025	0.69	0.491	0.031	0.027	1.167	0.243	-0.000303	8.3e-05	-3.654	0.000258	-0.000269	9.16e-05	-2.934	0.00335
aparc-DKTatlas_rh_area_caudalanteriorcingulate	0.081	0.034	2.41	0.016	0.084	0.036	2.37	0.0178	0.000204	0.000111	1.84	0.0658	5.73e-05	0.000122	0.468	0.64
aparc-DKTatlas_rh_area_caudalmiddlefrontal	-0.073	0.031	-2.384	0.0171	-0.073	0.033	-2.243	0.0249	-3.54e-05	0.000101	-0.35	0.727	-0.000146	0.000112	-1.303	0.193
aparc-DKTatlas_rh_area_cuneus	-0.02	0.031	-0.635	0.525	-0.012	0.033	-0.352	0.725	-0.000158	0.000102	-1.553	0.121	-0.000153	0.000113	-1.362	0.173
aparc-DKTatlas_rh_area_entorhinal	0.014	0.034	0.421	0.674	0.009	0.036	0.255	0.799	-0.000233	0.000113	-2.067	0.0388	-7.36e-05	0.000125	-0.591	0.555
aparc-DKTatlas_rh_area_fusiform	-0.044	0.027	-1.629	0.103	-0.022	0.028	-0.773	0.439	-0.00047	8.86e-05	-5.302	1.16e-07	-0.000403	9.78e-05	-4.115	3.89e-05
aparc-DKTatlas_rh_area_inferiorparietal	0.005	0.028	0.171	0.864	0.009	0.03	0.294	0.769	4.84e-05	9.38e-05	0.516	0.606	3.41e-05	0.000103	0.33	0.741
aparc-DKTatlas_rh_area_inferiortemporal	0.014	0.026	0.523	0.601	0.019	0.028	0.678	0.498	-0.000112	8.74e-05	-1.279	0.201	-4.64e-05	9.66e-05	-0.481	0.631
aparc-DKTatlas_rh_area_isthmuscingulate	0.036	0.029	1.261	0.208	0.038	0.031	1.241	0.215	-0.000274	9.56e-05	-2.867	0.00415	-0.000331	0.000105	-3.136	0.00172
aparc-DKTatlas_rh_area_lateraloccipital	-0.025	0.029	-0.863	0.388	-0.014	0.031	-0.463	0.644	-3.03e-05	9.59e-05	-0.316	0.752	-3.28e-06	0.000106	-0.031	0.975
aparc-DKTatlas_rh_area_lateralorbitofrontal	-0.004	0.025	-0.17	0.865	0.007	0.026	0.268	0.789	-9.83e-05	8.19e-05	-1.2	0.23	-0.000148	9.05e-05	-1.635	0.102
aparc-DKTatlas_rh_area_lingual	0.021	0.032	0.657	0.512	0.009	0.034	0.269	0.788	-7.53e-05	0.000107	-0.706	0.48	-0.00011	0.000118	-0.933	0.351
aparc-DKTatlas_rh_area_medialorbitofrontal	-0.014	0.026	-0.529	0.597	0.003	0.028	0.093	0.926	-0.000243	8.69e-05	-2.793	0.00522	-0.000164	9.59e-05	-1.709	0.0875
aparc-DKTatlas_rh_area_middletemporal	-0.008	0.025	-0.327	0.744	0.003	0.027	0.107	0.915	-0.000125	8.39e-05	-1.485	0.138	-0.000123	9.25e-05	-1.329	0.184
aparc-DKTatlas_rh_area_parahippocampal	-0.039	0.031	-1.265	0.206	-0.035	0.033	-1.053	0.292	-0.000531	0.000102	-5.21	1.9e-07	-0.000562	0.000112	-4.997	5.88e-07
aparc-DKTatlas_rh_area_paracentral	0.013	0.029	0.431	0.666	0.03	0.031	0.952	0.341	-0.000288	9.75e-05	-2.951	0.00317	-0.000271	0.000108	-2.516	0.0119
aparc-DKTatlas_rh_area_parsopercularis	-0.005	0.031	-0.158	0.875	0.004	0.033	0.119	0.905	-0.000197	0.000104	-1.893	0.0584	-0.000183	0.000115	-1.593	0.111
aparc-DKTatlas_rh_area_parsorbitalis	-0.021	0.031	-0.684	0.494	-0.02	0.033	-0.614	0.539	-0.000286	0.000102	-2.807	0.005	-0.000258	0.000113	-2.289	0.0221
aparc-DKTatlas_rh_area_parstriangularis	-0.018	0.032	-0.562	0.574	-0.019	0.034	-0.558	0.577	-5.67e-05	0.000106	-0.537	0.592	4.13e-06	0.000117	0.035	0.972
aparc-DKTatlas_rh_area_pericalcarine	-0.036	0.034	-1.055	0.292	-0.041	0.036	-1.127	0.26	-0.000144	0.000113	-1.274	0.203	-0.000181	0.000125	-1.449	0.147
aparc-DKTatlas_rh_area_postcentral	-0.022	0.027	-0.824	0.41	-0.023	0.029	-0.8	0.424	-0.000296	8.88e-05	-3.334	0.000858	-0.000268	9.8e-05	-2.733	0.00628
aparc-DKTatlas_rh_area_posteriorcingulate	0.023	0.029	0.777	0.437	0.047	0.031	1.491	0.136	-8.58e-06	9.72e-05	-0.088	0.93	-9.04e-05	0.000107	-0.845	0.398
aparc-DKTatlas_rh_area_precentral	-0.043	0.027	-1.593	0.111	-0.038	0.029	-1.335	0.182	-0.000265	8.87e-05	-2.992	0.00277	-0.000253	9.79e-05	-2.582	0.00982
aparc-DKTatlas_rh_area_precuneus	-0.047	0.027	-1.75	0.0802	-0.036	0.028	-1.275	0.202	-0.000303	8.8e-05	-3.444	0.000575	-0.00028	9.73e-05	-2.873	0.00407
aparc-DKTatlas_rh_area_rostralanteriorcingulate	0.023	0.03	0.775	0.439	0.037	0.032	1.173	0.241	2.9e-05	9.91e-05	0.293	0.77	-1.03e-05	0.000109	-0.094	0.925
aparc-DKTatlas_rh_area_rostralmiddlefrontal	0.027	0.027	1	0.317	0.026	0.029	0.9	0.368	0.000169	8.96e-05	1.887	0.0592	0.000129	9.86e-05	1.312	0.19
aparc-DKTatlas_rh_area_superiorfrontal	0.002	0.023	0.074	0.941	0.018	0.025	0.721	0.471	-0.000237	7.74e-05	-3.059	0.00222	-0.000219	8.56e-05	-2.562	0.0104
aparc-DKTatlas_rh_area_superiorparietal	-0.073	0.03	-2.42	0.0155	-0.068	0.032	-2.111	0.0348	-0.000189	9.98e-05	-1.889	0.0589	-0.000108	0.00011	-0.979	0.328
aparc-DKTatlas_rh_area_superiortemporal	-0.009	0.024	-0.357	0.721	0.011	0.026	0.439	0.661	-0.000253	8.09e-05	-3.125	0.00178	-0.000215	8.93e-05	-2.407	0.0161
aparc-DKTatlas_rh_area_supramarginal	-0.048	0.029	-1.682	0.0926	-0.045	0.03	-1.496	0.135	-0.000301	9.42e-05	-3.195	0.0014	-0.000208	0.000104	-1.994	0.0461
aparc-DKTatlas_rh_area_transversetemporal	0.003	0.031	0.09	0.928	0.025	0.033	0.75	0.453	-0.000231	0.000103	-2.256	0.0241	-0.000229	0.000113	-2.024	0.043
aparc-DKTatlas_rh_area_insula	0.014	0.025	0.536	0.592	0.035	0.027	1.309	0.19	-0.000328	8.39e-05	-3.905	9.46e-05	-0.000246	9.26e-05	-2.662	0.00778
aparc-a2009s_lh_area_G+S-frontomargin	0.002	0.03	0.068	0.946	-0.011	0.032	-0.354	0.723	-4.84e-05	0.0001	-0.484	0.628	-0.000111	0.00011	-1.008	0.314
aparc-a2009s_lh_area_G+S-occipital-inf	-0.019	0.033	-0.57	0.569	-0.012	0.035	-0.34	0.734	-0.000152	0.000108	-1.405	0.16	-5.97e-05	0.000119	-0.501	0.616
aparc-a2009s_lh_area_G+S-paracentral	0.018	0.031	0.569	0.569	0.021	0.033	0.64	0.522	-0.000181	0.000103	-1.754	0.0794	-0.000177	0.000114	-1.557	0.119
aparc-a2009s_lh_area_G+S-subcentral	-0.025	0.029	-0.862	0.389	-0.027	0.03	-0.904	0.366	-0.000259	9.48e-05	-2.735	0.00624	-0.000177	0.000104	-1.695	0.09
aparc-a2009s_lh_area_G+S-transv-frontopol	0.041	0.032	1.284	0.199	0.049	0.034	1.438	0.15	-8.04e-05	0.000105	-0.763	0.445	-9.93e-05	0.000116	-0.854	0.393
aparc-a2009s_lh_area_G+S-cingul-Ant	0.05	0.027	1.87	0.0615	0.064	0.029	2.248	0.0246	0.000118	8.92e-05	1.321	0.186	0.000126	9.85e-05	1.282	0.2
aparc-a2009s_lh_area_G+S-cingul-Mid-Ant	0.011	0.03	0.352	0.725	0.008	0.032	0.237	0.813	0.000231	9.96e-05	2.316	0.0206	8.91e-05	0.00011	0.809	0.418
aparc-a2009s_lh_area_G+S-cingul-Mid-Post	-0.015	0.03	-0.505	0.614	-0.007	0.032	-0.222	0.825	-7.99e-05	9.99e-05	-0.8	0.424	-0.000135	0.00011	-1.224	0.221
aparc-a2009s_lh_area_G-cingul-Post-dorsal	0	0.03	-0.01	0.992	0.002	0.032	0.075	0.941	-0.000328	9.88e-05	-3.322	0.000895	-0.000266	0.000109	-2.442	0.0146
aparc-a2009s_lh_area_G-cingul-Post-ventral	-0.015	0.032	-0.453	0.65	-0.018	0.034	-0.517	0.605	-0.00024	0.000107	-2.247	0.0247	-0.000294	0.000118	-2.495	0.0126
aparc-a2009s_lh_area_G-cuneus	-0.043	0.033	-1.293	0.196	-0.053	0.035	-1.516	0.13	-0.000184	0.000109	-1.691	0.0908	-0.000219	0.00012	-1.824	0.0681
aparc-a2009s_lh_area_G-front-inf-Opercular	-0.058	0.033	-1.772	0.0763	-0.045	0.035	-1.302	0.193	-9.45e-05	0.000108	-0.877	0.38	-0.000149	0.000119	-1.253	0.21
aparc-a2009s_lh_area_G-front-inf-Orbital	-0.057	0.034	-1.648	0.0994	-0.047	0.037	-1.293	0.196	-0.000187	0.000114	-1.639	0.101	-0.000233	0.000126	-1.855	0.0636
aparc-a2009s_lh_area_G-front-inf-Triangul	-0.02	0.034	-0.596	0.551	-0.002	0.036	-0.059	0.953	-0.000141	0.000113	-1.253	0.21	-0.000148	0.000124	-1.193	0.233
aparc-a2009s_lh_area_G-front-middle	0.012	0.028	0.414	0.679	0.015	0.03	0.493	0.622	-7.06e-05	9.26e-05	-0.763	0.446	-0.000189	0.000102	-1.845	0.0651
aparc-a2009s_lh_area_G-front-sup	0.017	0.026	0.668	0.504	0.029	0.028	1.057	0.29	-0.000272	8.57e-05	-3.176	0.00149	-0.000263	9.47e-05	-2.773	0.00556
aparc-a2009s_lh_area_G-Ins-lg+S-cent-ins	-0.015	0.032	-0.456	0.648	0.011	0.034	0.312	0.755	9.19e-05	0.000105	0.874	0.382	9.43e-05	0.000116	0.812	0.417
aparc-a2009s_lh_area_G-insular-short	-0.008	0.029	-0.282	0.778	0.012	0.031	0.393	0.694	-0.000391	9.66e-05	-4.043	5.29e-05	-0.000326	0.000107	-3.055	0.00226
aparc-a2009s_lh_area_G-occipital-middle	-0.024	0.031	-0.758	0.448	-0.015	0.033	-0.458	0.647	1.2e-05	0.000104	0.115	0.908	-4.28e-05	0.000115	-0.373	0.709
aparc-a2009s_lh_area_G-occipital-sup	-0.027	0.033	-0.83	0.407	-0.046	0.035	-1.338	0.181	-9.65e-05	0.000108	-0.894	0.371	-0.000108	0.000119	-0.903	0.366
aparc-a2009s_lh_area_G-oc-temp-lat-fusifor	-0.012	0.032	-0.369	0.712	-0.003	0.034	-0.09	0.928	-0.000217	0.000105	-2.057	0.0397	-0.000145	0.000116	-1.249	0.212
aparc-a2009s_lh_area_G-oc-temp-med-Lingual	0.006	0.033	0.191	0.848	-0.019	0.035	-0.54	0.589	-5.62e-05	0.00011	-0.511	0.61	-5.72e-05	0.000121	-0.471	0.637
aparc-a2009s_lh_area_G-oc-temp-med-Parahip	-0.008	0.034	-0.237	0.813	0.008	0.036	0.215	0.83	-0.000303	0.000112	-2.711	0.00672	-0.000188	0.000123	-1.526	0.127
aparc-a2009s_lh_area_G-orbital	-0.02	0.027	-0.742	0.458	-0.012	0.029	-0.427	0.669	-9.95e-06	8.87e-05	-0.112	0.911	-6.59e-05	9.8e-05	-0.672	0.502
aparc-a2009s_lh_area_G-pariet-inf-Angular	-0.022	0.031	-0.703	0.482	-0.021	0.033	-0.627	0.531	-1.77e-05	0.000103	-0.172	0.864	4.84e-05	0.000114	0.426	0.67
aparc-a2009s_lh_area_G-pariet-inf-Supramar	-0.048	0.03	-1.634	0.102	-0.036	0.031	-1.152	0.25	-0.00027	9.76e-05	-2.764	0.00571	-0.000179	0.000108	-1.663	0.0963
aparc-a2009s_lh_area_G-parietal-sup	-0.035	0.032	-1.078	0.281	-0.017	0.034	-0.504	0.614	-0.000171	0.000106	-1.613	0.107	-5.45e-05	0.000117	-0.465	0.642
aparc-a2009s_lh_area_G-postcentral	0.017	0.029	0.569	0.569	0.013	0.031	0.431	0.667	-0.000173	9.73e-05	-1.779	0.0752	-0.000132	0.000108	-1.223	0.221
aparc-a2009s_lh_area_G-precentral	-0.006	0.029	-0.218	0.827	0	0.031	-0.004	0.997	-0.000149	9.6e-05	-1.554	0.12	-9.36e-05	0.000106	-0.884	0.377
aparc-a2009s_lh_area_G-precuneus	-0.017	0.031	-0.563	0.574	0.003	0.033	0.096	0.923	-0.000236	0.000102	-2.305	0.0212	-0.00015	0.000113	-1.322	0.186
aparc-a2009s_lh_area_G-rectus	0.03	0.031	0.967	0.334	0.046	0.033	1.414	0.157	3.4e-05	0.000102	0.333	0.739	-2.5e-05	0.000113	-0.222	0.824
aparc-a2009s_lh_area_G-subcallosal	-0.011	0.033	-0.336	0.737	-0.014	0.035	-0.413	0.68	-0.000354	0.000109	-3.256	0.00113	-0.000297	0.00012	-2.469	0.0136
aparc-a2009s_lh_area_G-temp-sup-G-T-transv	0.033	0.034	0.964	0.335	0.049	0.036	1.354	0.176	-0.000403	0.000112	-3.58	0.000344	-0.000314	0.000124	-2.534	0.0113
aparc-a2009s_lh_area_G-temp-sup-Lateral	0.025	0.029	0.886	0.375	0.043	0.031	1.422	0.155	-8.73e-05	9.49e-05	-0.921	0.357	-4.39e-05	0.000105	-0.42	0.675
aparc-a2009s_lh_area_G-temp-sup-Plan-polar	0.011	0.031	0.344	0.731	0.011	0.033	0.328	0.743	-0.000107	0.000102	-1.049	0.294	-0.000194	0.000113	-1.716	0.0861
aparc-a2009s_lh_area_G-temp-sup-Plan-tempo	0.014	0.032	0.431	0.667	0.013	0.034	0.39	0.697	-0.00019	0.000106	-1.795	0.0726	-0.000144	0.000117	-1.226	0.22
aparc-a2009s_lh_area_G-temporal-inf	0.034	0.03	1.138	0.255	0.044	0.032	1.381	0.167	-0.000133	0.0001	-1.331	0.183	-0.000147	0.000111	-1.334	0.182
aparc-a2009s_lh_area_G-temporal-middle	-0.055	0.028	-1.938	0.0527	-0.031	0.03	-1.025	0.306	-0.00025	9.4e-05	-2.655	0.00795	-0.000247	0.000104	-2.381	0.0173
aparc-a2009s_lh_area_Lat-Fis-ant-Horizont	0.005	0.035	0.148	0.883	0.021	0.037	0.557	0.578	-7.66e-05	0.000116	-0.663	0.508	-0.000164	0.000128	-1.281	0.2
aparc-a2009s_lh_area_Lat-Fis-ant-Vertical	-0.008	0.036	-0.214	0.831	0.001	0.038	0.032	0.974	-0.000207	0.000119	-1.736	0.0826	-0.000323	0.000132	-2.446	0.0145
aparc-a2009s_lh_area_Lat-Fis-post	-0.009	0.031	-0.305	0.761	0.001	0.032	0.041	0.967	-0.000349	0.000101	-3.458	0.000544	-0.000274	0.000111	-2.461	0.0139
aparc-a2009s_lh_area_Pole-occipital	-0.031	0.031	-0.998	0.318	-0.02	0.033	-0.591	0.555	-0.00014	0.000103	-1.356	0.175	-0.000127	0.000114	-1.114	0.266
aparc-a2009s_lh_area_Pole-temporal	0.007	0.029	0.238	0.812	0.009	0.031	0.285	0.776	-0.000123	9.62e-05	-1.279	0.201	-0.000118	0.000106	-1.108	0.268
aparc-a2009s_lh_area_S-calcarine	-0.009	0.035	-0.271	0.786	-0.024	0.037	-0.639	0.523	-7.29e-05	0.000115	-0.634	0.526	-0.000151	0.000127	-1.189	0.234
aparc-a2009s_lh_area_S-central	0.003	0.03	0.103	0.918	0.005	0.032	0.155	0.877	-0.000241	9.8e-05	-2.457	0.014	-0.000162	0.000108	-1.499	0.134
aparc-a2009s_lh_area_S-cingul-Marginalis	-0.011	0.031	-0.347	0.729	-0.002	0.033	-0.049	0.961	-0.000353	0.000104	-3.409	0.000652	-0.000294	0.000114	-2.57	0.0102
aparc-a2009s_lh_area_S-circular-insula-ant	-0.002	0.032	-0.078	0.938	-0.004	0.034	-0.128	0.899	-0.0002	0.000106	-1.898	0.0577	-0.000238	0.000116	-2.042	0.0412
aparc-a2009s_lh_area_S-circular-insula-inf	0.064	0.03	2.112	0.0347	0.083	0.032	2.58	0.0099	-0.000116	0.0001	-1.157	0.247	-5.29e-05	0.000111	-0.479	0.632
aparc-a2009s_lh_area_S-circular-insula-sup	-0.053	0.028	-1.871	0.0614	-0.031	0.03	-1.038	0.299	-0.000263	9.29e-05	-2.828	0.00469	-0.00028	0.000103	-2.727	0.0064
aparc-a2009s_lh_area_S-collat-transv-ant	0.011	0.033	0.317	0.751	0.028	0.035	0.792	0.429	-4.86e-05	0.00011	-0.444	0.657	-7e-06	0.000121	-0.058	0.954
aparc-a2009s_lh_area_S-collat-transv-post	-0.051	0.034	-1.487	0.137	-0.049	0.036	-1.339	0.181	-5.94e-05	0.000113	-0.526	0.599	-3.48e-05	0.000124	-0.28	0.78
aparc-a2009s_lh_area_S-front-inf	-0.035	0.031	-1.108	0.268	-0.031	0.033	-0.93	0.352	-0.000173	0.000103	-1.683	0.0925	-0.000254	0.000113	-2.24	0.0251
aparc-a2009s_lh_area_S-front-middle	0.07	0.031	2.253	0.0243	0.054	0.033	1.647	0.0996	3.06e-05	0.000102	0.299	0.765	-1.59e-05	0.000113	-0.141	0.888
aparc-a2009s_lh_area_S-front-sup	0.007	0.03	0.227	0.821	0.011	0.032	0.352	0.725	-3.11e-05	9.81e-05	-0.317	0.752	7.84e-06	0.000108	0.072	0.942
aparc-a2009s_lh_area_S-interm-prim-Jensen	0.029	0.036	0.792	0.428	0.03	0.038	0.79	0.43	-0.000105	0.00012	-0.88	0.379	-7.82e-05	0.000132	-0.593	0.553
aparc-a2009s_lh_area_S-intrapariet+P-trans	-0.046	0.032	-1.416	0.157	-0.047	0.034	-1.374	0.17	-0.000206	0.000107	-1.927	0.054	-9.87e-05	0.000118	-0.837	0.403
aparc-a2009s_lh_area_S-oc-middle+Lunatus	-0.016	0.034	-0.47	0.638	-0.015	0.037	-0.398	0.69	-4.33e-05	0.000114	-0.381	0.703	-3.65e-05	0.000125	-0.291	0.771
aparc-a2009s_lh_area_S-oc-sup+transversal	0.024	0.034	0.704	0.481	0.015	0.036	0.426	0.67	-0.000137	0.000112	-1.227	0.22	-9.18e-05	0.000123	-0.746	0.456
aparc-a2009s_lh_area_S-occipital-ant	-0.04	0.035	-1.144	0.253	-0.038	0.037	-1.031	0.303	5.56e-05	0.000115	0.485	0.628	7.01e-05	0.000126	0.555	0.579
aparc-a2009s_lh_area_S-oc-temp-lat	-0.011	0.033	-0.336	0.737	0.006	0.035	0.158	0.874	-0.000222	0.000108	-2.053	0.0401	-0.000227	0.000119	-1.899	0.0575
aparc-a2009s_lh_area_S-oc-temp-med+Lingual	-0.007	0.03	-0.217	0.828	-0.007	0.032	-0.21	0.834	-0.000306	0.000101	-3.044	0.00234	-0.000243	0.000111	-2.186	0.0289
aparc-a2009s_lh_area_S-orbital-lateral	-0.024	0.034	-0.711	0.477	-0.034	0.036	-0.945	0.345	-0.00018	0.000112	-1.61	0.107	-0.000208	0.000123	-1.689	0.0912
aparc-a2009s_lh_area_S-orbital-med-olfact	0	0.031	0.011	0.992	0.012	0.033	0.359	0.72	-0.000236	0.000102	-2.326	0.0201	-0.000208	0.000112	-1.854	0.0638
aparc-a2009s_lh_area_S-orbital-H-Shaped	0.026	0.029	0.874	0.382	0.017	0.031	0.547	0.584	5.3e-05	9.67e-05	0.549	0.583	-4.26e-05	0.000107	-0.399	0.69
aparc-a2009s_lh_area_S-parieto-occipital	0.04	0.033	1.231	0.218	0.04	0.035	1.151	0.25	-5.87e-05	0.000108	-0.542	0.588	-3.14e-05	0.00012	-0.263	0.793
aparc-a2009s_lh_area_S-pericallosal	-0.043	0.031	-1.408	0.159	-0.035	0.033	-1.079	0.281	-0.0002	0.000101	-1.982	0.0475	-0.000224	0.000112	-2.013	0.0442
aparc-a2009s_lh_area_S-postcentral	-0.045	0.03	-1.482	0.139	-0.036	0.032	-1.112	0.266	-0.00027	0.000101	-2.683	0.00731	-0.000258	0.000111	-2.323	0.0202
aparc-a2009s_lh_area_S-precentral-inf-part	-0.021	0.033	-0.633	0.527	-0.01	0.035	-0.295	0.768	-0.000175	0.000109	-1.608	0.108	-0.000182	0.00012	-1.515	0.13
aparc-a2009s_lh_area_S-precentral-sup-part	0.028	0.033	0.836	0.403	0.031	0.035	0.876	0.381	-0.000165	0.00011	-1.493	0.136	-0.000153	0.000122	-1.253	0.21
aparc-a2009s_lh_area_S-suborbital	-0.075	0.033	-2.27	0.0232	-0.082	0.035	-2.338	0.0194	-0.000128	0.000109	-1.174	0.24	-5.01e-05	0.00012	-0.418	0.676
aparc-a2009s_lh_area_S-subparietal	0.002	0.032	0.072	0.942	0.01	0.034	0.286	0.775	-9.63e-05	0.000105	-0.92	0.357	-3.23e-05	0.000116	-0.279	0.78
aparc-a2009s_lh_area_S-temporal-inf	-0.028	0.031	-0.894	0.371	-0.005	0.033	-0.162	0.871	-0.000116	0.000104	-1.119	0.263	-0.000139	0.000114	-1.214	0.225
aparc-a2009s_lh_area_S-temporal-sup	-0.004	0.028	-0.136	0.892	0.001	0.03	0.034	0.973	2.8e-05	9.35e-05	0.3	0.764	-5.36e-06	0.000103	-0.052	0.959
aparc-a2009s_lh_area_S-temporal-transverse	0.045	0.035	1.311	0.19	0.04	0.037	1.105	0.269	-8.9e-05	0.000114	-0.781	0.435	-3.81e-05	0.000126	-0.304	0.761
aparc-a2009s_rh_area_G+S-frontomargin	0.015	0.031	0.499	0.618	0.036	0.033	1.087	0.277	-0.000202	0.000102	-1.987	0.0469	-0.000225	0.000113	-1.997	0.0459
aparc-a2009s_rh_area_G+S-occipital-inf	-0.021	0.032	-0.644	0.519	-0.003	0.034	-0.088	0.93	-9.15e-05	0.000105	-0.871	0.384	-8.98e-05	0.000116	-0.774	0.439
aparc-a2009s_rh_area_G+S-paracentral	0.015	0.031	0.471	0.638	0.029	0.033	0.867	0.386	-0.000248	0.000104	-2.392	0.0168	-0.000272	0.000114	-2.377	0.0175
aparc-a2009s_rh_area_G+S-subcentral	-0.044	0.03	-1.502	0.133	-0.036	0.031	-1.157	0.247	-0.000244	9.76e-05	-2.496	0.0126	-0.000153	0.000108	-1.42	0.156
aparc-a2009s_rh_area_G+S-transv-frontopol	0.014	0.031	0.454	0.65	0.023	0.033	0.71	0.478	-9.74e-05	0.000102	-0.957	0.339	-9.04e-05	0.000112	-0.805	0.421
aparc-a2009s_rh_area_G+S-cingul-Ant	0.06	0.025	2.349	0.0188	0.064	0.027	2.373	0.0177	-6.76e-05	8.36e-05	-0.808	0.419	-4.17e-05	9.22e-05	-0.452	0.651
aparc-a2009s_rh_area_G+S-cingul-Mid-Ant	0.046	0.029	1.588	0.112	0.04	0.031	1.292	0.196	0.000113	9.58e-05	1.183	0.237	4.97e-05	0.000106	0.47	0.639
aparc-a2009s_rh_area_G+S-cingul-Mid-Post	-0.007	0.029	-0.26	0.795	0.011	0.031	0.351	0.726	2.17e-05	9.49e-05	0.228	0.819	-3.5e-05	0.000105	-0.334	0.738
aparc-a2009s_rh_area_G-cingul-Post-dorsal	0.045	0.031	1.456	0.145	0.05	0.033	1.532	0.126	-0.000221	0.000102	-2.172	0.0298	-0.000288	0.000113	-2.562	0.0104
aparc-a2009s_rh_area_G-cingul-Post-ventral	0.039	0.033	1.181	0.238	0.03	0.035	0.853	0.394	-3.59e-05	0.000108	-0.332	0.74	-7.15e-05	0.000119	-0.6	0.549
aparc-a2009s_rh_area_G-cuneus	-0.021	0.032	-0.673	0.501	-0.018	0.034	-0.532	0.595	-0.00016	0.000106	-1.513	0.13	-0.000158	0.000117	-1.35	0.177
aparc-a2009s_rh_area_G-front-inf-Opercular	0.022	0.032	0.682	0.496	0.033	0.034	0.965	0.335	-0.000227	0.000107	-2.122	0.0338	-0.000173	0.000118	-1.465	0.143
aparc-a2009s_rh_area_G-front-inf-Orbital	-0.005	0.035	-0.13	0.896	0.002	0.037	0.052	0.959	-0.000251	0.000115	-2.178	0.0294	-0.000216	0.000127	-1.699	0.0893
aparc-a2009s_rh_area_G-front-inf-Triangul	-0.033	0.034	-0.972	0.331	-0.037	0.036	-1.012	0.311	-1.78e-05	0.000113	-0.157	0.875	-1.32e-06	0.000125	-0.011	0.992
aparc-a2009s_rh_area_G-front-middle	-0.007	0.029	-0.224	0.823	-0.012	0.031	-0.375	0.708	9.89e-05	9.64e-05	1.026	0.305	2.91e-05	0.000106	0.274	0.784
aparc-a2009s_rh_area_G-front-sup	-0.015	0.027	-0.548	0.584	0.007	0.029	0.254	0.8	-0.000275	8.92e-05	-3.084	0.00205	-0.00024	9.87e-05	-2.428	0.0152
aparc-a2009s_rh_area_G-Ins-lg+S-cent-ins	-0.025	0.031	-0.794	0.427	-0.004	0.033	-0.113	0.91	-9.83e-05	0.000104	-0.945	0.345	-4.54e-05	0.000115	-0.396	0.692
aparc-a2009s_rh_area_G-insular-short	0.031	0.032	0.987	0.324	0.037	0.034	1.086	0.277	-0.000125	0.000105	-1.19	0.234	-9.75e-05	0.000116	-0.843	0.4
aparc-a2009s_rh_area_G-occipital-middle	0.031	0.031	0.996	0.319	0.038	0.033	1.164	0.244	0.000103	0.000102	1.005	0.315	6e-05	0.000113	0.532	0.595
aparc-a2009s_rh_area_G-occipital-sup	-0.032	0.032	-0.999	0.318	-0.021	0.034	-0.601	0.548	-0.000169	0.000106	-1.596	0.11	-6.06e-05	0.000117	-0.517	0.605
aparc-a2009s_rh_area_G-oc-temp-lat-fusifor	-0.021	0.032	-0.654	0.513	-0.005	0.034	-0.159	0.874	-0.000433	0.000105	-4.141	3.47e-05	-0.000384	0.000115	-3.327	0.000881
aparc-a2009s_rh_area_G-oc-temp-med-Lingual	0.032	0.033	0.979	0.328	0.021	0.035	0.6	0.549	-0.000113	0.00011	-1.035	0.301	-0.000158	0.000121	-1.306	0.192
aparc-a2009s_rh_area_G-oc-temp-med-Parahip	0.01	0.034	0.296	0.768	0.02	0.036	0.543	0.587	-0.000486	0.000113	-4.305	1.68e-05	-0.00038	0.000125	-3.052	0.00227
aparc-a2009s_rh_area_G-orbital	-0.009	0.027	-0.339	0.735	-0.001	0.028	-0.043	0.965	-5.58e-05	8.79e-05	-0.635	0.525	-0.000117	9.71e-05	-1.204	0.229
aparc-a2009s_rh_area_G-pariet-inf-Angular	-0.002	0.032	-0.073	0.942	-0.011	0.034	-0.314	0.754	-7.82e-05	0.000105	-0.747	0.455	-7.15e-05	0.000115	-0.62	0.536
aparc-a2009s_rh_area_G-pariet-inf-Supramar	-0.044	0.03	-1.455	0.146	-0.036	0.032	-1.116	0.265	-0.000308	9.95e-05	-3.099	0.00195	-0.000246	0.00011	-2.234	0.0255
aparc-a2009s_rh_area_G-parietal-sup	-0.084	0.032	-2.586	0.00971	-0.084	0.035	-2.425	0.0153	-0.000272	0.000108	-2.533	0.0113	-0.000221	0.000119	-1.862	0.0626
aparc-a2009s_rh_area_G-postcentral	-0.014	0.03	-0.462	0.644	-0.017	0.031	-0.55	0.582	-0.000261	9.78e-05	-2.673	0.00753	-0.000249	0.000108	-2.31	0.0209
aparc-a2009s_rh_area_G-precentral	-0.052	0.029	-1.782	0.0748	-0.047	0.031	-1.503	0.133	-0.000159	9.73e-05	-1.63	0.103	-0.000153	0.000107	-1.423	0.155
aparc-a2009s_rh_area_G-precuneus	-0.065	0.031	-2.104	0.0354	-0.057	0.033	-1.735	0.0827	-0.000358	0.000102	-3.523	0.000427	-0.000309	0.000112	-2.748	0.006
aparc-a2009s_rh_area_G-rectus	0.012	0.03	0.388	0.698	0.041	0.032	1.272	0.203	-0.000203	9.95e-05	-2.037	0.0416	-0.000139	0.00011	-1.266	0.206
aparc-a2009s_rh_area_G-subcallosal	-0.066	0.033	-1.983	0.0474	-0.057	0.035	-1.614	0.107	-0.000329	0.000109	-3.006	0.00265	-0.000327	0.000121	-2.708	0.00678
aparc-a2009s_rh_area_G-temp-sup-G-T-transv	0.001	0.033	0.028	0.978	0.028	0.035	0.801	0.423	-0.000258	0.00011	-2.34	0.0193	-0.000229	0.000122	-1.884	0.0596
aparc-a2009s_rh_area_G-temp-sup-Lateral	-0.015	0.029	-0.528	0.598	0.007	0.031	0.213	0.831	-0.000238	9.53e-05	-2.499	0.0125	-0.000195	0.000105	-1.854	0.0638
aparc-a2009s_rh_area_G-temp-sup-Plan-polar	0.015	0.033	0.454	0.65	0.026	0.035	0.746	0.456	-6.46e-05	0.00011	-0.589	0.556	-3.01e-05	0.000121	-0.249	0.803
aparc-a2009s_rh_area_G-temp-sup-Plan-tempo	-0.018	0.031	-0.574	0.566	-0.003	0.033	-0.08	0.936	-0.00035	0.000104	-3.372	0.000747	-0.000257	0.000115	-2.243	0.0249
aparc-a2009s_rh_area_G-temporal-inf	0.005	0.03	0.153	0.878	0.009	0.031	0.283	0.777	-6.37e-05	9.75e-05	-0.653	0.514	-1.02e-05	0.000108	-0.095	0.924
aparc-a2009s_rh_area_G-temporal-middle	-0.018	0.028	-0.651	0.515	-0.009	0.029	-0.303	0.762	-0.000112	9.12e-05	-1.231	0.218	-0.000113	0.000101	-1.128	0.259
aparc-a2009s_rh_area_Lat-Fis-ant-Horizont	0.041	0.035	1.189	0.234	0.04	0.037	1.092	0.275	-8.59e-05	0.000115	-0.75	0.453	-9.16e-05	0.000126	-0.726	0.468
aparc-a2009s_rh_area_Lat-Fis-ant-Vertical	-0.044	0.036	-1.214	0.225	-0.038	0.039	-0.997	0.319	-0.000127	0.00012	-1.056	0.291	-0.00015	0.000133	-1.131	0.258
aparc-a2009s_rh_area_Lat-Fis-post	-0.039	0.03	-1.296	0.195	-0.023	0.032	-0.724	0.469	-0.000386	9.93e-05	-3.882	0.000104	-0.000251	0.00011	-2.285	0.0224
aparc-a2009s_rh_area_Pole-occipital	-0.047	0.032	-1.491	0.136	-0.041	0.033	-1.237	0.216	-0.000119	0.000104	-1.14	0.254	-0.000118	0.000115	-1.031	0.303
aparc-a2009s_rh_area_Pole-temporal	0.006	0.029	0.21	0.834	0.013	0.031	0.406	0.685	-4.77e-05	9.7e-05	-0.492	0.622	-7.96e-06	0.000107	-0.074	0.941
aparc-a2009s_rh_area_S-calcarine	0.008	0.034	0.243	0.808	-0.008	0.036	-0.214	0.83	-4.32e-05	0.000112	-0.386	0.7	-0.000125	0.000124	-1.014	0.311
aparc-a2009s_rh_area_S-central	-0.015	0.03	-0.507	0.612	-0.015	0.032	-0.48	0.631	-0.000322	9.91e-05	-3.249	0.00116	-0.000278	0.000109	-2.547	0.0109
aparc-a2009s_rh_area_S-cingul-Marginalis	-0.007	0.032	-0.221	0.825	0.012	0.034	0.361	0.718	-0.000355	0.000104	-3.407	0.000659	-0.000236	0.000115	-2.047	0.0407
aparc-a2009s_rh_area_S-circular-insula-ant	-0.012	0.033	-0.356	0.722	-0.008	0.036	-0.237	0.813	-0.000315	0.000111	-2.848	0.0044	-0.000229	0.000122	-1.881	0.06
aparc-a2009s_rh_area_S-circular-insula-inf	0.029	0.03	0.947	0.344	0.048	0.032	1.497	0.135	-5.75e-05	9.98e-05	-0.576	0.564	-5.27e-05	0.00011	-0.479	0.632
aparc-a2009s_rh_area_S-circular-insula-sup	0.051	0.03	1.704	0.0885	0.057	0.032	1.81	0.0703	-0.000239	9.81e-05	-2.44	0.0147	-0.000207	0.000108	-1.911	0.056
aparc-a2009s_rh_area_S-collat-transv-ant	0.002	0.034	0.069	0.945	0.002	0.036	0.069	0.945	-9.13e-05	0.000112	-0.814	0.416	4.05e-05	0.000124	0.326	0.744
aparc-a2009s_rh_area_S-collat-transv-post	0.007	0.035	0.208	0.835	0.011	0.037	0.307	0.759	-5.4e-05	0.000116	-0.465	0.642	-4.9e-05	0.000128	-0.382	0.702
aparc-a2009s_rh_area_S-front-inf	-0.03	0.032	-0.953	0.341	-0.04	0.034	-1.183	0.237	2.58e-05	0.000104	0.247	0.805	9.03e-06	0.000115	0.078	0.937
aparc-a2009s_rh_area_S-front-middle	0.038	0.03	1.275	0.202	0.05	0.032	1.548	0.122	0.000189	9.96e-05	1.899	0.0576	0.000164	0.00011	1.491	0.136
aparc-a2009s_rh_area_S-front-sup	-0.027	0.03	-0.917	0.359	-0.027	0.032	-0.848	0.396	-0.000189	9.9e-05	-1.906	0.0566	-0.000213	0.000109	-1.947	0.0515
aparc-a2009s_rh_area_S-interm-prim-Jensen	-0.05	0.035	-1.436	0.151	-0.059	0.037	-1.582	0.114	-0.000163	0.000116	-1.404	0.16	-9.39e-05	0.000128	-0.735	0.462
aparc-a2009s_rh_area_S-intrapariet+P-trans	-0.049	0.032	-1.504	0.133	-0.05	0.034	-1.448	0.148	-0.000108	0.000107	-1.01	0.312	-4.51e-05	0.000118	-0.381	0.703
aparc-a2009s_rh_area_S-oc-middle+Lunatus	-0.047	0.034	-1.385	0.166	-0.046	0.036	-1.274	0.203	0.000134	0.000112	1.191	0.234	0.000103	0.000124	0.836	0.403
aparc-a2009s_rh_area_S-oc-sup+transversal	0.037	0.034	1.092	0.275	0.053	0.036	1.469	0.142	4.47e-05	0.000112	0.399	0.69	0.000116	0.000123	0.94	0.347
aparc-a2009s_rh_area_S-occipital-ant	0.023	0.034	0.675	0.5	0.043	0.036	1.184	0.237	8.83e-05	0.000113	0.779	0.436	0.000135	0.000125	1.076	0.282
aparc-a2009s_rh_area_S-oc-temp-lat	0.001	0.032	0.017	0.986	0.028	0.034	0.813	0.416	-0.000254	0.000105	-2.415	0.0158	-0.000265	0.000116	-2.279	0.0227
aparc-a2009s_rh_area_S-oc-temp-med+Lingual	-0.08	0.03	-2.617	0.00888	-0.071	0.032	-2.2	0.0278	-0.000268	0.0001	-2.669	0.0076	-0.000211	0.000111	-1.909	0.0563
aparc-a2009s_rh_area_S-orbital-lateral	0.014	0.034	0.429	0.668	0.024	0.036	0.668	0.504	-0.000243	0.000112	-2.18	0.0293	-0.000263	0.000123	-2.139	0.0324
aparc-a2009s_rh_area_S-orbital-med-olfact	-0.016	0.031	-0.518	0.605	-0.002	0.033	-0.072	0.943	-0.000132	0.000104	-1.268	0.205	-5.24e-05	0.000115	-0.457	0.648
aparc-a2009s_rh_area_S-orbital-H-Shaped	0.025	0.029	0.846	0.398	0.027	0.031	0.878	0.38	-2.67e-05	9.65e-05	-0.277	0.782	-8.27e-05	0.000107	-0.775	0.438
aparc-a2009s_rh_area_S-parieto-occipital	-0.033	0.032	-1.041	0.298	-0.012	0.033	-0.374	0.709	-0.000108	0.000104	-1.032	0.302	-0.000122	0.000115	-1.058	0.29
aparc-a2009s_rh_area_S-pericallosal	0.053	0.031	1.711	0.0872	0.07	0.033	2.154	0.0312	1.24e-05	0.000102	0.122	0.903	-0.000112	0.000112	-1.005	0.315
aparc-a2009s_rh_area_S-postcentral	-0.017	0.031	-0.559	0.576	-0.019	0.033	-0.584	0.559	-0.000153	0.000103	-1.477	0.14	-0.000141	0.000114	-1.239	0.216
aparc-a2009s_rh_area_S-precentral-inf-part	-0.047	0.033	-1.424	0.155	-0.048	0.035	-1.358	0.174	-4.66e-05	0.000109	-0.426	0.67	-0.000104	0.000121	-0.862	0.389
aparc-a2009s_rh_area_S-precentral-sup-part	-0.071	0.034	-2.095	0.0362	-0.057	0.036	-1.582	0.114	-0.000117	0.000111	-1.051	0.293	-0.00016	0.000123	-1.298	0.194
aparc-a2009s_rh_area_S-suborbital	-0.029	0.035	-0.825	0.409	-0.007	0.037	-0.197	0.844	-0.000147	0.000115	-1.271	0.204	-0.000133	0.000127	-1.042	0.298
aparc-a2009s_rh_area_S-subparietal	-0.006	0.032	-0.197	0.844	-0.016	0.034	-0.477	0.633	-0.000221	0.000106	-2.084	0.0372	-0.000245	0.000117	-2.09	0.0366
aparc-a2009s_rh_area_S-temporal-inf	0.015	0.031	0.496	0.62	0.017	0.033	0.527	0.598	-0.000101	0.000102	-0.991	0.322	-6.32e-06	0.000112	-0.056	0.955
aparc-a2009s_rh_area_S-temporal-sup	-0.019	0.029	-0.658	0.511	-0.006	0.03	-0.213	0.831	-3.28e-05	9.46e-05	-0.347	0.729	-6.76e-05	0.000104	-0.648	0.517
aparc-a2009s_rh_area_S-temporal-transverse	0.02	0.034	0.578	0.563	0.026	0.036	0.717	0.474	-0.00019	0.000112	-1.69	0.091	-0.000161	0.000124	-1.296	0.195
aparc-Desikan_lh_thickness_GlobalMeanThickness	-0.008	0.033	-0.255	0.799	-0.018	0.034	-0.513	0.608	0.000341	0.000107	3.178	0.00148	0.000227	0.000118	1.918	0.0551
aparc-Desikan_lh_thickness_bankssts	-0.018	0.035	-0.521	0.602	-0.026	0.037	-0.709	0.478	4.64e-05	0.000115	0.402	0.688	-3.72e-05	0.000127	-0.293	0.77
aparc-Desikan_lh_thickness_caudalanteriorcingulate	0.01	0.036	0.271	0.787	-0.007	0.038	-0.194	0.847	0.0002	0.000119	1.684	0.0922	0.000255	0.000131	1.952	0.0509
aparc-Desikan_lh_thickness_caudalmiddlefrontal	-0.043	0.033	-1.323	0.186	-0.039	0.035	-1.135	0.257	0.000135	0.000108	1.253	0.21	2.42e-05	0.000119	0.203	0.839
aparc-Desikan_lh_thickness_cuneus	0.028	0.036	0.789	0.43	0.027	0.038	0.714	0.476	0.000372	0.000118	3.164	0.00156	0.000292	0.00013	2.25	0.0245
aparc-Desikan_lh_thickness_entorhinal	-0.01	0.035	-0.288	0.773	-0.016	0.037	-0.422	0.673	0.000217	0.000115	1.883	0.0597	0.000132	0.000127	1.041	0.298
aparc-Desikan_lh_thickness_fusiform	0	0.034	0.001	1	-0.009	0.036	-0.246	0.805	0.000389	0.000112	3.461	0.000539	0.000283	0.000124	2.281	0.0226
aparc-Desikan_lh_thickness_inferiorparietal	-0.031	0.033	-0.955	0.34	-0.048	0.034	-1.404	0.16	0.000293	0.000107	2.73	0.00634	0.00016	0.000119	1.354	0.176
aparc-Desikan_lh_thickness_inferiortemporal	0.044	0.035	1.269	0.205	0.037	0.037	1.007	0.314	0.000168	0.000115	1.47	0.142	7.18e-05	0.000126	0.568	0.57
aparc-Desikan_lh_thickness_isthmuscingulate	-0.037	0.036	-1.05	0.294	-0.064	0.038	-1.711	0.0871	0.000504	0.000117	4.304	1.68e-05	0.000444	0.000129	3.442	0.000578
aparc-Desikan_lh_thickness_lateraloccipital	-0.009	0.035	-0.261	0.794	-0.024	0.037	-0.656	0.512	0.000366	0.000116	3.163	0.00156	0.000223	0.000128	1.746	0.0809
aparc-Desikan_lh_thickness_lateralorbitofrontal	-0.004	0.034	-0.115	0.908	-0.008	0.036	-0.219	0.827	0.000269	0.000113	2.377	0.0175	0.000194	0.000125	1.554	0.12
aparc-Desikan_lh_thickness_lingual	-0.01	0.036	-0.289	0.772	-0.023	0.038	-0.599	0.549	0.000325	0.000118	2.764	0.00572	0.000224	0.00013	1.727	0.0841
aparc-Desikan_lh_thickness_medialorbitofrontal	-0.019	0.035	-0.559	0.576	-0.034	0.037	-0.914	0.361	0.000169	0.000115	1.471	0.141	0.000147	0.000127	1.155	0.248
aparc-Desikan_lh_thickness_middletemporal	0.043	0.035	1.228	0.219	0.04	0.037	1.066	0.287	4.56e-06	0.000115	0.04	0.969	-8.19e-05	0.000127	-0.643	0.52
aparc-Desikan_lh_thickness_parahippocampal	0.047	0.036	1.31	0.19	0.048	0.038	1.264	0.206	0.000389	0.000118	3.31	0.000936	0.000384	0.00013	2.95	0.00318
aparc-Desikan_lh_thickness_paracentral	0.001	0.034	0.026	0.979	-0.004	0.036	-0.119	0.905	7.78e-05	0.000112	0.693	0.489	9.05e-05	0.000124	0.731	0.465
aparc-Desikan_lh_thickness_parsopercularis	-0.033	0.033	-1.011	0.312	-0.044	0.035	-1.269	0.204	0.000397	0.000109	3.643	0.00027	0.000284	0.00012	2.358	0.0184
aparc-Desikan_lh_thickness_parsorbitalis	-0.005	0.034	-0.133	0.894	-0.013	0.037	-0.349	0.728	0.000195	0.000114	1.715	0.0863	0.000132	0.000126	1.054	0.292
aparc-Desikan_lh_thickness_parstriangularis	-0.033	0.033	-0.999	0.318	-0.059	0.035	-1.691	0.0909	0.000233	0.000109	2.135	0.0327	0.000234	0.00012	1.947	0.0515
aparc-Desikan_lh_thickness_pericalcarine	0.009	0.035	0.268	0.789	0.008	0.037	0.225	0.822	0.000281	0.000117	2.406	0.0162	0.000196	0.000129	1.521	0.128
aparc-Desikan_lh_thickness_postcentral	0.01	0.034	0.296	0.767	-0.005	0.036	-0.13	0.896	0.000297	0.000112	2.662	0.00778	0.000296	0.000123	2.415	0.0157
aparc-Desikan_lh_thickness_posteriorcingulate	0.016	0.036	0.441	0.66	-0.01	0.038	-0.259	0.795	0.000194	0.000117	1.652	0.0986	0.000193	0.00013	1.49	0.136
aparc-Desikan_lh_thickness_precentral	-0.016	0.033	-0.477	0.633	-0.011	0.035	-0.3	0.764	0.000108	0.00011	0.984	0.325	0.000105	0.000121	0.865	0.387
aparc-Desikan_lh_thickness_precuneus	-0.04	0.033	-1.228	0.22	-0.048	0.035	-1.377	0.169	0.000396	0.000109	3.654	0.000259	0.000267	0.00012	2.235	0.0254
aparc-Desikan_lh_thickness_rostralanteriorcingulate	0.008	0.035	0.239	0.811	0	0.037	-0.011	0.991	0.000265	0.000115	2.311	0.0208	0.000176	0.000127	1.388	0.165
aparc-Desikan_lh_thickness_rostralmiddlefrontal	-0.038	0.032	-1.184	0.237	-0.049	0.034	-1.42	0.156	0.000316	0.000106	2.981	0.00287	0.000201	0.000117	1.717	0.0859
aparc-Desikan_lh_thickness_superiorfrontal	-0.04	0.031	-1.276	0.202	-0.053	0.033	-1.601	0.109	0.000145	0.000103	1.402	0.161	6.6e-05	0.000114	0.58	0.562
aparc-Desikan_lh_thickness_superiorparietal	-0.038	0.033	-1.153	0.249	-0.036	0.035	-1.019	0.308	0.000311	0.000109	2.852	0.00435	0.000215	0.00012	1.79	0.0735
aparc-Desikan_lh_thickness_superiortemporal	0.052	0.034	1.555	0.12	0.047	0.036	1.33	0.183	0.000393	0.000111	3.54	0.000401	0.000329	0.000123	2.682	0.00733
aparc-Desikan_lh_thickness_supramarginal	-0.019	0.032	-0.595	0.552	-0.025	0.034	-0.719	0.472	0.000206	0.000107	1.932	0.0534	8.97e-05	0.000118	0.762	0.446
aparc-Desikan_lh_thickness_frontalpole	-0.008	0.035	-0.223	0.823	-0.043	0.038	-1.137	0.256	0.00024	0.000117	2.055	0.0399	0.000217	0.000129	1.681	0.0927
aparc-Desikan_lh_thickness_transversetemporal	0.015	0.036	0.408	0.683	0.002	0.038	0.057	0.954	0.000323	0.000119	2.716	0.00661	0.000257	0.000131	1.968	0.0491
aparc-Desikan_lh_thickness_insula	0.011	0.035	0.299	0.765	-0.002	0.037	-0.065	0.948	0.000347	0.000117	2.972	0.00296	0.000246	0.000129	1.912	0.0559
aparc-Desikan_rh_thickness_GlobalMeanThickness	-0.034	0.033	-1.032	0.302	-0.049	0.035	-1.416	0.157	0.000369	0.000108	3.408	0.000656	0.000216	0.000119	1.808	0.0706
aparc-Desikan_rh_thickness_bankssts	-0.084	0.035	-2.41	0.0159	-0.099	0.037	-2.672	0.00755	0.000196	0.000115	1.703	0.0885	5.84e-05	0.000127	0.46	0.646
aparc-Desikan_rh_thickness_caudalanteriorcingulate	-0.006	0.036	-0.155	0.877	-0.012	0.038	-0.325	0.745	0.00011	0.000119	0.926	0.355	0.000109	0.000131	0.827	0.408
aparc-Desikan_rh_thickness_caudalmiddlefrontal	-0.048	0.033	-1.46	0.144	-0.047	0.035	-1.34	0.18	0.000219	0.000108	2.024	0.043	8.85e-05	0.00012	0.74	0.459
aparc-Desikan_rh_thickness_cuneus	-0.017	0.036	-0.457	0.648	-0.032	0.038	-0.821	0.412	0.000413	0.000119	3.463	0.000535	0.000325	0.000132	2.464	0.0138
aparc-Desikan_rh_thickness_entorhinal	-0.005	0.035	-0.131	0.896	0.016	0.037	0.42	0.675	-3.04e-05	0.000116	-0.263	0.792	-0.000177	0.000128	-1.383	0.167
aparc-Desikan_rh_thickness_fusiform	0.005	0.035	0.145	0.884	-0.008	0.037	-0.227	0.821	0.000398	0.000115	3.473	0.000515	0.000274	0.000126	2.17	0.03
aparc-Desikan_rh_thickness_inferiorparietal	-0.044	0.033	-1.345	0.179	-0.067	0.035	-1.941	0.0523	0.000186	0.000108	1.72	0.0854	1.75e-05	0.000119	0.147	0.883
aparc-Desikan_rh_thickness_inferiortemporal	-0.002	0.035	-0.064	0.949	-0.009	0.037	-0.245	0.806	0.000353	0.000115	3.061	0.00221	0.000249	0.000127	1.95	0.0512
aparc-Desikan_rh_thickness_isthmuscingulate	-0.054	0.035	-1.534	0.125	-0.075	0.037	-2.012	0.0443	0.000337	0.000116	2.907	0.00365	0.000373	0.000128	2.91	0.00362
aparc-Desikan_rh_thickness_lateraloccipital	-0.015	0.035	-0.425	0.671	-0.035	0.037	-0.94	0.347	0.000405	0.000116	3.482	0.000498	0.000187	0.000129	1.455	0.146
aparc-Desikan_rh_thickness_lateralorbitofrontal	0.014	0.035	0.402	0.688	0.016	0.037	0.427	0.669	0.000206	0.000115	1.791	0.0733	9.86e-05	0.000127	0.78	0.436
aparc-Desikan_rh_thickness_lingual	-0.002	0.036	-0.062	0.951	-0.017	0.038	-0.442	0.659	0.000418	0.000119	3.524	0.000426	0.000258	0.000131	1.972	0.0486
aparc-Desikan_rh_thickness_medialorbitofrontal	0.002	0.035	0.046	0.964	-0.009	0.037	-0.245	0.806	0.000423	0.000115	3.675	0.000239	0.000318	0.000127	2.505	0.0123
aparc-Desikan_rh_thickness_middletemporal	-0.044	0.035	-1.265	0.206	-0.047	0.037	-1.275	0.203	5.38e-05	0.000115	0.47	0.638	-0.000105	0.000127	-0.83	0.407
aparc-Desikan_rh_thickness_parahippocampal	0.001	0.035	0.015	0.988	-0.005	0.038	-0.142	0.887	0.000326	0.000117	2.788	0.00531	0.000282	0.000129	2.184	0.029
aparc-Desikan_rh_thickness_paracentral	-0.036	0.034	-1.064	0.288	-0.037	0.036	-1.012	0.311	0.000141	0.000113	1.247	0.212	0.000181	0.000125	1.451	0.147
aparc-Desikan_rh_thickness_parsopercularis	-0.038	0.033	-1.134	0.257	-0.06	0.035	-1.707	0.0878	0.000477	0.00011	4.338	1.44e-05	0.000287	0.000121	2.362	0.0182
aparc-Desikan_rh_thickness_parsorbitalis	-0.026	0.034	-0.747	0.455	-0.042	0.036	-1.158	0.247	0.000349	0.000113	3.091	0.002	0.000213	0.000125	1.709	0.0875
aparc-Desikan_rh_thickness_parstriangularis	-0.014	0.033	-0.424	0.671	-0.021	0.035	-0.606	0.544	0.000268	0.000109	2.469	0.0136	0.000143	0.00012	1.193	0.233
aparc-Desikan_rh_thickness_pericalcarine	-0.026	0.036	-0.718	0.473	-0.041	0.038	-1.077	0.281	0.000328	0.000117	2.793	0.00523	0.000155	0.000129	1.199	0.23
aparc-Desikan_rh_thickness_postcentral	-0.024	0.034	-0.718	0.473	-0.039	0.036	-1.089	0.276	0.000316	0.000112	2.81	0.00497	0.000278	0.000124	2.241	0.0251
aparc-Desikan_rh_thickness_posteriorcingulate	-0.048	0.035	-1.368	0.171	-0.05	0.037	-1.351	0.177	0.000124	0.000116	1.068	0.286	0.000114	0.000128	0.889	0.374
aparc-Desikan_rh_thickness_precentral	-0.013	0.033	-0.386	0.699	-0.029	0.035	-0.816	0.415	0.000139	0.00011	1.266	0.205	6.62e-05	0.000121	0.547	0.585
aparc-Desikan_rh_thickness_precuneus	-0.019	0.033	-0.567	0.571	-0.029	0.035	-0.837	0.403	0.000428	0.00011	3.907	9.38e-05	0.000323	0.000121	2.673	0.00752
aparc-Desikan_rh_thickness_rostralanteriorcingulate	-0.021	0.036	-0.589	0.556	-0.06	0.038	-1.594	0.111	0.000149	0.000118	1.264	0.206	3.83e-05	0.00013	0.295	0.768
aparc-Desikan_rh_thickness_rostralmiddlefrontal	-0.045	0.033	-1.381	0.167	-0.058	0.034	-1.689	0.0912	0.000396	0.000107	3.696	0.00022	0.000253	0.000118	2.138	0.0325
aparc-Desikan_rh_thickness_superiorfrontal	-0.068	0.032	-2.166	0.0303	-0.086	0.033	-2.589	0.00963	0.000279	0.000104	2.689	0.00718	9.83e-05	0.000114	0.859	0.39
aparc-Desikan_rh_thickness_superiorparietal	-0.035	0.033	-1.059	0.289	-0.04	0.035	-1.148	0.251	0.000318	0.000109	2.918	0.00353	0.000203	0.00012	1.685	0.092
aparc-Desikan_rh_thickness_superiortemporal	0.002	0.033	0.074	0.941	-0.015	0.035	-0.425	0.671	0.000319	0.000109	2.923	0.00347	0.000197	0.00012	1.644	0.1
aparc-Desikan_rh_thickness_supramarginal	-0.028	0.033	-0.844	0.398	-0.047	0.035	-1.354	0.176	0.000153	0.000108	1.414	0.158	4.66e-05	0.00012	0.39	0.697
aparc-Desikan_rh_thickness_frontalpole	-0.022	0.035	-0.626	0.531	-0.059	0.037	-1.594	0.111	0.000399	0.000116	3.452	0.000557	0.000313	0.000128	2.45	0.0143
aparc-Desikan_rh_thickness_transversetemporal	-0.022	0.036	-0.613	0.54	-0.026	0.038	-0.67	0.503	0.000168	0.000119	1.413	0.158	0.00013	0.000131	0.988	0.323
aparc-Desikan_rh_thickness_insula	-0.031	0.036	-0.859	0.391	-0.036	0.038	-0.966	0.334	0.000329	0.000117	2.809	0.00497	0.000274	0.000129	2.121	0.0339
BA-exvivo_lh_thickness_BA1	0.029	0.035	0.835	0.404	0.016	0.037	0.427	0.67	0.000406	0.000115	3.536	0.000406	0.00041	0.000126	3.24	0.0012
BA-exvivo_lh_thickness_BA2	-0.004	0.033	-0.114	0.909	-0.013	0.035	-0.373	0.709	0.000111	0.000108	1.026	0.305	8.22e-05	0.000119	0.692	0.489
BA-exvivo_lh_thickness_BA3a	-0.041	0.035	-1.199	0.231	-0.041	0.037	-1.113	0.266	0.000209	0.000114	1.827	0.0678	0.000216	0.000126	1.714	0.0866
BA-exvivo_lh_thickness_BA3b	-0.001	0.034	-0.043	0.966	-0.01	0.036	-0.284	0.777	0.000289	0.000113	2.57	0.0102	0.000304	0.000124	2.454	0.0142
BA-exvivo_lh_thickness_BA4a	0.008	0.034	0.223	0.823	0.011	0.036	0.304	0.761	-4.78e-06	0.000112	-0.043	0.966	2.41e-05	0.000123	0.196	0.845
BA-exvivo_lh_thickness_BA4p	0.017	0.035	0.491	0.623	0.016	0.037	0.427	0.669	8.46e-05	0.000116	0.729	0.466	0.000103	0.000128	0.8	0.424
BA-exvivo_lh_thickness_BA6	-0.032	0.032	-1.014	0.31	-0.031	0.034	-0.905	0.365	9.53e-05	0.000105	0.905	0.366	4.2e-05	0.000116	0.361	0.718
BA-exvivo_lh_thickness_BA44	-0.047	0.033	-1.426	0.154	-0.053	0.035	-1.502	0.133	0.000321	0.000109	2.949	0.00319	0.000268	0.00012	2.226	0.0261
BA-exvivo_lh_thickness_BA45	-0.02	0.033	-0.614	0.539	-0.036	0.035	-1.03	0.303	0.000295	0.000108	2.732	0.0063	0.000238	0.000119	2.002	0.0453
BA-exvivo_lh_thickness_V1	-0.008	0.036	-0.212	0.832	-0.005	0.038	-0.135	0.893	0.000168	0.000118	1.43	0.153	0.000107	0.00013	0.819	0.413
BA-exvivo_lh_thickness_V2	-0.01	0.035	-0.294	0.769	-0.022	0.037	-0.595	0.552	0.000456	0.000117	3.913	9.16e-05	0.000325	0.000129	2.529	0.0114
BA-exvivo_lh_thickness_MT	-0.021	0.035	-0.592	0.554	-0.047	0.037	-1.297	0.195	0.000319	0.000114	2.795	0.0052	0.000121	0.000126	0.963	0.336
BA-exvivo_lh_thickness_perirhinal	0.042	0.035	1.199	0.23	0.044	0.037	1.197	0.231	0.000198	0.000115	1.722	0.0851	0.000109	0.000127	0.862	0.389
BA-exvivo_lh_thickness_entorhinal	-0.015	0.035	-0.436	0.663	-0.018	0.037	-0.491	0.624	0.000429	0.000116	3.689	0.000226	0.000388	0.000128	3.032	0.00244
BA-exvivo_rh_thickness_BA1	0.008	0.035	0.238	0.812	-0.008	0.037	-0.222	0.825	0.000417	0.000115	3.62	0.000295	0.000397	0.000127	3.127	0.00177
BA-exvivo_rh_thickness_BA2	-0.027	0.033	-0.813	0.416	-0.037	0.035	-1.035	0.301	0.000125	0.00011	1.133	0.257	0.000107	0.000121	0.883	0.377
BA-exvivo_rh_thickness_BA3a	-0.038	0.034	-1.109	0.268	-0.041	0.036	-1.127	0.26	0.000187	0.000113	1.657	0.0976	0.000132	0.000125	1.058	0.29
BA-exvivo_rh_thickness_BA3b	-0.022	0.035	-0.626	0.531	-0.031	0.037	-0.83	0.406	0.000245	0.000116	2.115	0.0345	0.000202	0.000128	1.578	0.115
BA-exvivo_rh_thickness_BA4a	-0.022	0.034	-0.638	0.524	-0.028	0.036	-0.773	0.44	7.4e-05	0.000112	0.66	0.509	9.08e-05	0.000124	0.735	0.462
BA-exvivo_rh_thickness_BA4p	-0.03	0.035	-0.863	0.388	-0.039	0.037	-1.044	0.297	1.54e-05	0.000116	0.133	0.894	-2.02e-05	0.000127	-0.158	0.874
BA-exvivo_rh_thickness_BA6	-0.033	0.033	-1.006	0.314	-0.044	0.034	-1.262	0.207	0.00014	0.000107	1.303	0.193	4.45e-05	0.000118	0.376	0.707
BA-exvivo_rh_thickness_BA44	-0.035	0.033	-1.074	0.283	-0.051	0.035	-1.47	0.142	0.000434	0.000108	4.009	6.12e-05	0.000277	0.00012	2.317	0.0205
BA-exvivo_rh_thickness_BA45	-0.035	0.033	-1.072	0.284	-0.047	0.034	-1.357	0.175	0.000301	0.000107	2.81	0.00497	0.000162	0.000118	1.368	0.171
BA-exvivo_rh_thickness_V1	-0.039	0.036	-1.095	0.274	-0.049	0.038	-1.306	0.192	0.000202	0.000118	1.719	0.0856	5.47e-05	0.00013	0.421	0.674
BA-exvivo_rh_thickness_V2	-0.007	0.036	-0.189	0.85	-0.027	0.038	-0.725	0.469	0.000517	0.000118	4.395	1.11e-05	0.000348	0.00013	2.684	0.00728
BA-exvivo_rh_thickness_MT	-0.047	0.034	-1.365	0.172	-0.071	0.037	-1.943	0.052	0.000424	0.000114	3.73	0.000192	0.000227	0.000125	1.807	0.0709
BA-exvivo_rh_thickness_perirhinal	0.005	0.035	0.138	0.89	0.021	0.037	0.567	0.571	8.51e-05	0.000115	0.743	0.457	-4.52e-05	0.000126	-0.357	0.721
BA-exvivo_rh_thickness_entorhinal	0.022	0.035	0.637	0.524	0.035	0.037	0.926	0.354	0.000187	0.000116	1.609	0.108	5.43e-05	0.000128	0.424	0.671
aparc-DKTatlas_lh_thickness_caudalanteriorcingulate	0.012	0.036	0.329	0.742	-0.011	0.038	-0.291	0.771	0.000192	0.000118	1.628	0.104	0.000218	0.00013	1.673	0.0943
aparc-DKTatlas_lh_thickness_caudalmiddlefrontal	-0.046	0.033	-1.397	0.162	-0.04	0.035	-1.141	0.254	0.00014	0.000108	1.293	0.196	2.82e-05	0.000119	0.237	0.813
aparc-DKTatlas_lh_thickness_cuneus	0.006	0.035	0.155	0.877	0.008	0.038	0.215	0.83	0.000311	0.000117	2.661	0.0078	0.000248	0.000129	1.926	0.0541
aparc-DKTatlas_lh_thickness_entorhinal	-0.008	0.035	-0.241	0.809	-0.011	0.037	-0.3	0.764	0.00023	0.000116	1.993	0.0463	0.000155	0.000127	1.215	0.225
aparc-DKTatlas_lh_thickness_fusiform	0.002	0.034	0.051	0.96	-0.009	0.036	-0.263	0.793	0.000359	0.000112	3.195	0.0014	0.000261	0.000124	2.103	0.0355
aparc-DKTatlas_lh_thickness_inferiorparietal	-0.033	0.032	-1.006	0.315	-0.049	0.034	-1.421	0.155	0.000296	0.000107	2.767	0.00567	0.000159	0.000118	1.348	0.178
aparc-DKTatlas_lh_thickness_inferiortemporal	0.047	0.035	1.354	0.176	0.041	0.037	1.112	0.266	0.000216	0.000114	1.89	0.0588	0.0001	0.000126	0.796	0.426
aparc-DKTatlas_lh_thickness_isthmuscingulate	-0.043	0.036	-1.215	0.225	-0.071	0.038	-1.885	0.0595	0.000495	0.000117	4.228	2.37e-05	0.000434	0.000129	3.365	0.000766
aparc-DKTatlas_lh_thickness_lateraloccipital	-0.015	0.035	-0.419	0.675	-0.029	0.037	-0.784	0.433	0.000361	0.000116	3.119	0.00182	0.000222	0.000128	1.737	0.0823
aparc-DKTatlas_lh_thickness_lateralorbitofrontal	0.001	0.035	0.039	0.969	-0.005	0.037	-0.14	0.889	0.000277	0.000115	2.413	0.0159	0.000212	0.000127	1.675	0.0939
aparc-DKTatlas_lh_thickness_lingual	-0.01	0.036	-0.281	0.779	-0.022	0.038	-0.577	0.564	0.000329	0.000118	2.799	0.00513	0.000232	0.00013	1.791	0.0733
aparc-DKTatlas_lh_thickness_medialorbitofrontal	0.002	0.035	0.066	0.948	-0.015	0.037	-0.395	0.693	0.000258	0.000116	2.227	0.026	0.000188	0.000128	1.474	0.141
aparc-DKTatlas_lh_thickness_middletemporal	0.03	0.035	0.853	0.394	0.024	0.037	0.641	0.522	-3.44e-06	0.000115	-0.03	0.976	-9.1e-05	0.000126	-0.72	0.471
aparc-DKTatlas_lh_thickness_parahippocampal	0.046	0.036	1.279	0.201	0.048	0.038	1.271	0.204	0.00038	0.000118	3.23	0.00124	0.000371	0.00013	2.849	0.00439
aparc-DKTatlas_lh_thickness_paracentral	-0.003	0.034	-0.08	0.936	-0.01	0.036	-0.283	0.777	7.23e-05	0.000112	0.646	0.518	7.36e-05	0.000123	0.597	0.55
aparc-DKTatlas_lh_thickness_parsopercularis	-0.035	0.033	-1.059	0.29	-0.045	0.035	-1.29	0.197	0.000367	0.00011	3.345	0.000823	0.000247	0.000121	2.046	0.0408
aparc-DKTatlas_lh_thickness_parsorbitalis	-0.003	0.034	-0.097	0.923	-0.012	0.036	-0.323	0.747	0.000324	0.000113	2.86	0.00424	0.000276	0.000125	2.205	0.0275
aparc-DKTatlas_lh_thickness_parstriangularis	-0.034	0.033	-1.041	0.298	-0.054	0.035	-1.564	0.118	0.00022	0.000108	2.037	0.0417	0.00022	0.000119	1.843	0.0653
aparc-DKTatlas_lh_thickness_pericalcarine	0.011	0.035	0.325	0.746	0.011	0.037	0.304	0.761	0.000276	0.000117	2.364	0.0181	0.000187	0.000129	1.451	0.147
aparc-DKTatlas_lh_thickness_postcentral	0.008	0.034	0.241	0.809	-0.008	0.036	-0.221	0.825	0.000299	0.000111	2.694	0.00707	0.000287	0.000122	2.352	0.0187
aparc-DKTatlas_lh_thickness_posteriorcingulate	0.011	0.035	0.31	0.756	-0.015	0.037	-0.394	0.693	0.000221	0.000116	1.903	0.057	0.000198	0.000128	1.544	0.123
aparc-DKTatlas_lh_thickness_precentral	-0.016	0.033	-0.466	0.642	-0.011	0.035	-0.309	0.758	0.000112	0.00011	1.022	0.307	0.000106	0.000121	0.879	0.38
aparc-DKTatlas_lh_thickness_precuneus	-0.043	0.033	-1.295	0.195	-0.049	0.035	-1.419	0.156	0.000429	0.000109	3.948	7.92e-05	0.000293	0.00012	2.449	0.0143
aparc-DKTatlas_lh_thickness_rostralanteriorcingulate	0.011	0.035	0.328	0.743	-0.004	0.037	-0.104	0.918	0.000264	0.000115	2.293	0.0219	0.000209	0.000127	1.644	0.1
aparc-DKTatlas_lh_thickness_rostralmiddlefrontal	-0.024	0.032	-0.743	0.458	-0.04	0.034	-1.167	0.243	0.000382	0.000106	3.6	0.000319	0.000245	0.000117	2.091	0.0366
aparc-DKTatlas_lh_thickness_superiorfrontal	-0.049	0.031	-1.574	0.116	-0.06	0.033	-1.803	0.0715	0.000151	0.000104	1.458	0.145	8.09e-05	0.000114	0.709	0.479
aparc-DKTatlas_lh_thickness_superiorparietal	-0.03	0.033	-0.911	0.362	-0.029	0.035	-0.823	0.41	0.000324	0.000108	2.989	0.0028	0.000228	0.00012	1.906	0.0567
aparc-DKTatlas_lh_thickness_superiortemporal	0.043	0.034	1.268	0.205	0.038	0.036	1.063	0.288	0.000372	0.000111	3.358	0.000788	0.000297	0.000122	2.425	0.0153
aparc-DKTatlas_lh_thickness_supramarginal	-0.02	0.032	-0.629	0.529	-0.024	0.034	-0.704	0.482	0.000208	0.000107	1.943	0.052	9.46e-05	0.000118	0.801	0.423
aparc-DKTatlas_lh_thickness_transversetemporal	0.014	0.036	0.391	0.696	0.002	0.038	0.04	0.968	0.00032	0.000119	2.697	0.00701	0.000256	0.000131	1.959	0.0502
aparc-DKTatlas_lh_thickness_insula	-0.012	0.035	-0.345	0.73	-0.012	0.037	-0.339	0.735	0.000223	0.000115	1.95	0.0511	0.000135	0.000126	1.071	0.284
aparc-DKTatlas_rh_thickness_caudalanteriorcingulate	-0.004	0.036	-0.116	0.907	-0.012	0.038	-0.322	0.748	0.000115	0.000119	0.968	0.333	9.18e-05	0.000131	0.701	0.484
aparc-DKTatlas_rh_thickness_caudalmiddlefrontal	-0.047	0.033	-1.436	0.151	-0.047	0.035	-1.337	0.181	0.000208	0.000108	1.92	0.0549	7.82e-05	0.00012	0.655	0.513
aparc-DKTatlas_rh_thickness_cuneus	-0.01	0.036	-0.285	0.776	-0.025	0.038	-0.664	0.507	0.000407	0.000119	3.413	0.000643	0.000319	0.000132	2.426	0.0153
aparc-DKTatlas_rh_thickness_entorhinal	-0.015	0.035	-0.425	0.671	-0.002	0.037	-0.045	0.964	3.34e-05	0.000116	0.288	0.773	-0.000102	0.000128	-0.802	0.423
aparc-DKTatlas_rh_thickness_fusiform	0.011	0.035	0.309	0.757	-0.002	0.037	-0.057	0.955	0.000394	0.000115	3.431	0.000603	0.000299	0.000126	2.365	0.0181
aparc-DKTatlas_rh_thickness_inferiorparietal	-0.045	0.033	-1.388	0.165	-0.069	0.035	-1.995	0.0461	0.000189	0.000108	1.751	0.08	2.52e-05	0.000119	0.211	0.833
aparc-DKTatlas_rh_thickness_inferiortemporal	-0.009	0.035	-0.244	0.807	-0.016	0.037	-0.444	0.657	0.000336	0.000115	2.927	0.00342	0.000209	0.000127	1.645	0.0999
aparc-DKTatlas_rh_thickness_isthmuscingulate	-0.054	0.035	-1.547	0.122	-0.076	0.037	-2.047	0.0407	0.00033	0.000116	2.846	0.00443	0.000357	0.000128	2.783	0.00539
aparc-DKTatlas_rh_thickness_lateraloccipital	-0.014	0.035	-0.388	0.698	-0.033	0.037	-0.888	0.374	0.00042	0.000117	3.605	0.000313	0.000196	0.000129	1.52	0.129
aparc-DKTatlas_rh_thickness_lateralorbitofrontal	0.015	0.035	0.419	0.675	0.004	0.037	0.122	0.903	0.000285	0.000115	2.488	0.0128	0.000168	0.000126	1.333	0.183
aparc-DKTatlas_rh_thickness_lingual	0.002	0.036	0.054	0.957	-0.012	0.038	-0.323	0.747	0.000415	0.000119	3.495	0.000475	0.000258	0.000131	1.973	0.0486
aparc-DKTatlas_rh_thickness_medialorbitofrontal	0.024	0.035	0.681	0.496	0.003	0.038	0.087	0.931	0.000482	0.000117	4.113	3.91e-05	0.000365	0.000129	2.825	0.00474
aparc-DKTatlas_rh_thickness_middletemporal	-0.044	0.035	-1.286	0.199	-0.05	0.037	-1.353	0.176	7.9e-05	0.000114	0.692	0.489	-9e-05	0.000126	-0.715	0.475
aparc-DKTatlas_rh_thickness_parahippocampal	0.007	0.035	0.186	0.853	0.003	0.038	0.088	0.93	0.000301	0.000117	2.569	0.0102	0.000245	0.000129	1.898	0.0577
aparc-DKTatlas_rh_thickness_paracentral	-0.036	0.034	-1.05	0.294	-0.038	0.036	-1.04	0.298	0.000149	0.000113	1.313	0.189	0.000183	0.000125	1.464	0.143
aparc-DKTatlas_rh_thickness_parsopercularis	-0.031	0.033	-0.936	0.349	-0.056	0.035	-1.58	0.114	0.000473	0.00011	4.315	1.61e-05	0.000285	0.000121	2.351	0.0187
aparc-DKTatlas_rh_thickness_parsorbitalis	-0.043	0.034	-1.262	0.207	-0.05	0.036	-1.389	0.165	0.000215	0.000113	1.908	0.0564	5.52e-05	0.000125	0.442	0.658
aparc-DKTatlas_rh_thickness_parstriangularis	-0.027	0.033	-0.815	0.415	-0.03	0.035	-0.853	0.394	0.00027	0.000109	2.49	0.0128	0.000154	0.00012	1.289	0.197
aparc-DKTatlas_rh_thickness_pericalcarine	-0.028	0.036	-0.791	0.429	-0.043	0.038	-1.153	0.249	0.000319	0.000117	2.719	0.00655	0.000152	0.00013	1.175	0.24
aparc-DKTatlas_rh_thickness_postcentral	-0.023	0.034	-0.682	0.495	-0.037	0.036	-1.025	0.306	0.000323	0.000112	2.885	0.00391	0.000281	0.000123	2.274	0.023
aparc-DKTatlas_rh_thickness_posteriorcingulate	-0.052	0.035	-1.488	0.137	-0.057	0.037	-1.528	0.127	0.000141	0.000115	1.225	0.221	0.000139	0.000127	1.094	0.274
aparc-DKTatlas_rh_thickness_precentral	-0.015	0.033	-0.463	0.644	-0.032	0.035	-0.911	0.362	0.000157	0.00011	1.426	0.154	7.67e-05	0.000121	0.633	0.527
aparc-DKTatlas_rh_thickness_precuneus	-0.023	0.033	-0.681	0.496	-0.031	0.035	-0.891	0.373	0.000428	0.000109	3.914	9.09e-05	0.000316	0.000121	2.619	0.00883
aparc-DKTatlas_rh_thickness_rostralanteriorcingulate	-0.012	0.036	-0.328	0.743	-0.038	0.038	-1.016	0.31	0.000179	0.000118	1.519	0.129	4.83e-05	0.00013	0.372	0.71
aparc-DKTatlas_rh_thickness_rostralmiddlefrontal	-0.052	0.033	-1.588	0.112	-0.064	0.034	-1.847	0.0648	0.000435	0.000107	4.054	5.05e-05	0.000306	0.000118	2.582	0.00982
aparc-DKTatlas_rh_thickness_superiorfrontal	-0.063	0.032	-1.993	0.0463	-0.08	0.033	-2.393	0.0167	0.000288	0.000104	2.763	0.00572	0.000116	0.000115	1.015	0.31
aparc-DKTatlas_rh_thickness_superiorparietal	-0.041	0.033	-1.251	0.211	-0.046	0.035	-1.321	0.186	0.000298	0.000109	2.742	0.00611	0.000193	0.00012	1.613	0.107
aparc-DKTatlas_rh_thickness_superiortemporal	-0.013	0.033	-0.408	0.683	-0.032	0.035	-0.919	0.358	0.000312	0.000109	2.861	0.00423	0.000205	0.00012	1.708	0.0876
aparc-DKTatlas_rh_thickness_supramarginal	-0.026	0.033	-0.79	0.43	-0.047	0.035	-1.349	0.177	0.000137	0.000109	1.258	0.208	2.75e-05	0.00012	0.23	0.818
aparc-DKTatlas_rh_thickness_transversetemporal	-0.03	0.036	-0.823	0.411	-0.033	0.038	-0.852	0.394	0.000174	0.000119	1.461	0.144	0.000139	0.000131	1.06	0.289
aparc-DKTatlas_rh_thickness_insula	-0.041	0.035	-1.167	0.243	-0.033	0.037	-0.908	0.364	0.0003	0.000115	2.607	0.00914	0.000261	0.000127	2.064	0.0391
aparc-a2009s_lh_thickness_G+S-frontomargin	0.011	0.035	0.317	0.752	0.001	0.037	0.018	0.985	0.000205	0.000114	1.799	0.0721	0.000156	0.000126	1.239	0.216
aparc-a2009s_lh_thickness_G+S-occipital-inf	0.021	0.036	0.582	0.56	-0.004	0.038	-0.095	0.924	0.000276	0.000118	2.343	0.0191	0.000139	0.00013	1.071	0.284
aparc-a2009s_lh_thickness_G+S-paracentral	-0.01	0.034	-0.298	0.766	-0.016	0.036	-0.443	0.658	7.43e-05	0.000114	0.653	0.514	0.000103	0.000125	0.819	0.413
aparc-a2009s_lh_thickness_G+S-subcentral	0.006	0.035	0.185	0.854	-0.002	0.037	-0.055	0.956	0.000442	0.000115	3.864	0.000112	0.000414	0.000126	3.283	0.00103
aparc-a2009s_lh_thickness_G+S-transv-frontopol	-0.061	0.035	-1.758	0.0788	-0.087	0.037	-2.365	0.018	0.000207	0.000114	1.817	0.0692	0.000184	0.000126	1.462	0.144
aparc-a2009s_lh_thickness_G+S-cingul-Ant	-0.017	0.034	-0.487	0.627	-0.045	0.036	-1.23	0.219	0.000101	0.000113	0.891	0.373	3.24e-05	0.000125	0.26	0.795
aparc-a2009s_lh_thickness_G+S-cingul-Mid-Ant	-0.026	0.035	-0.731	0.465	-0.047	0.038	-1.259	0.208	0.000181	0.000117	1.543	0.123	0.000187	0.000129	1.446	0.148
aparc-a2009s_lh_thickness_G+S-cingul-Mid-Post	0.011	0.035	0.321	0.748	-0.025	0.037	-0.674	0.5	7.28e-05	0.000114	0.637	0.524	-2.78e-06	0.000126	-0.022	0.982
aparc-a2009s_lh_thickness_G-cingul-Post-dorsal	-0.043	0.035	-1.232	0.218	-0.062	0.037	-1.697	0.0898	0.000514	0.000115	4.486	7.28e-06	0.000443	0.000126	3.514	0.000443
aparc-a2009s_lh_thickness_G-cingul-Post-ventral	-0.05	0.036	-1.377	0.169	-0.056	0.038	-1.472	0.141	0.000245	0.000119	2.071	0.0383	0.000217	0.000131	1.662	0.0964
aparc-a2009s_lh_thickness_G-cuneus	0.015	0.036	0.423	0.672	0.013	0.038	0.332	0.74	0.000321	0.000118	2.72	0.00654	0.000284	0.00013	2.185	0.0289
aparc-a2009s_lh_thickness_G-front-inf-Opercular	-0.053	0.033	-1.58	0.114	-0.064	0.035	-1.804	0.0712	0.000303	0.00011	2.757	0.00583	0.000244	0.000121	2.013	0.0441
aparc-a2009s_lh_thickness_G-front-inf-Orbital	0.047	0.035	1.339	0.181	0.034	0.037	0.923	0.356	0.000211	0.000115	1.831	0.0671	0.000181	0.000127	1.426	0.154
aparc-a2009s_lh_thickness_G-front-inf-Triangul	-0.014	0.034	-0.411	0.681	-0.028	0.036	-0.773	0.44	0.000203	0.000112	1.815	0.0695	0.000209	0.000123	1.698	0.0895
aparc-a2009s_lh_thickness_G-front-middle	-0.026	0.032	-0.797	0.426	-0.034	0.034	-1.013	0.311	0.000279	0.000106	2.636	0.0084	0.000152	0.000117	1.307	0.191
aparc-a2009s_lh_thickness_G-front-sup	-0.019	0.032	-0.597	0.55	-0.032	0.034	-0.965	0.335	0.000195	0.000104	1.871	0.0614	0.000129	0.000115	1.122	0.262
aparc-a2009s_lh_thickness_G-Ins-lg+S-cent-ins	-0.035	0.036	-0.963	0.336	-0.055	0.038	-1.449	0.147	0.000119	0.000119	1	0.318	-2.08e-06	0.000131	-0.016	0.987
aparc-a2009s_lh_thickness_G-insular-short	0.014	0.035	0.414	0.679	0.009	0.037	0.24	0.81	0.000186	0.000115	1.617	0.106	0.000169	0.000127	1.334	0.182
aparc-a2009s_lh_thickness_G-occipital-middle	0.006	0.035	0.182	0.855	-0.012	0.037	-0.331	0.741	0.000495	0.000116	4.278	1.89e-05	0.000345	0.000128	2.701	0.00692
aparc-a2009s_lh_thickness_G-occipital-sup	-0.032	0.036	-0.886	0.376	-0.024	0.038	-0.63	0.529	0.000196	0.000117	1.671	0.0948	0.000159	0.00013	1.23	0.219
aparc-a2009s_lh_thickness_G-oc-temp-lat-fusifor	-0.014	0.034	-0.392	0.695	-0.012	0.037	-0.324	0.746	0.000217	0.000114	1.908	0.0565	0.000164	0.000125	1.311	0.19
aparc-a2009s_lh_thickness_G-oc-temp-med-Lingual	-0.01	0.036	-0.277	0.782	-0.016	0.038	-0.428	0.669	0.000242	0.000118	2.047	0.0407	0.000135	0.00013	1.036	0.3
aparc-a2009s_lh_thickness_G-oc-temp-med-Parahip	0.035	0.035	0.99	0.322	0.035	0.038	0.919	0.358	0.000467	0.000117	3.993	6.55e-05	0.000402	0.000129	3.115	0.00184
aparc-a2009s_lh_thickness_G-orbital	-0.005	0.035	-0.14	0.889	-0.01	0.037	-0.263	0.793	0.000119	0.000115	1.037	0.3	8.65e-05	0.000126	0.685	0.494
aparc-a2009s_lh_thickness_G-pariet-inf-Angular	-0.008	0.033	-0.257	0.798	-0.032	0.035	-0.909	0.364	0.000168	0.000109	1.542	0.123	8.5e-05	0.00012	0.706	0.48
aparc-a2009s_lh_thickness_G-pariet-inf-Supramar	-0.02	0.033	-0.608	0.543	-0.029	0.035	-0.808	0.419	0.000214	0.000111	1.936	0.0529	0.000101	0.000122	0.831	0.406
aparc-a2009s_lh_thickness_G-parietal-sup	-0.017	0.033	-0.518	0.605	-0.019	0.035	-0.536	0.592	0.000265	0.000109	2.421	0.0155	0.000164	0.000121	1.36	0.174
aparc-a2009s_lh_thickness_G-postcentral	0.035	0.034	1.025	0.306	0.018	0.036	0.503	0.615	0.000308	0.000114	2.706	0.00682	0.000306	0.000125	2.444	0.0146
aparc-a2009s_lh_thickness_G-precentral	0.005	0.033	0.138	0.89	0.007	0.035	0.185	0.853	5.8e-05	0.00011	0.526	0.599	7.03e-05	0.000122	0.578	0.563
aparc-a2009s_lh_thickness_G-precuneus	-0.029	0.034	-0.876	0.381	-0.044	0.036	-1.229	0.219	0.000432	0.000111	3.901	9.6e-05	0.000315	0.000122	2.584	0.00976
aparc-a2009s_lh_thickness_G-rectus	-0.019	0.035	-0.531	0.595	-0.037	0.037	-0.989	0.323	0.000214	0.000115	1.856	0.0634	0.000155	0.000127	1.223	0.222
aparc-a2009s_lh_thickness_G-subcallosal	0.061	0.036	1.677	0.0935	0.057	0.038	1.481	0.139	4.13e-05	0.00012	0.345	0.73	-4.6e-05	0.000132	-0.348	0.728
aparc-a2009s_lh_thickness_G-temp-sup-G-T-transv	0.022	0.036	0.624	0.533	0.008	0.038	0.222	0.824	0.000445	0.000119	3.753	0.000175	0.00041	0.00013	3.14	0.00169
aparc-a2009s_lh_thickness_G-temp-sup-Lateral	0.037	0.034	1.066	0.286	0.025	0.036	0.675	0.5	0.000394	0.000113	3.477	0.000509	0.000327	0.000125	2.61	0.00906
aparc-a2009s_lh_thickness_G-temp-sup-Plan-polar	0.056	0.035	1.573	0.116	0.051	0.037	1.37	0.171	0.000385	0.000117	3.301	0.000966	0.000322	0.000129	2.5	0.0124
aparc-a2009s_lh_thickness_G-temp-sup-Plan-tempo	0.008	0.034	0.226	0.821	0.005	0.036	0.145	0.885	0.000223	0.000114	1.969	0.049	0.000158	0.000125	1.263	0.206
aparc-a2009s_lh_thickness_G-temporal-inf	0.036	0.035	1.042	0.298	0.027	0.037	0.724	0.469	0.000203	0.000115	1.764	0.0777	0.0001	0.000127	0.788	0.431
aparc-a2009s_lh_thickness_G-temporal-middle	0.022	0.035	0.644	0.52	0.022	0.037	0.608	0.543	8.3e-05	0.000114	0.728	0.466	-9.59e-06	0.000126	-0.076	0.939
aparc-a2009s_lh_thickness_Lat-Fis-ant-Horizont	-0.089	0.035	-2.543	0.011	-0.119	0.037	-3.219	0.00129	0.000159	0.000116	1.375	0.169	0.000162	0.000128	1.269	0.204
aparc-a2009s_lh_thickness_Lat-Fis-ant-Vertical	-0.025	0.035	-0.723	0.47	-0.026	0.037	-0.698	0.485	0.000422	0.000115	3.658	0.000255	0.000382	0.000127	3.003	0.00268
aparc-a2009s_lh_thickness_Lat-Fis-post	-0.013	0.034	-0.39	0.697	-0.014	0.036	-0.391	0.696	0.000199	0.000113	1.756	0.0792	0.000145	0.000125	1.165	0.244
aparc-a2009s_lh_thickness_Pole-occipital	-0.016	0.036	-0.456	0.648	-0.018	0.038	-0.471	0.638	0.000141	0.000117	1.203	0.229	6.57e-05	0.000129	0.508	0.612
aparc-a2009s_lh_thickness_Pole-temporal	-0.03	0.035	-0.85	0.395	-0.026	0.037	-0.707	0.48	0.000126	0.000115	1.098	0.272	7.52e-05	0.000127	0.594	0.553
aparc-a2009s_lh_thickness_S-calcarine	-0.005	0.034	-0.131	0.896	-0.016	0.036	-0.438	0.661	0.000429	0.000113	3.783	0.000155	0.000311	0.000125	2.488	0.0129
aparc-a2009s_lh_thickness_S-central	-0.001	0.035	-0.034	0.973	0.006	0.037	0.17	0.865	0.000162	0.000115	1.407	0.16	0.000176	0.000127	1.386	0.166
aparc-a2009s_lh_thickness_S-cingul-Marginalis	-0.01	0.034	-0.298	0.766	-0.013	0.036	-0.367	0.714	0.000162	0.000111	1.463	0.144	7.25e-05	0.000122	0.593	0.553
aparc-a2009s_lh_thickness_S-circular-insula-ant	-0.006	0.035	-0.179	0.858	0.001	0.037	0.017	0.987	0.000349	0.000115	3.047	0.00231	0.000304	0.000126	2.41	0.016
aparc-a2009s_lh_thickness_S-circular-insula-inf	0.041	0.035	1.187	0.235	0.046	0.037	1.254	0.21	0.000139	0.000114	1.22	0.223	9.14e-05	0.000126	0.726	0.468
aparc-a2009s_lh_thickness_S-circular-insula-sup	-0.013	0.034	-0.393	0.695	-0.015	0.035	-0.432	0.666	0.000215	0.00011	1.948	0.0514	0.00019	0.000122	1.561	0.119
aparc-a2009s_lh_thickness_S-collat-transv-ant	0.059	0.036	1.671	0.0948	0.064	0.038	1.691	0.0909	6.57e-05	0.000118	0.558	0.577	-1.78e-05	0.00013	-0.137	0.891
aparc-a2009s_lh_thickness_S-collat-transv-post	-0.024	0.036	-0.672	0.501	-0.043	0.038	-1.124	0.261	0.000408	0.000118	3.455	0.000551	0.000267	0.00013	2.05	0.0404
aparc-a2009s_lh_thickness_S-front-inf	-0.062	0.033	-1.871	0.0614	-0.079	0.035	-2.232	0.0256	0.000315	0.000109	2.877	0.00402	0.000204	0.000121	1.687	0.0916
aparc-a2009s_lh_thickness_S-front-middle	-0.079	0.033	-2.382	0.0173	-0.087	0.035	-2.464	0.0137	0.000192	0.00011	1.747	0.0806	0.000114	0.000121	0.944	0.345
aparc-a2009s_lh_thickness_S-front-sup	-0.093	0.032	-2.864	0.00418	-0.087	0.034	-2.534	0.0113	9.03e-05	0.000107	0.846	0.397	4.25e-05	0.000118	0.361	0.718
aparc-a2009s_lh_thickness_S-interm-prim-Jensen	-0.013	0.035	-0.366	0.714	-0.009	0.037	-0.233	0.816	3.07e-05	0.000115	0.268	0.789	-5.12e-05	0.000127	-0.405	0.686
aparc-a2009s_lh_thickness_S-intrapariet+P-trans	-0.051	0.033	-1.543	0.123	-0.052	0.035	-1.476	0.14	0.000432	0.00011	3.928	8.59e-05	0.000348	0.000121	2.872	0.00408
aparc-a2009s_lh_thickness_S-oc-middle+Lunatus	-0.053	0.034	-1.532	0.126	-0.065	0.036	-1.794	0.0728	0.000221	0.000113	1.95	0.0513	6.65e-05	0.000125	0.534	0.593
aparc-a2009s_lh_thickness_S-oc-sup+transversal	-0.027	0.035	-0.776	0.438	-0.022	0.037	-0.594	0.552	0.000328	0.000114	2.874	0.00406	0.000206	0.000126	1.636	0.102
aparc-a2009s_lh_thickness_S-occipital-ant	-0.018	0.035	-0.508	0.611	-0.029	0.037	-0.79	0.429	0.000171	0.000116	1.476	0.14	7.8e-05	0.000128	0.608	0.543
aparc-a2009s_lh_thickness_S-oc-temp-lat	-0.058	0.035	-1.638	0.102	-0.076	0.037	-2.041	0.0413	0.000247	0.000116	2.121	0.0339	0.000183	0.000129	1.426	0.154
aparc-a2009s_lh_thickness_S-oc-temp-med+Lingual	0.03	0.034	0.881	0.378	0.011	0.037	0.309	0.757	0.000363	0.000114	3.188	0.00143	0.00032	0.000125	2.548	0.0109
aparc-a2009s_lh_thickness_S-orbital-lateral	-0.003	0.035	-0.095	0.925	-0.008	0.037	-0.216	0.829	0.000371	0.000115	3.23	0.00124	0.000347	0.000127	2.737	0.0062
aparc-a2009s_lh_thickness_S-orbital-med-olfact	-0.042	0.035	-1.188	0.235	-0.033	0.037	-0.878	0.38	4.9e-06	0.000117	0.042	0.967	-7.24e-05	0.000129	-0.562	0.574
aparc-a2009s_lh_thickness_S-orbital-H-Shaped	-0.004	0.035	-0.12	0.905	-0.015	0.037	-0.411	0.681	0.00031	0.000115	2.697	0.007	0.000183	0.000127	1.439	0.15
aparc-a2009s_lh_thickness_S-parieto-occipital	-0.022	0.034	-0.654	0.513	-0.008	0.036	-0.221	0.825	0.00034	0.000112	3.038	0.00239	0.00021	0.000124	1.701	0.0889
aparc-a2009s_lh_thickness_S-pericallosal	0.028	0.036	0.785	0.433	0.011	0.038	0.297	0.766	0.000354	0.000119	2.976	0.00292	0.000355	0.000131	2.71	0.00674
aparc-a2009s_lh_thickness_S-postcentral	-0.026	0.033	-0.809	0.418	-0.03	0.035	-0.863	0.388	7.89e-05	0.000108	0.731	0.465	3.18e-05	0.000119	0.267	0.789
aparc-a2009s_lh_thickness_S-precentral-inf-part	-0.038	0.034	-1.116	0.264	-0.029	0.036	-0.801	0.423	0.00015	0.000112	1.341	0.18	4.39e-05	0.000123	0.356	0.722
aparc-a2009s_lh_thickness_S-precentral-sup-part	-0.04	0.035	-1.157	0.247	-0.021	0.037	-0.569	0.569	-3.49e-05	0.000114	-0.307	0.759	-9.83e-05	0.000126	-0.782	0.434
aparc-a2009s_lh_thickness_S-suborbital	-0.039	0.036	-1.092	0.275	-0.043	0.038	-1.15	0.25	0.000256	0.000117	2.185	0.0289	0.000314	0.00013	2.421	0.0155
aparc-a2009s_lh_thickness_S-subparietal	-0.071	0.034	-2.084	0.0371	-0.079	0.036	-2.194	0.0282	3.62e-05	0.000113	0.322	0.748	-4.47e-05	0.000124	-0.36	0.719
aparc-a2009s_lh_thickness_S-temporal-inf	0.056	0.036	1.564	0.118	0.048	0.038	1.269	0.205	-3.34e-05	0.000119	-0.281	0.779	-0.000112	0.000131	-0.856	0.392
aparc-a2009s_lh_thickness_S-temporal-sup	-0.002	0.034	-0.067	0.947	-0.013	0.036	-0.362	0.717	0.000124	0.000111	1.118	0.264	3.76e-05	0.000123	0.307	0.759
aparc-a2009s_lh_thickness_S-temporal-transverse	0.012	0.036	0.329	0.742	0.012	0.038	0.307	0.759	0.00038	0.000118	3.217	0.0013	0.00031	0.00013	2.382	0.0172
aparc-a2009s_rh_thickness_G+S-frontomargin	-0.03	0.035	-0.867	0.386	-0.053	0.037	-1.457	0.145	0.000534	0.000114	4.673	2.99e-06	0.000459	0.000126	3.646	0.000267
aparc-a2009s_rh_thickness_G+S-occipital-inf	0.004	0.036	0.119	0.906	-0.01	0.038	-0.268	0.789	0.000262	0.000118	2.215	0.0268	0.00014	0.00013	1.075	0.282
aparc-a2009s_rh_thickness_G+S-paracentral	-0.021	0.035	-0.592	0.554	-0.017	0.037	-0.459	0.646	8.99e-05	0.000115	0.779	0.436	0.000117	0.000127	0.917	0.359
aparc-a2009s_rh_thickness_G+S-subcentral	-0.041	0.035	-1.173	0.241	-0.059	0.037	-1.613	0.107	0.000499	0.000114	4.372	1.24e-05	0.000395	0.000126	3.138	0.0017
aparc-a2009s_rh_thickness_G+S-transv-frontopol	-0.035	0.034	-1.048	0.295	-0.062	0.036	-1.723	0.0848	0.000472	0.000112	4.229	2.36e-05	0.000316	0.000123	2.568	0.0102
aparc-a2009s_rh_thickness_G+S-cingul-Ant	-0.049	0.034	-1.433	0.152	-0.066	0.036	-1.819	0.069	0.000257	0.000113	2.28	0.0226	9.3e-05	0.000124	0.75	0.454
aparc-a2009s_rh_thickness_G+S-cingul-Mid-Ant	-0.018	0.035	-0.52	0.603	-0.037	0.037	-0.983	0.326	0.000146	0.000116	1.26	0.208	5.45e-05	0.000128	0.427	0.669
aparc-a2009s_rh_thickness_G+S-cingul-Mid-Post	-0.025	0.035	-0.711	0.477	-0.04	0.037	-1.09	0.276	0.000221	0.000114	1.936	0.0529	0.000211	0.000126	1.678	0.0934
aparc-a2009s_rh_thickness_G-cingul-Post-dorsal	-0.075	0.034	-2.208	0.0273	-0.096	0.036	-2.67	0.00759	0.00036	0.000112	3.213	0.00132	0.000296	0.000123	2.397	0.0166
aparc-a2009s_rh_thickness_G-cingul-Post-ventral	-0.049	0.036	-1.358	0.175	-0.062	0.039	-1.61	0.108	0.000194	0.00012	1.618	0.106	0.0002	0.000133	1.505	0.132
aparc-a2009s_rh_thickness_G-cuneus	-0.021	0.036	-0.574	0.566	-0.036	0.038	-0.945	0.345	0.000354	0.000119	2.982	0.00287	0.000273	0.000131	2.079	0.0376
aparc-a2009s_rh_thickness_G-front-inf-Opercular	-0.024	0.034	-0.721	0.471	-0.044	0.036	-1.233	0.218	0.00048	0.000111	4.332	1.48e-05	0.000325	0.000122	2.656	0.0079
aparc-a2009s_rh_thickness_G-front-inf-Orbital	-0.029	0.035	-0.842	0.4	-0.049	0.037	-1.313	0.189	0.000169	0.000115	1.469	0.142	3.48e-05	0.000127	0.273	0.785
aparc-a2009s_rh_thickness_G-front-inf-Triangul	-0.014	0.034	-0.403	0.687	-0.017	0.036	-0.466	0.641	0.000315	0.000112	2.815	0.00489	0.000151	0.000124	1.218	0.223
aparc-a2009s_rh_thickness_G-front-middle	-0.044	0.033	-1.335	0.182	-0.053	0.035	-1.528	0.127	0.00034	0.000108	3.161	0.00158	0.000186	0.000119	1.568	0.117
aparc-a2009s_rh_thickness_G-front-sup	-0.059	0.032	-1.841	0.0656	-0.076	0.034	-2.245	0.0248	0.000335	0.000106	3.164	0.00156	0.000167	0.000117	1.435	0.151
aparc-a2009s_rh_thickness_G-Ins-lg+S-cent-ins	-0.039	0.036	-1.092	0.275	-0.036	0.038	-0.939	0.348	0.000156	0.00012	1.308	0.191	0.00016	0.000132	1.217	0.224
aparc-a2009s_rh_thickness_G-insular-short	-0.039	0.036	-1.103	0.27	-0.036	0.038	-0.959	0.338	0.000228	0.000118	1.936	0.0529	0.000158	0.000129	1.217	0.224
aparc-a2009s_rh_thickness_G-occipital-middle	0.013	0.035	0.38	0.704	-0.016	0.037	-0.437	0.662	0.000474	0.000116	4.092	4.29e-05	0.000275	0.000128	2.151	0.0315
aparc-a2009s_rh_thickness_G-occipital-sup	-0.036	0.036	-1.006	0.315	-0.041	0.038	-1.067	0.286	0.000419	0.000119	3.538	0.000404	0.000295	0.000131	2.249	0.0245
aparc-a2009s_rh_thickness_G-oc-temp-lat-fusifor	0.004	0.035	0.112	0.911	-0.002	0.037	-0.049	0.961	0.000316	0.000115	2.752	0.00593	0.000243	0.000127	1.922	0.0546
aparc-a2009s_rh_thickness_G-oc-temp-med-Lingual	-0.001	0.036	-0.034	0.973	-0.018	0.038	-0.47	0.638	0.000373	0.000119	3.134	0.00173	0.000234	0.000131	1.788	0.0738
aparc-a2009s_rh_thickness_G-oc-temp-med-Parahip	0.027	0.035	0.772	0.44	0.022	0.038	0.598	0.55	0.000252	0.000117	2.157	0.031	0.00016	0.000129	1.24	0.215
aparc-a2009s_rh_thickness_G-orbital	-0.021	0.035	-0.598	0.55	-0.03	0.037	-0.806	0.42	0.00011	0.000115	0.95	0.342	4.67e-05	0.000127	0.367	0.714
aparc-a2009s_rh_thickness_G-pariet-inf-Angular	-0.032	0.033	-0.956	0.339	-0.045	0.035	-1.282	0.2	0.000166	0.000109	1.521	0.128	1.65e-05	0.000121	0.137	0.891
aparc-a2009s_rh_thickness_G-pariet-inf-Supramar	-0.014	0.034	-0.416	0.678	-0.036	0.036	-1.004	0.315	0.0002	0.000111	1.802	0.0715	0.000105	0.000123	0.852	0.394
aparc-a2009s_rh_thickness_G-parietal-sup	-0.013	0.033	-0.386	0.699	-0.007	0.035	-0.205	0.837	0.000267	0.00011	2.427	0.0152	0.000204	0.000121	1.683	0.0925
aparc-a2009s_rh_thickness_G-postcentral	-0.018	0.035	-0.532	0.594	-0.037	0.037	-1.001	0.317	0.000359	0.000115	3.131	0.00174	0.000351	0.000126	2.779	0.00546
aparc-a2009s_rh_thickness_G-precentral	0.008	0.033	0.229	0.819	-0.013	0.035	-0.354	0.724	0.00012	0.000111	1.083	0.279	4.93e-05	0.000122	0.404	0.686
aparc-a2009s_rh_thickness_G-precuneus	-0.025	0.034	-0.729	0.466	-0.041	0.036	-1.141	0.254	0.000494	0.000112	4.402	1.08e-05	0.000356	0.000124	2.877	0.00401
aparc-a2009s_rh_thickness_G-rectus	0.002	0.035	0.044	0.965	-0.012	0.037	-0.319	0.75	0.000188	0.000116	1.626	0.104	0.000111	0.000127	0.869	0.385
aparc-a2009s_rh_thickness_G-subcallosal	0.02	0.037	0.534	0.594	0.017	0.039	0.448	0.654	0.000214	0.000121	1.766	0.0775	0.000133	0.000134	0.992	0.321
aparc-a2009s_rh_thickness_G-temp-sup-G-T-transv	-0.035	0.036	-0.965	0.334	-0.038	0.038	-0.986	0.324	0.000248	0.000118	2.095	0.0362	0.000223	0.000131	1.708	0.0877
aparc-a2009s_rh_thickness_G-temp-sup-Lateral	-0.003	0.034	-0.09	0.929	-0.02	0.036	-0.569	0.569	0.000333	0.000112	2.964	0.00304	0.000191	0.000124	1.542	0.123
aparc-a2009s_rh_thickness_G-temp-sup-Plan-polar	-0.016	0.035	-0.452	0.651	-0.042	0.038	-1.111	0.267	0.000265	0.000117	2.261	0.0238	0.000218	0.000129	1.688	0.0915
aparc-a2009s_rh_thickness_G-temp-sup-Plan-tempo	-0.038	0.034	-1.106	0.269	-0.051	0.036	-1.414	0.157	0.00022	0.000113	1.946	0.0517	0.000173	0.000125	1.388	0.165
aparc-a2009s_rh_thickness_G-temporal-inf	0.027	0.035	0.768	0.442	0.02	0.037	0.55	0.583	0.000317	0.000116	2.736	0.00623	0.000212	0.000128	1.66	0.097
aparc-a2009s_rh_thickness_G-temporal-middle	-0.041	0.034	-1.191	0.234	-0.04	0.036	-1.085	0.278	-6.08e-06	0.000114	-0.054	0.957	-0.000172	0.000125	-1.37	0.171
aparc-a2009s_rh_thickness_Lat-Fis-ant-Horizont	-0.03	0.034	-0.883	0.377	-0.029	0.036	-0.784	0.433	-6.5e-06	0.000114	-0.057	0.954	1.18e-05	0.000125	0.094	0.925
aparc-a2009s_rh_thickness_Lat-Fis-ant-Vertical	0.047	0.035	1.354	0.176	0.024	0.037	0.66	0.509	0.000268	0.000115	2.33	0.0198	0.000188	0.000127	1.481	0.139
aparc-a2009s_rh_thickness_Lat-Fis-post	-0.002	0.034	-0.06	0.952	0	0.036	-0.007	0.995	0.00015	0.000113	1.334	0.182	0.000127	0.000124	1.025	0.305
aparc-a2009s_rh_thickness_Pole-occipital	-0.053	0.035	-1.511	0.131	-0.065	0.038	-1.742	0.0815	0.000199	0.000117	1.701	0.0889	6.75e-05	0.000129	0.523	0.601
aparc-a2009s_rh_thickness_Pole-temporal	-0.014	0.035	-0.388	0.698	-0.015	0.037	-0.393	0.695	0.000205	0.000116	1.769	0.077	0.000174	0.000128	1.36	0.174
aparc-a2009s_rh_thickness_S-calcarine	-0.01	0.035	-0.291	0.771	-0.013	0.037	-0.361	0.718	0.000309	0.000115	2.683	0.0073	0.000112	0.000127	0.88	0.379
aparc-a2009s_rh_thickness_S-central	-0.027	0.035	-0.766	0.443	-0.031	0.037	-0.84	0.401	7.88e-05	0.000115	0.688	0.492	2.23e-05	0.000126	0.177	0.86
aparc-a2009s_rh_thickness_S-cingul-Marginalis	-0.002	0.034	-0.064	0.949	0.013	0.036	0.355	0.723	6.94e-05	0.000111	0.628	0.53	2.88e-05	0.000122	0.236	0.813
aparc-a2009s_rh_thickness_S-circular-insula-ant	0.001	0.035	0.015	0.988	-0.005	0.037	-0.125	0.901	0.000228	0.000115	1.982	0.0474	8.85e-05	0.000126	0.7	0.484
aparc-a2009s_rh_thickness_S-circular-insula-inf	-0.001	0.034	-0.032	0.975	0.008	0.036	0.216	0.829	5.24e-05	0.000113	0.464	0.642	1.94e-05	0.000125	0.156	0.876
aparc-a2009s_rh_thickness_S-circular-insula-sup	-0.022	0.034	-0.648	0.517	-0.025	0.036	-0.688	0.492	0.000336	0.000111	3.035	0.00241	0.000278	0.000122	2.27	0.0232
aparc-a2009s_rh_thickness_S-collat-transv-ant	-0.047	0.036	-1.312	0.19	-0.049	0.038	-1.304	0.192	0.000212	0.000118	1.795	0.0727	0.00011	0.00013	0.846	0.397
aparc-a2009s_rh_thickness_S-collat-transv-post	0.026	0.036	0.73	0.465	0.004	0.038	0.097	0.923	0.000384	0.000119	3.23	0.00124	0.00025	0.000131	1.906	0.0567
aparc-a2009s_rh_thickness_S-front-inf	-0.053	0.033	-1.584	0.113	-0.064	0.035	-1.807	0.0708	0.000253	0.00011	2.303	0.0213	0.000192	0.000121	1.58	0.114
aparc-a2009s_rh_thickness_S-front-middle	-0.054	0.033	-1.642	0.101	-0.057	0.035	-1.641	0.101	0.000252	0.000109	2.317	0.0205	0.000137	0.00012	1.145	0.252
aparc-a2009s_rh_thickness_S-front-sup	-0.056	0.033	-1.733	0.0832	-0.058	0.034	-1.686	0.0917	8.13e-05	0.000107	0.757	0.449	-2.81e-05	0.000118	-0.237	0.812
aparc-a2009s_rh_thickness_S-interm-prim-Jensen	-0.042	0.034	-1.224	0.221	-0.052	0.036	-1.418	0.156	-0.00012	0.000113	-1.056	0.291	-0.000202	0.000125	-1.618	0.106
aparc-a2009s_rh_thickness_S-intrapariet+P-trans	-0.031	0.033	-0.94	0.347	-0.049	0.035	-1.397	0.162	0.000187	0.000109	1.706	0.0881	2.32e-05	0.000121	0.193	0.847
aparc-a2009s_rh_thickness_S-oc-middle+Lunatus	0.014	0.035	0.398	0.691	0.013	0.037	0.35	0.726	0.000236	0.000115	2.048	0.0406	4.78e-05	0.000127	0.377	0.707
aparc-a2009s_rh_thickness_S-oc-sup+transversal	-0.042	0.035	-1.192	0.233	-0.063	0.037	-1.708	0.0876	0.000404	0.000115	3.507	0.000454	0.00029	0.000127	2.279	0.0227
aparc-a2009s_rh_thickness_S-occipital-ant	-0.05	0.035	-1.431	0.152	-0.063	0.037	-1.679	0.0931	0.000304	0.000116	2.614	0.00895	0.000173	0.000128	1.35	0.177
aparc-a2009s_rh_thickness_S-oc-temp-lat	-0.016	0.036	-0.458	0.647	-0.045	0.038	-1.179	0.238	0.000245	0.000118	2.069	0.0386	0.000182	0.000131	1.391	0.164
aparc-a2009s_rh_thickness_S-oc-temp-med+Lingual	0.009	0.035	0.247	0.805	-0.007	0.037	-0.195	0.845	0.000408	0.000116	3.53	0.000417	0.000311	0.000127	2.445	0.0145
aparc-a2009s_rh_thickness_S-orbital-lateral	-0.078	0.034	-2.263	0.0237	-0.08	0.037	-2.189	0.0286	0.000326	0.000113	2.871	0.0041	0.000282	0.000125	2.255	0.0242
aparc-a2009s_rh_thickness_S-orbital-med-olfact	-0.002	0.036	-0.053	0.958	0.004	0.038	0.116	0.908	6.37e-05	0.000117	0.543	0.587	-3.81e-05	0.000129	-0.295	0.768
aparc-a2009s_rh_thickness_S-orbital-H-Shaped	0.053	0.035	1.543	0.123	0.055	0.037	1.502	0.133	0.000393	0.000114	3.449	0.000563	0.000265	0.000126	2.11	0.0348
aparc-a2009s_rh_thickness_S-parieto-occipital	0.001	0.034	0.018	0.986	-0.01	0.036	-0.286	0.775	0.000361	0.000113	3.203	0.00136	0.000293	0.000124	2.356	0.0185
aparc-a2009s_rh_thickness_S-pericallosal	-0.021	0.036	-0.587	0.557	-0.029	0.038	-0.771	0.441	0.000156	0.000118	1.329	0.184	0.000172	0.00013	1.319	0.187
aparc-a2009s_rh_thickness_S-postcentral	-0.041	0.033	-1.229	0.219	-0.051	0.035	-1.434	0.152	6.92e-05	0.00011	0.628	0.53	4.75e-05	0.000121	0.392	0.695
aparc-a2009s_rh_thickness_S-precentral-inf-part	-0.045	0.034	-1.331	0.183	-0.055	0.036	-1.528	0.126	0.000225	0.000111	2.028	0.0426	6.74e-05	0.000123	0.549	0.583
aparc-a2009s_rh_thickness_S-precentral-sup-part	-0.024	0.035	-0.696	0.487	-0.023	0.037	-0.629	0.529	1.13e-05	0.000114	0.099	0.921	-1.73e-05	0.000126	-0.137	0.891
aparc-a2009s_rh_thickness_S-suborbital	0.035	0.036	0.975	0.33	0.001	0.038	0.033	0.974	0.0005	0.000119	4.208	2.58e-05	0.000399	0.000131	3.05	0.00229
aparc-a2009s_rh_thickness_S-subparietal	-0.029	0.034	-0.862	0.389	-0.027	0.036	-0.742	0.458	0.000271	0.000112	2.409	0.016	0.00026	0.000124	2.1	0.0358
aparc-a2009s_rh_thickness_S-temporal-inf	-0.027	0.036	-0.762	0.446	-0.028	0.038	-0.731	0.465	0.000194	0.000119	1.629	0.103	6.92e-05	0.000131	0.527	0.598
aparc-a2009s_rh_thickness_S-temporal-sup	-0.072	0.033	-2.165	0.0304	-0.095	0.035	-2.695	0.00704	9.51e-05	0.00011	0.864	0.388	-5.76e-05	0.000121	-0.474	0.635
aparc-a2009s_rh_thickness_S-temporal-transverse	-0.004	0.036	-0.126	0.9	0.005	0.038	0.136	0.892	0.000203	0.000117	1.737	0.0825	6.52e-05	0.000129	0.505	0.614
aseg_global_intensity_3rd-Ventricle	-0.003	0.029	-0.11	0.912	-0.009	0.031	-0.297	0.767	-4.3e-05	9.57e-05	-0.449	0.654	-0.000127	0.000106	-1.197	0.231
aseg_global_intensity_4th-Ventricle	0.004	0.034	0.105	0.916	0.011	0.036	0.311	0.756	-0.000323	0.000113	-2.86	0.00424	-0.000366	0.000125	-2.927	0.00343
aseg_global_intensity_5th-Ventricle	0.002	0.013	0.144	0.886	-0.004	0.014	-0.278	0.781	9.88e-05	4.31e-05	2.291	0.022	0.000105	4.75e-05	2.213	0.0269
aseg_global_intensity_Brain-Stem	-0.059	0.03	-2.012	0.0443	-0.032	0.031	-1.014	0.311	-0.000264	9.74e-05	-2.709	0.00675	-0.000175	0.000107	-1.627	0.104
aseg_global_intensity_CSF	-0.039	0.032	-1.244	0.214	-0.046	0.034	-1.356	0.175	-0.000288	0.000105	-2.736	0.00622	-0.000324	0.000116	-2.789	0.00529
aseg_global_intensity_WM-hypointensities	-0.018	0.035	-0.517	0.605	-0.039	0.037	-1.045	0.296	-4.04e-05	0.000116	-0.347	0.728	-0.000135	0.000128	-1.055	0.291
aseg_global_intensity_non-WM-hypointensities	0.009	0.013	0.659	0.51	0.006	0.014	0.393	0.695	-2.49e-05	4.34e-05	-0.573	0.567	-3.24e-06	4.79e-05	-0.068	0.946
aseg_global_intensity_Optic-Chiasm	-0.047	0.036	-1.3	0.194	-0.041	0.038	-1.086	0.278	-0.000112	0.000119	-0.94	0.347	-7.36e-05	0.000131	-0.561	0.575
aseg_global_intensity_CC-Posterior	-0.041	0.035	-1.188	0.235	-0.03	0.037	-0.831	0.406	8.61e-06	0.000114	0.076	0.94	2.58e-05	0.000126	0.205	0.837
aseg_global_intensity_CC-Mid-Posterior	-0.048	0.034	-1.431	0.152	-0.04	0.036	-1.112	0.266	-0.000206	0.000111	-1.845	0.065	-0.000268	0.000122	-2.186	0.0288
aseg_global_intensity_CC-Central	0.048	0.035	1.362	0.173	0.055	0.037	1.48	0.139	-1.72e-05	0.000116	-0.148	0.882	-6.38e-05	0.000128	-0.498	0.619
aseg_global_intensity_CC-Mid-Anterior	-0.016	0.036	-0.44	0.66	-0.029	0.038	-0.757	0.449	0.000324	0.000118	2.747	0.00602	0.000279	0.00013	2.143	0.0321
aseg_global_intensity_CC-Anterior	-0.03	0.035	-0.853	0.393	-0.036	0.037	-0.965	0.334	-0.000126	0.000114	-1.103	0.27	-0.000212	0.000126	-1.677	0.0937
aseg_lh_intensity_Lateral-Ventricle	-0.059	0.032	-1.848	0.0646	-0.062	0.034	-1.845	0.0651	-7.76e-05	0.000106	-0.736	0.462	-0.000133	0.000116	-1.139	0.255
aseg_lh_intensity_Inf-Lat-Vent	-0.055	0.033	-1.701	0.0889	-0.059	0.035	-1.698	0.0896	0.000143	0.000108	1.325	0.185	9.55e-05	0.000119	0.804	0.422
aseg_lh_intensity_Cerebellum-White-Matter	-0.008	0.034	-0.226	0.821	-0.009	0.036	-0.249	0.804	-4.57e-06	0.000113	-0.04	0.968	-8.88e-05	0.000125	-0.711	0.477
aseg_lh_intensity_Cerebellum-Cortex	0.008	0.033	0.233	0.816	0.012	0.035	0.354	0.723	6.53e-05	0.000109	0.6	0.549	-2.93e-05	0.00012	-0.244	0.807
aseg_lh_intensity_Thalamus-Proper	-0.072	0.032	-2.223	0.0262	-0.055	0.034	-1.619	0.105	-5.58e-06	0.000106	-0.052	0.958	-2.42e-05	0.000117	-0.207	0.836
aseg_lh_intensity_Caudate	0.047	0.035	1.325	0.185	0.034	0.037	0.9	0.368	0.000382	0.000116	3.305	0.000952	0.000339	0.000128	2.656	0.0079
aseg_lh_intensity_Putamen	-0.039	0.035	-1.099	0.272	-0.038	0.037	-1.004	0.315	0.000283	0.000117	2.426	0.0153	0.000319	0.000128	2.485	0.013
aseg_lh_intensity_Pallidum	0.027	0.035	0.778	0.437	0.04	0.037	1.079	0.281	0.000372	0.000116	3.211	0.00133	0.000446	0.000128	3.499	0.000467
aseg_lh_intensity_Hippocampus	-0.004	0.035	-0.114	0.909	-0.001	0.037	-0.032	0.975	3.06e-05	0.000114	0.268	0.788	5.23e-05	0.000126	0.416	0.678
aseg_lh_intensity_Amygdala	-0.041	0.035	-1.145	0.252	-0.047	0.038	-1.252	0.211	-2.53e-05	0.000117	-0.216	0.829	-0.000127	0.000129	-0.984	0.325
aseg_lh_intensity_Accumbens-area	0.02	0.033	0.605	0.545	-0.003	0.035	-0.087	0.931	0.000562	0.000109	5.144	2.72e-07	0.000614	0.000121	5.094	3.54e-07
aseg_lh_intensity_VentralDC	-0.036	0.032	-1.122	0.262	-0.025	0.034	-0.759	0.448	0.00025	0.000105	2.389	0.0169	0.00028	0.000115	2.427	0.0152
aseg_lh_intensity_vessel	-0.003	0.036	-0.079	0.937	-0.02	0.039	-0.526	0.599	0.000341	0.000121	2.829	0.00468	0.000349	0.000133	2.625	0.00867
aseg_lh_intensity_choroid-plexus	-0.048	0.031	-1.518	0.129	-0.039	0.033	-1.177	0.239	5.81e-05	0.000104	0.56	0.576	8.77e-06	0.000115	0.077	0.939
aseg_rh_intensity_Lateral-Ventricle	-0.038	0.032	-1.212	0.226	-0.051	0.034	-1.509	0.131	-8.52e-05	0.000105	-0.81	0.418	-0.000116	0.000116	-0.998	0.318
aseg_rh_intensity_Inf-Lat-Vent	-0.046	0.035	-1.326	0.185	-0.051	0.037	-1.362	0.173	-0.000123	0.000115	-1.061	0.289	-0.00016	0.000128	-1.251	0.211
aseg_rh_intensity_Cerebellum-White-Matter	-0.008	0.035	-0.222	0.825	-0.013	0.037	-0.343	0.731	-5.33e-05	0.000115	-0.464	0.643	-8.3e-05	0.000127	-0.655	0.512
aseg_rh_intensity_Cerebellum-Cortex	0.019	0.033	0.581	0.562	0.016	0.035	0.469	0.639	7.99e-05	0.000109	0.732	0.464	-8.62e-06	0.00012	-0.072	0.943
aseg_rh_intensity_Thalamus-Proper	-0.022	0.032	-0.7	0.484	-0.013	0.034	-0.388	0.698	3.43e-05	0.000105	0.327	0.744	2.6e-05	0.000116	0.225	0.822
aseg_rh_intensity_Caudate	0.057	0.035	1.615	0.106	0.029	0.037	0.768	0.443	0.000509	0.000116	4.381	1.19e-05	0.000439	0.000128	3.427	0.000611
aseg_rh_intensity_Putamen	0.001	0.036	0.04	0.968	-0.004	0.038	-0.095	0.925	0.000309	0.000118	2.619	0.00882	0.000324	0.00013	2.49	0.0128
aseg_rh_intensity_Pallidum	0.023	0.036	0.659	0.51	0.024	0.038	0.627	0.531	0.000478	0.000117	4.074	4.64e-05	0.00051	0.000129	3.944	8.04e-05
aseg_rh_intensity_Hippocampus	-0.036	0.035	-1.03	0.303	-0.04	0.037	-1.095	0.274	0.000133	0.000115	1.152	0.249	0.00015	0.000127	1.18	0.238
aseg_rh_intensity_Amygdala	-0.027	0.035	-0.774	0.439	-0.03	0.037	-0.819	0.413	-0.000109	0.000115	-0.945	0.345	-6.45e-05	0.000127	-0.508	0.612
aseg_rh_intensity_Accumbens-area	0.074	0.033	2.27	0.0232	0.058	0.035	1.683	0.0924	0.000659	0.000107	6.142	8.3e-10	0.000634	0.000118	5.356	8.6e-08
aseg_rh_intensity_VentralDC	-0.016	0.033	-0.499	0.618	-0.012	0.034	-0.347	0.729	0.000327	0.000107	3.049	0.0023	0.00037	0.000118	3.133	0.00173
aseg_rh_intensity_vessel	-0.027	0.037	-0.745	0.457	-0.03	0.039	-0.775	0.438	-1.87e-05	0.000121	-0.155	0.877	-9.66e-05	0.000133	-0.725	0.468
aseg_rh_intensity_choroid-plexus	-0.025	0.031	-0.817	0.414	-0.019	0.033	-0.583	0.56	-9.84e-05	0.000102	-0.961	0.337	-0.000112	0.000113	-0.986	0.324
wg_lh_intensity-contrast_unknown	-0.023	0.037	-0.64	0.522	-0.019	0.039	-0.485	0.628	-3.21e-05	0.000121	-0.266	0.791	6.8e-05	0.000133	0.51	0.61
wg_lh_intensity-contrast_bankssts	-0.005	0.032	-0.144	0.886	0	0.034	-0.009	0.992	-4.97e-05	0.000105	-0.473	0.636	2.5e-05	0.000116	0.216	0.829
wg_lh_intensity-contrast_caudalanteriorcingulate	0.027	0.032	0.839	0.402	0.027	0.034	0.777	0.437	-0.000166	0.000107	-1.554	0.12	-3.13e-05	0.000117	-0.267	0.79
wg_lh_intensity-contrast_caudalmiddlefrontal	-0.018	0.029	-0.627	0.531	0	0.03	0.001	0.999	3.55e-05	9.4e-05	0.378	0.705	0.000104	0.000104	1.007	0.314
wg_lh_intensity-contrast_cuneus	0.032	0.034	0.937	0.349	0.033	0.035	0.944	0.345	-0.000175	0.000111	-1.576	0.115	-9.5e-05	0.000122	-0.781	0.435
wg_lh_intensity-contrast_entorhinal	-0.019	0.034	-0.554	0.579	-0.011	0.036	-0.297	0.766	0.000101	0.000113	0.89	0.373	5.92e-05	0.000125	0.475	0.635
wg_lh_intensity-contrast_fusiform	0	0.031	-0.008	0.994	0.011	0.032	0.351	0.726	-0.000121	0.000101	-1.195	0.232	-0.000102	0.000111	-0.918	0.359
wg_lh_intensity-contrast_inferiorparietal	-0.022	0.03	-0.727	0.467	-0.019	0.031	-0.597	0.551	4.86e-05	9.73e-05	0.499	0.618	4.96e-05	0.000107	0.463	0.644
wg_lh_intensity-contrast_inferiortemporal	-0.022	0.03	-0.733	0.464	-0.011	0.032	-0.338	0.735	-0.000105	0.0001	-1.046	0.295	-7.54e-05	0.00011	-0.685	0.494
wg_lh_intensity-contrast_isthmuscingulate	0.021	0.034	0.61	0.542	0.027	0.036	0.751	0.453	-0.000247	0.000112	-2.202	0.0277	-0.00024	0.000124	-1.94	0.0524
wg_lh_intensity-contrast_lateraloccipital	0.014	0.031	0.458	0.647	0.013	0.032	0.418	0.676	4.63e-05	0.000101	0.46	0.646	6.79e-05	0.000111	0.612	0.54
wg_lh_intensity-contrast_lateralorbitofrontal	-0.044	0.031	-1.438	0.15	-0.033	0.033	-1.02	0.308	-0.000297	0.000102	-2.918	0.00353	-0.000218	0.000112	-1.947	0.0515
wg_lh_intensity-contrast_lingual	0.055	0.033	1.666	0.0958	0.051	0.035	1.465	0.143	-0.000232	0.000109	-2.117	0.0342	-0.000218	0.00012	-1.812	0.07
wg_lh_intensity-contrast_medialorbitofrontal	-0.036	0.031	-1.165	0.244	-0.035	0.032	-1.09	0.276	-0.000193	0.000101	-1.901	0.0573	-0.000179	0.000112	-1.606	0.108
wg_lh_intensity-contrast_middletemporal	0.016	0.031	0.515	0.607	0.029	0.032	0.89	0.374	-1.92e-05	0.000101	-0.19	0.85	4.72e-06	0.000111	0.043	0.966
wg_lh_intensity-contrast_parahippocampal	0.016	0.035	0.456	0.648	0.032	0.037	0.871	0.384	-3.44e-05	0.000114	-0.303	0.762	1.56e-06	0.000125	0.012	0.99
wg_lh_intensity-contrast_paracentral	0.029	0.031	0.948	0.343	0.027	0.032	0.833	0.405	8.38e-05	0.000101	0.831	0.406	8.85e-05	0.000111	0.796	0.426
wg_lh_intensity-contrast_parsopercularis	-0.021	0.03	-0.699	0.485	-0.01	0.031	-0.305	0.76	-2.61e-05	9.78e-05	-0.267	0.789	6.44e-05	0.000108	0.598	0.55
wg_lh_intensity-contrast_parsorbitalis	-0.029	0.031	-0.935	0.35	-0.008	0.033	-0.238	0.812	-0.000161	0.000104	-1.556	0.12	-7.58e-05	0.000114	-0.664	0.507
wg_lh_intensity-contrast_parstriangularis	0.002	0.03	0.063	0.95	0.014	0.032	0.433	0.665	-9.08e-05	9.92e-05	-0.915	0.36	2.79e-05	0.000109	0.256	0.798
wg_lh_intensity-contrast_pericalcarine	0.053	0.034	1.527	0.127	0.051	0.036	1.397	0.163	-0.000147	0.000114	-1.296	0.195	1.44e-05	0.000125	0.115	0.908
wg_lh_intensity-contrast_postcentral	0.028	0.032	0.9	0.368	0.018	0.033	0.552	0.581	8.22e-05	0.000104	0.789	0.43	0.000108	0.000115	0.94	0.347
wg_lh_intensity-contrast_posteriorcingulate	0.037	0.03	1.231	0.218	0.049	0.032	1.526	0.127	-0.000229	9.92e-05	-2.307	0.021	-0.000157	0.000109	-1.433	0.152
wg_lh_intensity-contrast_precentral	0.024	0.031	0.778	0.437	0.031	0.032	0.958	0.338	0.000124	0.000101	1.224	0.221	0.000177	0.000111	1.586	0.113
wg_lh_intensity-contrast_precuneus	-0.027	0.029	-0.916	0.36	-0.021	0.031	-0.685	0.493	7.41e-05	9.68e-05	0.765	0.444	9.7e-05	0.000107	0.909	0.363
wg_lh_intensity-contrast_rostralanteriorcingulate	-0.031	0.031	-1.005	0.315	-0.004	0.033	-0.123	0.903	-9.64e-05	0.000103	-0.938	0.348	-6.44e-05	0.000113	-0.569	0.569
wg_lh_intensity-contrast_rostralmiddlefrontal	-0.012	0.028	-0.429	0.668	0.001	0.03	0.037	0.971	-0.000134	9.22e-05	-1.457	0.145	-3.93e-05	0.000102	-0.387	0.699
wg_lh_intensity-contrast_superiorfrontal	-0.024	0.027	-0.889	0.374	-0.012	0.028	-0.433	0.665	2.36e-06	8.81e-05	0.027	0.979	5.94e-05	9.7e-05	0.612	0.54
wg_lh_intensity-contrast_superiorparietal	-0.009	0.03	-0.317	0.751	-0.003	0.031	-0.092	0.927	3.84e-05	9.75e-05	0.394	0.694	7.49e-05	0.000107	0.697	0.486
wg_lh_intensity-contrast_superiortemporal	0.025	0.032	0.778	0.436	0.035	0.034	1.038	0.299	2.92e-05	0.000105	0.278	0.781	0.00011	0.000115	0.95	0.342
wg_lh_intensity-contrast_supramarginal	-0.018	0.029	-0.606	0.545	-0.009	0.031	-0.302	0.763	1e-05	9.61e-05	0.104	0.917	2.73e-05	0.000106	0.257	0.797
wg_lh_intensity-contrast_frontalpole	-0.01	0.031	-0.311	0.755	-0.007	0.033	-0.199	0.843	-2.42e-05	0.000103	-0.236	0.813	5.24e-05	0.000113	0.463	0.643
wg_lh_intensity-contrast_temporalpole	0.02	0.034	0.583	0.56	0.034	0.036	0.942	0.346	-6.78e-05	0.000111	-0.611	0.541	-7.86e-06	0.000122	-0.064	0.949
wg_lh_intensity-contrast_transversetemporal	0.051	0.035	1.456	0.145	0.048	0.037	1.287	0.198	0.000166	0.000116	1.435	0.151	0.00023	0.000127	1.802	0.0716
wg_lh_intensity-contrast_insula	-0.039	0.033	-1.187	0.235	-0.04	0.035	-1.144	0.253	-0.000113	0.000109	-1.034	0.301	-2.65e-05	0.00012	-0.22	0.826
wg_rh_intensity-contrast_unknown	0.02	0.037	0.544	0.586	0.023	0.039	0.598	0.55	0.000159	0.000122	1.308	0.191	0.000155	0.000134	1.155	0.248
wg_rh_intensity-contrast_bankssts	-0.042	0.032	-1.317	0.188	-0.043	0.034	-1.256	0.209	-7.26e-06	0.000106	-0.069	0.945	2.73e-05	0.000117	0.234	0.815
wg_rh_intensity-contrast_caudalanteriorcingulate	-0.005	0.032	-0.168	0.867	0.003	0.034	0.098	0.922	-0.000204	0.000105	-1.939	0.0526	-0.000155	0.000116	-1.335	0.182
wg_rh_intensity-contrast_caudalmiddlefrontal	-0.036	0.029	-1.26	0.208	-0.021	0.03	-0.681	0.496	4.78e-05	9.42e-05	0.507	0.612	6.74e-05	0.000104	0.648	0.517
wg_rh_intensity-contrast_cuneus	0.002	0.034	0.073	0.942	-0.001	0.036	-0.039	0.969	-0.000129	0.000111	-1.158	0.247	-9.52e-05	0.000122	-0.778	0.436
wg_rh_intensity-contrast_entorhinal	0.027	0.034	0.793	0.428	0.037	0.036	1.013	0.311	2.98e-05	0.000113	0.265	0.791	-3.95e-05	0.000124	-0.317	0.751
wg_rh_intensity-contrast_fusiform	-0.026	0.031	-0.831	0.406	-0.014	0.033	-0.44	0.66	-7.62e-05	0.000102	-0.745	0.456	-4.74e-05	0.000113	-0.421	0.674
wg_rh_intensity-contrast_inferiorparietal	-0.051	0.031	-1.654	0.0981	-0.043	0.033	-1.332	0.183	5.46e-05	0.000102	0.537	0.592	8.54e-05	0.000112	0.764	0.445
wg_rh_intensity-contrast_inferiortemporal	-0.024	0.031	-0.779	0.436	-0.014	0.032	-0.423	0.672	-0.000104	0.000101	-1.031	0.302	-8.87e-05	0.000111	-0.799	0.425
wg_rh_intensity-contrast_isthmuscingulate	0.015	0.035	0.441	0.659	0.038	0.037	1.033	0.302	-0.000125	0.000115	-1.09	0.276	-5.15e-05	0.000126	-0.409	0.683
wg_rh_intensity-contrast_lateraloccipital	0.001	0.031	0.043	0.966	0.004	0.033	0.117	0.907	6.11e-05	0.000103	0.594	0.552	7.03e-05	0.000113	0.621	0.535
wg_rh_intensity-contrast_lateralorbitofrontal	-0.024	0.032	-0.748	0.455	-0.007	0.034	-0.21	0.834	-0.000158	0.000106	-1.492	0.136	-0.000108	0.000117	-0.925	0.355
wg_rh_intensity-contrast_lingual	0.035	0.034	1.042	0.298	0.032	0.035	0.9	0.368	-0.000224	0.000111	-2.024	0.0429	-0.000177	0.000122	-1.456	0.145
wg_rh_intensity-contrast_medialorbitofrontal	-0.011	0.03	-0.359	0.719	0.004	0.032	0.127	0.899	-9.9e-05	9.88e-05	-1.001	0.317	-7.33e-05	0.000109	-0.674	0.5
wg_rh_intensity-contrast_middletemporal	-0.036	0.03	-1.206	0.228	-0.026	0.032	-0.805	0.421	-0.000121	9.89e-05	-1.223	0.221	-0.000105	0.000109	-0.963	0.336
wg_rh_intensity-contrast_parahippocampal	-0.009	0.034	-0.257	0.797	0.002	0.036	0.044	0.965	1.67e-05	0.000113	0.148	0.883	5.48e-05	0.000125	0.44	0.66
wg_rh_intensity-contrast_paracentral	-0.013	0.031	-0.412	0.681	-0.008	0.032	-0.235	0.814	0.000109	0.000101	1.078	0.281	0.000126	0.000111	1.132	0.258
wg_rh_intensity-contrast_parsopercularis	-0.053	0.029	-1.807	0.0708	-0.044	0.031	-1.428	0.153	-4.92e-05	9.63e-05	-0.511	0.609	-3.02e-05	0.000106	-0.285	0.776
wg_rh_intensity-contrast_parsorbitalis	-0.056	0.031	-1.798	0.0722	-0.05	0.033	-1.517	0.129	-0.000179	0.000103	-1.731	0.0834	-0.000161	0.000114	-1.414	0.157
wg_rh_intensity-contrast_parstriangularis	-0.02	0.03	-0.677	0.498	-0.009	0.032	-0.278	0.781	-0.000111	9.8e-05	-1.128	0.259	-9.99e-05	0.000108	-0.925	0.355
wg_rh_intensity-contrast_pericalcarine	0.058	0.034	1.689	0.0913	0.056	0.036	1.551	0.121	-6.31e-05	0.000113	-0.559	0.576	6.52e-05	0.000124	0.526	0.599
wg_rh_intensity-contrast_postcentral	-0.008	0.032	-0.248	0.804	-0.014	0.034	-0.404	0.686	0.000126	0.000105	1.199	0.231	0.00014	0.000116	1.21	0.226
wg_rh_intensity-contrast_posteriorcingulate	-0.035	0.03	-1.188	0.235	-0.029	0.031	-0.938	0.348	-0.000162	9.76e-05	-1.656	0.0977	-9.2e-05	0.000108	-0.856	0.392
wg_rh_intensity-contrast_precentral	-0.007	0.031	-0.235	0.814	-0.004	0.032	-0.136	0.892	0.00015	0.000101	1.488	0.137	0.000186	0.000111	1.67	0.095
wg_rh_intensity-contrast_precuneus	-0.031	0.03	-1.03	0.303	-0.022	0.032	-0.672	0.502	9.03e-05	0.0001	0.901	0.368	0.000116	0.00011	1.049	0.294
wg_rh_intensity-contrast_rostralanteriorcingulate	-0.007	0.032	-0.206	0.837	-0.005	0.034	-0.145	0.885	-0.000358	0.000104	-3.429	0.000607	-0.000288	0.000115	-2.508	0.0121
wg_rh_intensity-contrast_rostralmiddlefrontal	-0.033	0.028	-1.179	0.238	-0.019	0.03	-0.66	0.509	-8.28e-05	9.18e-05	-0.902	0.367	-3.66e-05	0.000101	-0.362	0.718
wg_rh_intensity-contrast_superiorfrontal	-0.035	0.027	-1.31	0.19	-0.021	0.028	-0.74	0.46	1.98e-05	8.76e-05	0.226	0.821	6.56e-05	9.64e-05	0.68	0.497
wg_rh_intensity-contrast_superiorparietal	-0.04	0.031	-1.281	0.2	-0.032	0.033	-0.974	0.33	0.000102	0.000102	1	0.317	0.000161	0.000112	1.437	0.151
wg_rh_intensity-contrast_superiortemporal	-0.038	0.031	-1.207	0.228	-0.029	0.033	-0.885	0.376	1.25e-05	0.000102	0.122	0.903	5.44e-05	0.000113	0.482	0.63
wg_rh_intensity-contrast_supramarginal	-0.043	0.029	-1.47	0.142	-0.039	0.031	-1.244	0.214	3.37e-05	9.68e-05	0.348	0.728	4.19e-05	0.000107	0.393	0.694
wg_rh_intensity-contrast_frontalpole	-0.032	0.032	-1.019	0.308	-0.03	0.034	-0.906	0.365	-0.000147	0.000105	-1.406	0.16	-7.54e-05	0.000115	-0.654	0.513
wg_rh_intensity-contrast_temporalpole	-0.033	0.034	-0.969	0.333	-0.026	0.036	-0.716	0.474	9.45e-06	0.000111	0.085	0.932	1.74e-05	0.000122	0.142	0.887
wg_rh_intensity-contrast_transversetemporal	0.039	0.036	1.099	0.272	0.035	0.038	0.937	0.349	0.000116	0.000117	0.987	0.324	7.29e-05	0.000129	0.563	0.573
wg_rh_intensity-contrast_insula	-0.044	0.034	-1.306	0.192	-0.046	0.035	-1.292	0.197	-8.52e-05	0.000111	-0.767	0.443	-2.36e-05	0.000122	-0.194	0.846
IDP_T2_FLAIR_BIANCA_WMH_volume	-0.028	0.029	-0.981	0.327	-0.032	0.03	-1.072	0.284	-0.000266	9.46e-05	-2.81	0.00496	-0.000241	0.000104	-2.327	0.02
IDP_T2_FLAIR_BIANCA_periventWMH_volume	-0.029	0.028	-1.006	0.315	-0.029	0.03	-0.967	0.334	-0.000272	9.38e-05	-2.895	0.0038	-0.000226	0.000103	-2.201	0.0277
IDP_T2_FLAIR_BIANCA_deepWMH_volume	-0.016	0.032	-0.5	0.617	-0.031	0.034	-0.902	0.367	-0.000172	0.000106	-1.622	0.105	-0.000199	0.000116	-1.713	0.0867
IDP_SWI_T2star_left_thalamus	0.038	0.035	1.063	0.288	0.031	0.037	0.816	0.414	-0.000328	0.000116	-2.827	0.00471	-0.000316	0.000128	-2.469	0.0135
IDP_SWI_T2star_right_thalamus	0.015	0.036	0.434	0.664	0.009	0.038	0.24	0.81	-0.00023	0.000116	-1.973	0.0485	-0.000202	0.000128	-1.577	0.115
IDP_SWI_T2star_left_caudate	-0.058	0.035	-1.655	0.098	-0.041	0.037	-1.106	0.269	-0.000769	0.000116	-6.643	3.14e-11	-0.00058	0.000128	-4.548	5.44e-06
IDP_SWI_T2star_right_caudate	-0.131	0.035	-3.727	0.000194	-0.114	0.037	-3.041	0.00236	-0.000776	0.000116	-6.663	2.75e-11	-0.000627	0.000128	-4.885	1.04e-06
IDP_SWI_T2star_left_putamen	-0.17	0.035	-4.881	1.06e-06	-0.15	0.037	-4.088	4.37e-05	-0.000841	0.000114	-7.353	2.01e-13	-0.000668	0.000126	-5.295	1.2e-07
IDP_SWI_T2star_right_putamen	-0.126	0.035	-3.594	0.000326	-0.106	0.037	-2.861	0.00423	-0.000892	0.000115	-7.731	1.12e-14	-0.000727	0.000127	-5.72	1.08e-08
IDP_SWI_T2star_left_pallidum	-0.093	0.036	-2.568	0.0102	-0.072	0.038	-1.876	0.0607	-0.000462	0.000119	-3.896	9.81e-05	-0.000328	0.000131	-2.515	0.0119
IDP_SWI_T2star_right_pallidum	-0.094	0.036	-2.607	0.00913	-0.083	0.038	-2.173	0.0298	-0.000529	0.000119	-4.445	8.84e-06	-0.000354	0.000131	-2.695	0.00704
IDP_SWI_T2star_left_hippocampus	0.004	0.032	0.11	0.913	0.009	0.034	0.27	0.787	-0.00035	0.000106	-3.289	0.00101	-0.000386	0.000117	-3.299	0.000972
IDP_SWI_T2star_right_hippocampus	-0.032	0.032	-0.998	0.318	-0.031	0.034	-0.934	0.35	-0.00034	0.000105	-3.236	0.00122	-0.000353	0.000116	-3.049	0.0023
IDP_SWI_T2star_left_amygdala	-0.024	0.034	-0.705	0.481	-0.03	0.036	-0.833	0.405	-5.68e-05	0.000113	-0.502	0.616	-8.26e-05	0.000125	-0.663	0.507
IDP_SWI_T2star_right_amygdala	0.027	0.034	0.799	0.425	0.037	0.036	1.031	0.303	-0.000254	0.000112	-2.269	0.0233	-0.000281	0.000123	-2.28	0.0226
IDP_SWI_T2star_left_accumbens	-0.029	0.036	-0.801	0.423	-0.03	0.038	-0.806	0.42	-0.000447	0.000118	-3.793	0.000149	-0.000519	0.00013	-3.997	6.43e-05
IDP_SWI_T2star_right_accumbens	-0.047	0.036	-1.304	0.192	-0.052	0.038	-1.367	0.172	-0.000335	0.000119	-2.819	0.00483	-0.000395	0.000132	-3.001	0.0027
IDP_QSM_left_putamen	0.117	0.0334	3.5	0.000463	0.0946	0.0354	2.68	0.00745	0.00095	0.000103	9.25	2.38e-20	0.000793	0.000118	6.69	2.26e-11
IDP_QSM_right_putamen	0.126	0.0332	3.78	0.000155	0.103	0.0352	2.93	0.00338	0.00093	0.000102	9.1	9.53e-20	0.00079	0.000119	6.63	3.54e-11
IDP_QSM_left_caudate	0.132	0.0347	3.81	0.000141	0.111	0.0368	3	0.00266	0.000762	0.000107	7.12	1.13e-12	0.000638	0.000124	5.15	2.58e-07
IDP_QSM_right_caudate	0.125	0.0346	3.62	0.00029	0.102	0.0367	2.78	0.00538	0.000725	0.000107	6.8	1.07e-11	0.000567	0.000123	4.59	4.39e-06
IDP_QSM_left_thalamus	-0.0325	0.0339	-0.958	0.338	-0.00846	0.0361	-0.234	0.815	5.18e-05	0.000104	0.497	0.619	0.00041	0.000126	3.26	0.00111
IDP_QSM_right_thalamus	-0.00108	0.034	-0.0317	0.975	0.0144	0.0361	0.398	0.691	7.29e-05	0.000104	0.699	0.485	0.000332	0.000125	2.65	0.00806
IDP_QSM_left_amygdala	0.0637	0.0357	1.78	0.0746	0.0851	0.038	2.24	0.0253	2.91e-05	0.00011	0.264	0.791	0.000195	0.000122	1.6	0.109
IDP_QSM_right_amygdala	0.0409	0.0359	1.14	0.254	0.0419	0.0382	1.1	0.272	3.71e-05	0.00011	0.337	0.736	0.000142	0.000126	1.12	0.261
IDP_QSM_left hippocampus	0.0755	0.0345	2.19	0.0285	0.0914	0.0367	2.49	0.0129	0.000228	0.000106	2.15	0.0312	0.000136	0.000127	1.07	0.285
IDP_QSM_right_hippocampus	0.0703	0.0341	2.06	0.0394	0.0653	0.0364	1.79	0.0729	0.000317	0.000105	3.01	0.00259	0.00013	0.000122	1.06	0.288
IDP_QSM_left substantia_nigra	0.105	0.0353	2.97	0.00299	0.108	0.0375	2.89	0.0039	0.000367	0.000109	3.36	0.000769	0.000121	0.000126	0.956	0.339
IDP_QSM_right_substantia_nigra	0.101	0.0352	2.86	0.00429	0.107	0.0374	2.87	0.00413	0.000293	0.000109	2.69	0.00716	-0.000103	0.00012	-0.857	0.392
IDP_QSM_left_pallidum	0.0773	0.0356	2.17	0.0297	0.0771	0.0378	2.04	0.0416	0.000182	0.00011	1.65	0.0984	-0.000103	0.00012	-0.857	0.392
IDP_QSM_right_pallidum	0.0378	0.0355	1.07	0.287	0.0338	0.0378	0.894	0.371	0.000297	0.000109	2.71	0.0067	6.6e-05	0.000127	0.521	0.603
IDP_QSM_left_accumbens	0.0331	0.0358	0.922	0.356	0.0321	0.0382	0.84	0.401	7.59e-05	0.00011	0.688	0.491	-3.68e-05	0.000128	-0.288	0.773
IDP_QSM_right_accumbens	-0.0618	0.0356	-1.73	0.083	-0.0801	0.038	-2.11	0.035	0.00025	0.000109	2.29	0.0222	-9.49e-06	0.000128	-0.0744	0.941
IDP_dMRI_TBSS_FA_Middle_cerebellar_peduncle	0.007	0.033	0.211	0.833	0.004	0.035	0.117	0.907	0.000211	0.000108	1.96	0.05	4.23e-06	0.000121	0.0351	0.972
IDP_dMRI_TBSS_FA_Pontine_crossing_tract	-0.05	0.034	-1.467	0.142	-0.033	0.036	-0.92	0.358	-0.000315	0.000114	-2.771	0.0056	-0.00035	0.000125	-2.802	0.00508
IDP_dMRI_TBSS_FA_Genu_of_corpus_callosum	-0.033	0.033	-1.014	0.31	-0.039	0.034	-1.143	0.253	3.74e-05	0.000108	0.347	0.729	-4.3e-05	0.000118	-0.364	0.716
IDP_dMRI_TBSS_FA_Body_of_corpus_callosum	-0.05	0.034	-1.461	0.144	-0.056	0.036	-1.566	0.117	3.04e-05	0.000112	0.271	0.786	-9.87e-05	0.000123	-0.803	0.422
IDP_dMRI_TBSS_FA_Splenium_of_corpus_callosum	-0.001	0.035	-0.032	0.975	0.004	0.037	0.1	0.92	0.000195	0.000116	1.671	0.0947	8.73e-05	0.000128	0.682	0.496
IDP_dMRI_TBSS_FA_Fornix	-0.094	0.03	-3.114	0.00185	-0.091	0.032	-2.849	0.00439	-0.000281	9.94e-05	-2.825	0.00473	-0.000329	0.00011	-3.005	0.00266
IDP_dMRI_TBSS_FA_Corticospinal_tract_R	0.023	0.034	0.667	0.505	0.007	0.036	0.196	0.845	0.000222	0.000113	1.971	0.0488	6.09e-05	0.000124	0.49	0.624
IDP_dMRI_TBSS_FA_Corticospinal_tract_L	0.037	0.035	1.056	0.291	0.036	0.037	0.984	0.325	0.000188	0.000114	1.642	0.101	5.51e-05	0.000126	0.437	0.662
IDP_dMRI_TBSS_FA_Medial_lemniscus_R	-0.036	0.032	-1.107	0.269	-0.057	0.034	-1.654	0.0981	9.9e-05	0.000107	0.922	0.356	-5.85e-05	0.000118	-0.496	0.62
IDP_dMRI_TBSS_FA_Medial_lemniscus_L	-0.066	0.033	-2.004	0.0451	-0.088	0.035	-2.536	0.0112	0.000104	0.000109	0.961	0.337	-9.07e-05	0.000119	-0.761	0.447
IDP_dMRI_TBSS_FA_Inferior_cerebellar_peduncle_R	0.001	0.033	0.036	0.971	-0.007	0.035	-0.199	0.842	0.000218	0.00011	1.994	0.0462	0.000132	0.00012	1.095	0.273
IDP_dMRI_TBSS_FA_Inferior_cerebellar_peduncle_L	-0.014	0.032	-0.427	0.67	-0.022	0.034	-0.633	0.527	0.000164	0.000108	1.527	0.127	6.81e-05	0.000118	0.578	0.564
IDP_dMRI_TBSS_FA_Superior_cerebellar_peduncle_R	-0.059	0.034	-1.772	0.0764	-0.056	0.035	-1.574	0.115	-3.36e-05	0.000111	-0.303	0.762	-0.000124	0.000122	-1.016	0.31
IDP_dMRI_TBSS_FA_Superior_cerebellar_peduncle_L	-0.052	0.034	-1.554	0.12	-0.05	0.035	-1.417	0.157	7.38e-05	0.000111	0.664	0.507	-1.24e-05	0.000122	-0.102	0.919
IDP_dMRI_TBSS_FA_Cerebral_peduncle_R	-0.016	0.034	-0.473	0.636	-0.021	0.036	-0.581	0.561	7.25e-05	0.000114	0.637	0.524	-4.64e-05	0.000125	-0.371	0.71
IDP_dMRI_TBSS_FA_Cerebral_peduncle_L	-0.04	0.034	-1.168	0.243	-0.052	0.036	-1.45	0.147	3.61e-05	0.000112	0.321	0.748	-0.000102	0.000123	-0.825	0.409
IDP_dMRI_TBSS_FA_Anterior_limb_of_internal_capsule_R	0.079	0.034	2.333	0.0197	0.079	0.036	2.19	0.0285	0.000232	0.000112	2.07	0.0385	3.69e-05	0.000123	0.299	0.765
IDP_dMRI_TBSS_FA_Anterior_limb_of_internal_capsule_L	0.042	0.034	1.209	0.227	0.037	0.036	1.025	0.305	0.000164	0.000113	1.443	0.149	3.22e-05	0.000125	0.258	0.797
IDP_dMRI_TBSS_FA_Posterior_limb_of_internal_capsule_R	0.05	0.035	1.442	0.149	0.057	0.037	1.55	0.121	0.000171	0.000115	1.487	0.137	4.32e-05	0.000127	0.341	0.733
IDP_dMRI_TBSS_FA_Posterior_limb_of_internal_capsule_L	0.016	0.035	0.453	0.651	0.032	0.037	0.858	0.391	4.28e-05	0.000115	0.373	0.709	-0.000162	0.000126	-1.282	0.2
IDP_dMRI_TBSS_FA_Retrolenticular_part_of_internal_capsule_R	-0.013	0.033	-0.392	0.695	-0.023	0.035	-0.663	0.508	-5.1e-06	0.00011	-0.047	0.963	-7.13e-05	0.00012	-0.593	0.553
IDP_dMRI_TBSS_FA_Retrolenticular_part_of_internal_capsule_L	-0.022	0.032	-0.687	0.492	-0.029	0.034	-0.864	0.388	4.35e-05	0.000106	0.411	0.681	-2.6e-05	0.000116	-0.224	0.822
IDP_dMRI_TBSS_FA_Anterior_corona_radiata_R	0.049	0.034	1.407	0.159	0.039	0.036	1.076	0.282	0.000247	0.000113	2.18	0.0293	3.98e-05	0.000125	0.32	0.749
IDP_dMRI_TBSS_FA_Anterior_corona_radiata_L	0.031	0.034	0.888	0.375	0.025	0.036	0.679	0.497	0.000141	0.000113	1.247	0.213	-9.03e-05	0.000124	-0.728	0.467
IDP_dMRI_TBSS_FA_Superior_corona_radiata_R	0.035	0.036	0.972	0.331	0.042	0.038	1.106	0.269	0.000293	0.000118	2.482	0.0131	0.000198	0.00013	1.529	0.126
IDP_dMRI_TBSS_FA_Superior_corona_radiata_L	0.023	0.035	0.66	0.509	0.03	0.037	0.808	0.419	0.000262	0.000116	2.254	0.0242	0.00015	0.000128	1.176	0.24
IDP_dMRI_TBSS_FA_Posterior_corona_radiata_R	-0.029	0.033	-0.874	0.382	-0.007	0.035	-0.191	0.848	6.59e-05	0.000109	0.602	0.547	3.51e-05	0.00012	0.293	0.77
IDP_dMRI_TBSS_FA_Posterior_corona_radiata_L	0	0.033	-0.001	1	0.018	0.035	0.526	0.599	0.000121	0.000109	1.11	0.267	6.85e-05	0.00012	0.571	0.568
IDP_dMRI_TBSS_FA_Posterior_thalamic_radiation_R	-0.021	0.035	-0.604	0.546	-0.002	0.037	-0.06	0.952	2.3e-05	0.000115	0.2	0.841	1.93e-05	0.000127	0.152	0.879
IDP_dMRI_TBSS_FA_Posterior_thalamic_radiation_L	-0.032	0.035	-0.917	0.359	-0.017	0.037	-0.453	0.65	-0.000141	0.000116	-1.215	0.224	-0.00017	0.000127	-1.338	0.181
IDP_dMRI_TBSS_FA_Sagittal_stratum_R	-0.015	0.033	-0.444	0.657	-0.021	0.035	-0.593	0.553	5.12e-05	0.000108	0.474	0.635	-3.35e-05	0.000119	-0.282	0.778
IDP_dMRI_TBSS_FA_Sagittal_stratum_L	-0.004	0.033	-0.121	0.904	0	0.035	-0.001	0.999	-3.59e-05	0.000108	-0.333	0.739	-6.48e-05	0.000119	-0.547	0.584
IDP_dMRI_TBSS_FA_External_capsule_R	-0.055	0.035	-1.594	0.111	-0.046	0.037	-1.248	0.212	-0.000116	0.000115	-1.015	0.31	-0.000137	0.000126	-1.082	0.279
IDP_dMRI_TBSS_FA_External_capsule_L	-0.024	0.034	-0.69	0.49	-0.025	0.036	-0.683	0.495	-8.33e-05	0.000113	-0.736	0.462	-0.000162	0.000125	-1.302	0.193
IDP_dMRI_TBSS_FA_Cingulum_cingulate_gyrus_R	0.04	0.035	1.147	0.252	0.037	0.037	1.012	0.312	8.44e-05	0.000115	0.736	0.462	-2.92e-05	0.000126	-0.231	0.818
IDP_dMRI_TBSS_FA_Cingulum_cingulate_gyrus_L	0.033	0.035	0.94	0.347	0.039	0.037	1.062	0.288	4.02e-05	0.000114	0.352	0.725	-6.34e-05	0.000126	-0.504	0.615
IDP_dMRI_TBSS_FA_Cingulum_hippocampus_R	-0.051	0.03	-1.679	0.0932	-0.049	0.032	-1.537	0.124	-6.76e-05	9.95e-05	-0.679	0.497	-0.000148	0.00011	-1.352	0.176
IDP_dMRI_TBSS_FA_Cingulum_hippocampus_L	-0.054	0.03	-1.813	0.0698	-0.045	0.031	-1.433	0.152	-0.000116	9.76e-05	-1.188	0.235	-0.000145	0.000108	-1.35	0.177
IDP_dMRI_TBSS_FA_Fornix_cres+Stria_terminalis_R	-0.017	0.035	-0.487	0.626	-0.009	0.037	-0.253	0.801	0.000225	0.000116	1.94	0.0524	0.000144	0.000127	1.128	0.26
IDP_dMRI_TBSS_FA_Fornix_cres+Stria_terminalis_L	0.006	0.035	0.169	0.866	0.003	0.037	0.07	0.944	0.00015	0.000116	1.297	0.195	5.98e-05	0.000127	0.471	0.638
IDP_dMRI_TBSS_FA_Superior_longitudinal_fasciculus_R	-0.063	0.034	-1.859	0.063	-0.068	0.036	-1.901	0.0573	-0.000117	0.000112	-1.046	0.296	-0.000205	0.000123	-1.663	0.0963
IDP_dMRI_TBSS_FA_Superior_longitudinal_fasciculus_L	-0.081	0.033	-2.413	0.0159	-0.071	0.035	-2.013	0.0441	-0.000115	0.00011	-1.048	0.295	-0.000218	0.000121	-1.805	0.0711
IDP_dMRI_TBSS_FA_Superior_fronto-occipital_fasciculus_R	0.005	0.036	0.128	0.898	0	0.038	-0.012	0.991	3.68e-05	0.000118	0.311	0.756	-0.000112	0.00013	-0.862	0.388
IDP_dMRI_TBSS_FA_Superior_fronto-occipital_fasciculus_L	0.011	0.036	0.298	0.765	0.008	0.038	0.202	0.84	-4.98e-05	0.000118	-0.42	0.674	-0.00018	0.00013	-1.379	0.168
IDP_dMRI_TBSS_FA_Uncinate_fasciculus_R	0.006	0.034	0.167	0.867	0.002	0.036	0.048	0.962	-9.82e-06	0.000113	-0.087	0.931	-0.000166	0.000125	-1.332	0.183
IDP_dMRI_TBSS_FA_Uncinate_fasciculus_L	-0.047	0.035	-1.342	0.18	-0.055	0.037	-1.467	0.142	-1.96e-05	0.000117	-0.168	0.866	-0.000124	0.000128	-0.968	0.333
IDP_dMRI_TBSS_FA_Tapetum_R	-0.03	0.035	-0.875	0.382	-0.037	0.037	-1.002	0.316	0.00015	0.000115	1.3	0.194	-4.13e-05	0.000127	-0.326	0.744
IDP_dMRI_TBSS_FA_Tapetum_L	0.055	0.034	1.614	0.107	0.071	0.036	1.977	0.0481	5.73e-05	0.000113	0.508	0.612	4.51e-05	0.000124	0.363	0.717
IDP_dMRI_ProbtrackX_FA_ar_l	0.004	0.033	0.106	0.915	0.005	0.035	0.137	0.891	0.000174	0.000111	1.572	0.116	9.66e-05	0.000121	0.797	0.426
IDP_dMRI_ProbtrackX_FA_ar_r	0.04	0.034	1.17	0.242	0.048	0.036	1.345	0.179	0.000171	0.000112	1.523	0.128	0.000115	0.000123	0.932	0.351
IDP_dMRI_ProbtrackX_FA_atr_l	-0.013	0.035	-0.379	0.705	-0.015	0.037	-0.407	0.684	-6.6e-05	0.000115	-0.574	0.566	3.24e-06	0.000127	0.026	0.98
IDP_dMRI_ProbtrackX_FA_atr_r	-0.035	0.035	-0.984	0.325	-0.015	0.037	-0.408	0.683	-0.000155	0.000117	-1.326	0.185	-0.000129	0.000129	-1.003	0.316
IDP_dMRI_ProbtrackX_FA_cgc_l	0.023	0.035	0.676	0.499	0.016	0.037	0.434	0.665	0.000105	0.000114	0.922	0.357	2.78e-05	0.000126	0.22	0.826
IDP_dMRI_ProbtrackX_FA_cgc_r	-0.025	0.035	-0.717	0.474	-0.02	0.037	-0.545	0.586	-3.22e-05	0.000114	-0.283	0.777	-0.000104	0.000126	-0.831	0.406
IDP_dMRI_ProbtrackX_FA_cgh_l	0.06	0.034	1.756	0.0792	0.043	0.036	1.198	0.231	0.000346	0.000113	3.077	0.00209	0.000181	0.000124	1.462	0.144
IDP_dMRI_ProbtrackX_FA_cgh_r	0.07	0.033	2.121	0.034	0.057	0.035	1.639	0.101	0.000421	0.000109	3.871	0.000109	0.000227	0.00012	1.892	0.0585
IDP_dMRI_ProbtrackX_FA_cst_l	0.047	0.036	1.312	0.189	0.047	0.038	1.239	0.215	0.000115	0.000118	0.975	0.33	8.18e-05	0.00013	0.63	0.528
IDP_dMRI_ProbtrackX_FA_cst_r	0.024	0.034	0.7	0.484	0.024	0.036	0.659	0.51	8.84e-05	0.000112	0.789	0.43	0.000117	0.000123	0.951	0.342
IDP_dMRI_ProbtrackX_FA_fma	0.012	0.034	0.357	0.721	0.013	0.036	0.357	0.721	0.000143	0.000113	1.26	0.208	9.86e-05	0.000124	0.793	0.428
IDP_dMRI_ProbtrackX_FA_fmi	0.004	0.035	0.117	0.907	0.012	0.037	0.329	0.742	0.000193	0.000115	1.689	0.0913	0.000173	0.000126	1.375	0.169
IDP_dMRI_ProbtrackX_FA_ifo_l	-0.004	0.034	-0.119	0.906	0.009	0.036	0.258	0.797	8.57e-05	0.000113	0.762	0.446	2.06e-05	0.000123	0.167	0.868
IDP_dMRI_ProbtrackX_FA_ifo_r	-0.006	0.034	-0.166	0.868	0.002	0.036	0.062	0.951	0.000103	0.000114	0.902	0.367	8.25e-05	0.000125	0.661	0.509
IDP_dMRI_ProbtrackX_FA_ilf_l	0.015	0.034	0.446	0.656	0.02	0.036	0.542	0.588	-1.65e-05	0.000112	-0.147	0.883	-0.000178	0.000124	-1.44	0.15
IDP_dMRI_ProbtrackX_FA_ilf_r	0.002	0.033	0.052	0.958	-0.024	0.035	-0.692	0.489	0.000105	0.000109	0.971	0.332	1.53e-05	0.00012	0.128	0.898
IDP_dMRI_ProbtrackX_FA_mcp	-0.007	0.034	-0.201	0.841	-0.014	0.036	-0.386	0.699	0.000286	0.000111	2.576	0.01	0.000158	0.000122	1.288	0.198
IDP_dMRI_ProbtrackX_FA_ml_l	-0.01	0.033	-0.298	0.766	-0.009	0.035	-0.249	0.804	0.000147	0.00011	1.338	0.181	0.0001	0.000121	0.83	0.407
IDP_dMRI_ProbtrackX_FA_ml_r	-0.049	0.034	-1.442	0.149	-0.043	0.036	-1.192	0.234	0.000157	0.000112	1.401	0.161	0.00012	0.000123	0.969	0.332
IDP_dMRI_ProbtrackX_FA_ptr_l	-0.006	0.034	-0.16	0.873	0	0.036	-0.007	0.995	3.5e-05	0.000114	0.308	0.758	2.04e-05	0.000125	0.163	0.87
IDP_dMRI_ProbtrackX_FA_ptr_r	-0.013	0.035	-0.366	0.714	-0.004	0.037	-0.111	0.911	0.000123	0.000115	1.074	0.283	9.02e-05	0.000126	0.718	0.473
IDP_dMRI_ProbtrackX_FA_slf_l	0.049	0.034	1.415	0.157	0.05	0.036	1.383	0.167	0.000275	0.000113	2.437	0.0148	0.000189	0.000124	1.522	0.128
IDP_dMRI_ProbtrackX_FA_slf_r	0.066	0.034	1.923	0.0545	0.069	0.036	1.912	0.0559	0.000231	0.000112	2.054	0.04	0.000122	0.000124	0.991	0.322
IDP_dMRI_ProbtrackX_FA_str_l	0.043	0.034	1.267	0.205	0.041	0.036	1.163	0.245	3.29e-05	0.000111	0.296	0.767	-1.13e-05	0.000122	-0.092	0.926
IDP_dMRI_ProbtrackX_FA_str_r	0.024	0.034	0.696	0.486	0.027	0.036	0.745	0.456	-2.13e-05	0.000112	-0.19	0.85	-3.4e-05	0.000124	-0.275	0.783
IDP_dMRI_ProbtrackX_FA_unc_l	0.012	0.035	0.349	0.727	-0.014	0.037	-0.385	0.701	0.000195	0.000116	1.684	0.0921	0.000129	0.000128	1.008	0.314
IDP_dMRI_ProbtrackX_FA_unc_r	-0.035	0.034	-1.038	0.299	-0.05	0.035	-1.407	0.16	-0.000174	0.000111	-1.571	0.116	-0.00021	0.000122	-1.722	0.0851
IDP_dMRI_TBSS_MO_Middle_cerebellar_peduncle	-0.065	0.035	-1.859	0.063	-0.083	0.037	-2.259	0.0239	-8.75e-07	0.000114	-0.008	0.994	-1.56e-06	0.000126	-0.012	0.99
IDP_dMRI_TBSS_MO_Pontine_crossing_tract	-0.081	0.033	-2.484	0.013	-0.075	0.035	-2.168	0.0302	-0.000126	0.000108	-1.17	0.242	-0.000155	0.000119	-1.302	0.193
IDP_dMRI_TBSS_MO_Genu_of_corpus_callosum	0.031	0.034	0.918	0.359	0.026	0.036	0.732	0.465	0.00033	0.000112	2.952	0.00316	0.000276	0.000124	2.233	0.0255
IDP_dMRI_TBSS_MO_Body_of_corpus_callosum	-0.103	0.034	-3.019	0.00254	-0.098	0.036	-2.726	0.00641	-4.45e-05	0.000112	-0.398	0.691	-1.7e-05	0.000124	-0.138	0.89
IDP_dMRI_TBSS_MO_Splenium_of_corpus_callosum	-0.019	0.035	-0.544	0.587	-0.035	0.038	-0.943	0.346	0.000141	0.000117	1.199	0.23	3.64e-05	0.000129	0.281	0.778
IDP_dMRI_TBSS_MO_Fornix	-0.012	0.036	-0.324	0.746	-0.048	0.038	-1.261	0.207	0.000108	0.000118	0.916	0.36	3.87e-05	0.00013	0.297	0.767
IDP_dMRI_TBSS_MO_Corticospinal_tract_R	0.023	0.034	0.688	0.492	0.013	0.036	0.362	0.717	1.44e-05	0.000112	0.128	0.898	-1.21e-05	0.000123	-0.098	0.922
IDP_dMRI_TBSS_MO_Corticospinal_tract_L	-0.025	0.034	-0.728	0.466	-0.045	0.036	-1.239	0.215	6.07e-05	0.000112	0.54	0.589	1.92e-05	0.000124	0.155	0.877
IDP_dMRI_TBSS_MO_Medial_lemniscus_R	0.016	0.031	0.506	0.613	0.015	0.033	0.452	0.651	0.00013	0.000104	1.252	0.211	9.93e-05	0.000114	0.868	0.385
IDP_dMRI_TBSS_MO_Medial_lemniscus_L	-0.006	0.032	-0.176	0.86	0.002	0.034	0.06	0.952	2.53e-05	0.000106	0.238	0.812	4.23e-05	0.000117	0.361	0.718
IDP_dMRI_TBSS_MO_Inferior_cerebellar_peduncle_R	-0.054	0.036	-1.517	0.129	-0.068	0.038	-1.797	0.0723	0.000183	0.000118	1.558	0.119	0.000144	0.00013	1.115	0.265
IDP_dMRI_TBSS_MO_Inferior_cerebellar_peduncle_L	-0.027	0.035	-0.78	0.436	-0.042	0.037	-1.129	0.259	0.0003	0.000116	2.591	0.00958	0.000248	0.000128	1.945	0.0518
IDP_dMRI_TBSS_MO_Superior_cerebellar_peduncle_R	-0.024	0.035	-0.693	0.488	-0.033	0.037	-0.902	0.367	7.12e-05	0.000114	0.623	0.534	-1.29e-06	0.000126	-0.01	0.992
IDP_dMRI_TBSS_MO_Superior_cerebellar_peduncle_L	0.004	0.034	0.12	0.904	-0.004	0.036	-0.115	0.909	5.25e-05	0.000113	0.464	0.643	1.18e-05	0.000125	0.094	0.925
IDP_dMRI_TBSS_MO_Cerebral_peduncle_R	0.103	0.031	3.291	0.000998	0.09	0.033	2.707	0.00679	0.000315	0.000103	3.051	0.00229	0.000271	0.000114	2.384	0.0171
IDP_dMRI_TBSS_MO_Cerebral_peduncle_L	0.069	0.032	2.139	0.0324	0.045	0.034	1.314	0.189	0.000224	0.000106	2.119	0.0341	0.000123	0.000117	1.057	0.29
IDP_dMRI_TBSS_MO_Anterior_limb_of_internal_capsule_R	0.116	0.035	3.285	0.00102	0.095	0.037	2.553	0.0107	0.000511	0.000116	4.406	1.06e-05	0.000375	0.000128	2.935	0.00334
IDP_dMRI_TBSS_MO_Anterior_limb_of_internal_capsule_L	0.11	0.035	3.161	0.00157	0.089	0.037	2.4	0.0164	0.000506	0.000115	4.407	1.06e-05	0.000349	0.000126	2.758	0.00581
IDP_dMRI_TBSS_MO_Posterior_limb_of_internal_capsule_R	0.016	0.036	0.46	0.646	0.021	0.038	0.543	0.587	0.000248	0.000118	2.102	0.0356	0.000152	0.00013	1.168	0.243
IDP_dMRI_TBSS_MO_Posterior_limb_of_internal_capsule_L	0.059	0.035	1.659	0.0971	0.067	0.037	1.797	0.0723	0.000206	0.000116	1.765	0.0776	8.22e-05	0.000128	0.641	0.522
IDP_dMRI_TBSS_MO_Retrolenticular_part_of_internal_capsule_R	0.005	0.036	0.149	0.882	-0.016	0.038	-0.424	0.671	-7.88e-05	0.000119	-0.659	0.51	-6.03e-05	0.000132	-0.458	0.647
IDP_dMRI_TBSS_MO_Retrolenticular_part_of_internal_capsule_L	-0.01	0.036	-0.277	0.782	-0.023	0.038	-0.593	0.553	-0.000194	0.000119	-1.63	0.103	-0.0002	0.000131	-1.526	0.127
IDP_dMRI_TBSS_MO_Anterior_corona_radiata_R	0.052	0.034	1.503	0.133	0.042	0.037	1.148	0.251	0.00023	0.000114	2.021	0.0433	0.000115	0.000126	0.916	0.36
IDP_dMRI_TBSS_MO_Anterior_corona_radiata_L	0.02	0.034	0.585	0.558	-0.005	0.036	-0.143	0.886	0.000307	0.000112	2.734	0.00625	0.00016	0.000124	1.292	0.197
IDP_dMRI_TBSS_MO_Superior_corona_radiata_R	0.067	0.034	1.984	0.0472	0.054	0.036	1.506	0.132	0.000422	0.000112	3.78	0.000157	0.000384	0.000123	3.121	0.00181
IDP_dMRI_TBSS_MO_Superior_corona_radiata_L	0.032	0.034	0.931	0.352	0.022	0.036	0.61	0.542	0.000339	0.000113	2.99	0.00279	0.000228	0.000125	1.821	0.0686
IDP_dMRI_TBSS_MO_Posterior_corona_radiata_R	0.005	0.035	0.144	0.885	0.02	0.037	0.545	0.586	-0.000225	0.000117	-1.928	0.0539	-0.000245	0.000128	-1.91	0.0561
IDP_dMRI_TBSS_MO_Posterior_corona_radiata_L	0	0.035	0.008	0.994	0.025	0.037	0.67	0.503	-0.00018	0.000116	-1.551	0.121	-0.000216	0.000128	-1.684	0.0922
IDP_dMRI_TBSS_MO_Posterior_thalamic_radiation_R	-0.063	0.036	-1.765	0.0775	-0.046	0.038	-1.218	0.223	-0.000256	0.000118	-2.163	0.0306	-0.000203	0.00013	-1.556	0.12
IDP_dMRI_TBSS_MO_Posterior_thalamic_radiation_L	-0.05	0.036	-1.402	0.161	-0.029	0.038	-0.746	0.456	-0.00032	0.000119	-2.692	0.00712	-0.000281	0.000131	-2.141	0.0323
IDP_dMRI_TBSS_MO_Sagittal_stratum_R	0.016	0.033	0.464	0.643	0.015	0.035	0.433	0.665	0.000129	0.00011	1.168	0.243	5.06e-05	0.000122	0.416	0.677
IDP_dMRI_TBSS_MO_Sagittal_stratum_L	0.026	0.034	0.76	0.447	0.037	0.036	1.03	0.303	6.46e-05	0.000113	0.573	0.567	-1.38e-05	0.000125	-0.11	0.912
IDP_dMRI_TBSS_MO_External_capsule_R	-0.061	0.035	-1.761	0.0782	-0.061	0.037	-1.657	0.0975	4.47e-05	0.000115	0.388	0.698	2.29e-05	0.000127	0.18	0.857
IDP_dMRI_TBSS_MO_External_capsule_L	-0.033	0.035	-0.948	0.343	-0.038	0.037	-1.019	0.308	2.92e-05	0.000115	0.254	0.8	-3.78e-05	0.000127	-0.299	0.765
IDP_dMRI_TBSS_MO_Cingulum_cingulate_gyrus_R	0.039	0.035	1.117	0.264	0.03	0.037	0.792	0.428	4.44e-05	0.000116	0.382	0.703	-0.000132	0.000128	-1.03	0.303
IDP_dMRI_TBSS_MO_Cingulum_cingulate_gyrus_L	-0.033	0.036	-0.928	0.354	-0.053	0.038	-1.413	0.158	0.000288	0.000118	2.441	0.0147	0.000138	0.00013	1.06	0.289
IDP_dMRI_TBSS_MO_Cingulum_hippocampus_R	-0.045	0.034	-1.354	0.176	-0.047	0.036	-1.317	0.188	-7.53e-05	0.000111	-0.681	0.496	-6.29e-05	0.000122	-0.516	0.606
IDP_dMRI_TBSS_MO_Cingulum_hippocampus_L	-0.071	0.033	-2.128	0.0334	-0.075	0.035	-2.146	0.0319	-0.000244	0.000109	-2.234	0.0255	-0.000213	0.000121	-1.764	0.0777
IDP_dMRI_TBSS_MO_Fornix_cres+Stria_terminalis_R	0.024	0.035	0.686	0.493	0.021	0.038	0.551	0.582	0.00032	0.000117	2.74	0.00615	0.000268	0.000129	2.081	0.0374
IDP_dMRI_TBSS_MO_Fornix_cres+Stria_terminalis_L	0.009	0.036	0.248	0.805	-0.009	0.038	-0.24	0.81	0.000179	0.000118	1.511	0.131	2.4e-05	0.00013	0.184	0.854
IDP_dMRI_TBSS_MO_Superior_longitudinal_fasciculus_R	-0.102	0.036	-2.808	0.00499	-0.128	0.039	-3.328	0.000877	5.4e-05	0.000119	0.453	0.651	-1e-05	0.000132	-0.076	0.939
IDP_dMRI_TBSS_MO_Superior_longitudinal_fasciculus_L	-0.052	0.036	-1.435	0.151	-0.067	0.038	-1.749	0.0803	-3.37e-05	0.000118	-0.285	0.776	-5.26e-05	0.00013	-0.403	0.687
IDP_dMRI_TBSS_MO_Superior_fronto-occipital_fasciculus_R	-0.008	0.036	-0.235	0.814	-0.015	0.038	-0.387	0.699	0.000116	0.000119	0.97	0.332	-3.39e-05	0.000131	-0.259	0.796
IDP_dMRI_TBSS_MO_Superior_fronto-occipital_fasciculus_L	0.055	0.036	1.516	0.129	0.053	0.038	1.385	0.166	-5.53e-05	0.000119	-0.465	0.642	-0.000183	0.000131	-1.397	0.163
IDP_dMRI_TBSS_MO_Uncinate_fasciculus_R	-0.027	0.035	-0.753	0.452	-0.044	0.038	-1.177	0.239	-5.31e-05	0.000117	-0.454	0.65	-5.96e-05	0.000129	-0.461	0.645
IDP_dMRI_TBSS_MO_Uncinate_fasciculus_L	0.016	0.034	0.472	0.637	-0.001	0.036	-0.026	0.98	-0.000261	0.000112	-2.323	0.0202	-0.000145	0.000124	-1.171	0.242
IDP_dMRI_TBSS_MO_Tapetum_R	-0.055	0.036	-1.514	0.13	-0.063	0.038	-1.658	0.0974	6.96e-05	0.000119	0.584	0.56	-7.34e-06	0.000131	-0.056	0.956
IDP_dMRI_TBSS_MO_Tapetum_L	0.021	0.036	0.577	0.564	0.047	0.038	1.233	0.218	6.12e-05	0.00012	0.511	0.609	0.000116	0.000132	0.881	0.378
IDP_dMRI_ProbtrackX_MO_ar_l	-0.027	0.036	-0.736	0.462	-0.043	0.038	-1.122	0.262	-5.01e-05	0.000119	-0.42	0.674	-6.58e-05	0.000132	-0.499	0.618
IDP_dMRI_ProbtrackX_MO_ar_r	-0.021	0.036	-0.582	0.561	-0.041	0.038	-1.075	0.283	-0.000165	0.000119	-1.391	0.164	-0.000183	0.000131	-1.394	0.163
IDP_dMRI_ProbtrackX_MO_atr_l	-0.023	0.034	-0.69	0.49	-0.027	0.036	-0.74	0.459	0.000175	0.000112	1.56	0.119	0.000168	0.000124	1.358	0.174
IDP_dMRI_ProbtrackX_MO_atr_r	-0.045	0.035	-1.306	0.192	-0.053	0.037	-1.432	0.152	2.29e-05	0.000115	0.2	0.842	7.76e-06	0.000127	0.061	0.951
IDP_dMRI_ProbtrackX_MO_cgc_l	0.039	0.035	1.103	0.27	0.03	0.038	0.809	0.419	0.000297	0.000117	2.533	0.0113	0.00019	0.00013	1.464	0.143
IDP_dMRI_ProbtrackX_MO_cgc_r	0.023	0.035	0.663	0.508	0.035	0.037	0.942	0.346	0.000138	0.000115	1.193	0.233	3.46e-05	0.000127	0.273	0.785
IDP_dMRI_ProbtrackX_MO_cgh_l	0.038	0.036	1.064	0.287	-0.017	0.038	-0.446	0.656	0.000585	0.000117	4.985	6.23e-07	0.000306	0.00013	2.36	0.0183
IDP_dMRI_ProbtrackX_MO_cgh_r	0.059	0.035	1.68	0.093	0.026	0.037	0.69	0.491	0.000566	0.000116	4.873	1.11e-06	0.000366	0.000128	2.855	0.00431
IDP_dMRI_ProbtrackX_MO_cst_l	0.039	0.036	1.102	0.27	0.043	0.038	1.131	0.258	1.68e-05	0.000118	0.142	0.887	-6.39e-06	0.00013	-0.049	0.961
IDP_dMRI_ProbtrackX_MO_cst_r	-0.05	0.035	-1.406	0.16	-0.069	0.038	-1.833	0.0669	-2.5e-05	0.000117	-0.213	0.832	-1.86e-05	0.000129	-0.144	0.886
IDP_dMRI_ProbtrackX_MO_fma	0.001	0.036	0.016	0.987	0	0.038	0.012	0.991	-0.000143	0.000118	-1.215	0.225	-0.00023	0.00013	-1.774	0.076
IDP_dMRI_ProbtrackX_MO_fmi	0.007	0.035	0.211	0.833	0.021	0.038	0.557	0.578	5.66e-05	0.000117	0.484	0.629	0.000148	0.000129	1.151	0.25
IDP_dMRI_ProbtrackX_MO_ifo_l	-0.031	0.035	-0.901	0.368	-0.014	0.037	-0.365	0.715	-0.000209	0.000116	-1.805	0.0711	-0.00026	0.000127	-2.045	0.0409
IDP_dMRI_ProbtrackX_MO_ifo_r	0.047	0.035	1.353	0.176	0.061	0.037	1.649	0.0993	-0.000121	0.000115	-1.054	0.292	-9.65e-05	0.000127	-0.762	0.446
IDP_dMRI_ProbtrackX_MO_ilf_l	0.025	0.035	0.72	0.471	0	0.037	0.007	0.995	1.94e-05	0.000115	0.168	0.867	-0.000113	0.000127	-0.889	0.374
IDP_dMRI_ProbtrackX_MO_ilf_r	0.001	0.034	0.025	0.98	-0.03	0.036	-0.841	0.4	0.000341	0.000113	3.023	0.00251	0.000273	0.000124	2.199	0.0279
IDP_dMRI_ProbtrackX_MO_mcp	0.023	0.034	0.676	0.499	-0.006	0.037	-0.157	0.875	0.000266	0.000114	2.33	0.0198	0.000154	0.000125	1.225	0.22
IDP_dMRI_ProbtrackX_MO_ml_l	-0.032	0.035	-0.923	0.356	-0.03	0.037	-0.809	0.419	-0.00031	0.000116	-2.683	0.0073	-0.00033	0.000128	-2.586	0.00972
IDP_dMRI_ProbtrackX_MO_ml_r	-0.016	0.035	-0.445	0.657	0	0.037	0.007	0.994	-0.000225	0.000117	-1.934	0.0531	-0.000162	0.000129	-1.262	0.207
IDP_dMRI_ProbtrackX_MO_ptr_l	-0.01	0.035	-0.29	0.772	-0.016	0.038	-0.411	0.681	0.000186	0.000117	1.586	0.113	0.000129	0.00013	0.992	0.321
IDP_dMRI_ProbtrackX_MO_ptr_r	0.064	0.035	1.82	0.0687	0.05	0.037	1.356	0.175	0.000393	0.000115	3.414	0.000641	0.000382	0.000127	3	0.00271
IDP_dMRI_ProbtrackX_MO_slf_l	0.038	0.033	1.127	0.26	0.011	0.035	0.302	0.763	0.000336	0.00011	3.044	0.00234	0.000241	0.000122	1.981	0.0477
IDP_dMRI_ProbtrackX_MO_slf_r	0.064	0.033	1.942	0.0522	0.045	0.035	1.29	0.197	0.000225	0.000108	2.078	0.0377	0.000125	0.000119	1.047	0.295
IDP_dMRI_ProbtrackX_MO_str_l	0.072	0.036	1.993	0.0463	0.059	0.038	1.552	0.121	-2.17e-06	0.000119	-0.018	0.986	-9.94e-05	0.000131	-0.758	0.449
IDP_dMRI_ProbtrackX_MO_str_r	0.081	0.036	2.246	0.0247	0.082	0.038	2.131	0.0331	-3.25e-05	0.000119	-0.273	0.785	-6.56e-05	0.000132	-0.499	0.618
IDP_dMRI_ProbtrackX_MO_unc_l	-0.01	0.031	-0.308	0.758	-0.027	0.033	-0.817	0.414	-0.00021	0.000103	-2.035	0.0419	-5.26e-05	0.000113	-0.464	0.643
IDP_dMRI_ProbtrackX_MO_unc_r	0.007	0.034	0.215	0.83	0	0.036	-0.011	0.991	-1.92e-05	0.000111	-0.173	0.863	0.0001	0.000122	0.819	0.413
IDP_dMRI_TBSS_MD_Middle_cerebellar_peduncle	0.016	0.031	0.538	0.591	0.015	0.032	0.48	0.631	-0.000128	0.000101	-1.267	0.205	-6.3e-05	0.000111	-0.568	0.57
IDP_dMRI_TBSS_MD_Pontine_crossing_tract	0.02	0.031	0.654	0.513	0.021	0.033	0.649	0.516	-0.000106	0.000103	-1.028	0.304	2.73e-05	0.000112	0.243	0.808
IDP_dMRI_TBSS_MD_Genu_of_corpus_callosum	-0.003	0.031	-0.092	0.927	-0.004	0.033	-0.125	0.9	-0.000176	0.000102	-1.722	0.0851	-8.41e-05	0.000112	-0.75	0.453
IDP_dMRI_TBSS_MD_Body_of_corpus_callosum	0.083	0.029	2.822	0.00477	0.081	0.031	2.594	0.00949	0.000257	9.73e-05	2.643	0.00824	0.000323	0.000107	3.014	0.00258
IDP_dMRI_TBSS_MD_Splenium_of_corpus_callosum	-0.021	0.035	-0.621	0.535	-0.023	0.037	-0.631	0.528	-0.000187	0.000114	-1.634	0.102	-9.57e-05	0.000126	-0.76	0.447
IDP_dMRI_TBSS_MD_Fornix	-0.013	0.035	-0.374	0.708	-0.036	0.037	-0.968	0.333	-0.000121	0.000115	-1.052	0.293	-1.7e-05	0.000127	-0.133	0.894
IDP_dMRI_TBSS_MD_Corticospinal_tract_R	0.027	0.032	0.845	0.398	0.026	0.033	0.781	0.435	-0.000133	0.000104	-1.277	0.202	2.47e-05	0.000115	0.215	0.83
IDP_dMRI_TBSS_MD_Corticospinal_tract_L	0.04	0.032	1.256	0.209	0.034	0.034	1.006	0.314	-0.000194	0.000105	-1.843	0.0653	-4.01e-05	0.000116	-0.346	0.729
IDP_dMRI_TBSS_MD_Medial_lemniscus_R	-0.026	0.032	-0.809	0.419	-0.035	0.034	-1.033	0.302	-0.000275	0.000105	-2.611	0.00903	-0.000157	0.000116	-1.351	0.177
IDP_dMRI_TBSS_MD_Medial_lemniscus_L	0	0.033	0.011	0.991	-0.002	0.035	-0.066	0.948	-0.00024	0.000111	-2.17	0.03	-6.38e-05	0.000122	-0.525	0.6
IDP_dMRI_TBSS_MD_Inferior_cerebellar_peduncle_R	0.005	0.031	0.169	0.866	-0.011	0.033	-0.333	0.739	0.000167	0.000102	1.632	0.103	0.000248	0.000112	2.213	0.0269
IDP_dMRI_TBSS_MD_Inferior_cerebellar_peduncle_L	0.032	0.03	1.036	0.3	0.017	0.032	0.545	0.586	0.000163	0.0001	1.621	0.105	0.00031	0.00011	2.821	0.0048
IDP_dMRI_TBSS_MD_Superior_cerebellar_peduncle_R	-0.023	0.031	-0.759	0.448	-0.029	0.032	-0.895	0.371	-0.000226	0.000101	-2.233	0.0256	-0.000133	0.000112	-1.192	0.233
IDP_dMRI_TBSS_MD_Superior_cerebellar_peduncle_L	-0.044	0.032	-1.358	0.175	-0.043	0.034	-1.26	0.208	1.81e-05	0.000106	0.17	0.865	8.46e-05	0.000117	0.722	0.47
IDP_dMRI_TBSS_MD_Cerebral_peduncle_R	0.01	0.029	0.329	0.742	-0.001	0.031	-0.031	0.975	-5.5e-05	9.69e-05	-0.568	0.57	2.23e-06	0.000106	0.021	0.983
IDP_dMRI_TBSS_MD_Cerebral_peduncle_L	0.055	0.03	1.838	0.0661	0.05	0.032	1.571	0.116	-7.16e-05	9.91e-05	-0.723	0.47	1.39e-05	0.000108	0.129	0.898
IDP_dMRI_TBSS_MD_Anterior_limb_of_internal_capsule_R	0.014	0.028	0.513	0.608	0.004	0.03	0.135	0.893	-2.9e-05	9.25e-05	-0.314	0.754	6.03e-05	0.000102	0.593	0.553
IDP_dMRI_TBSS_MD_Anterior_limb_of_internal_capsule_L	0.009	0.029	0.319	0.75	-0.014	0.03	-0.478	0.632	4.09e-05	9.44e-05	0.433	0.665	6.06e-05	0.000104	0.584	0.559
IDP_dMRI_TBSS_MD_Posterior_limb_of_internal_capsule_R	-0.055	0.032	-1.713	0.0867	-0.047	0.034	-1.409	0.159	-0.000245	0.000105	-2.329	0.0199	-0.000156	0.000115	-1.352	0.176
IDP_dMRI_TBSS_MD_Posterior_limb_of_internal_capsule_L	-0.009	0.033	-0.258	0.796	-0.011	0.035	-0.312	0.755	-0.000143	0.000109	-1.311	0.19	-2.98e-05	0.000119	-0.249	0.803
IDP_dMRI_TBSS_MD_Retrolenticular_part_of_internal_capsule_R	0.028	0.031	0.922	0.356	0.021	0.032	0.666	0.505	-6.77e-05	0.000101	-0.669	0.504	-4.74e-05	0.000111	-0.428	0.669
IDP_dMRI_TBSS_MD_Retrolenticular_part_of_internal_capsule_L	0.016	0.031	0.524	0.601	0.014	0.032	0.438	0.662	-7.59e-05	0.000101	-0.749	0.454	-7e-05	0.000111	-0.633	0.527
IDP_dMRI_TBSS_MD_Anterior_corona_radiata_R	0.041	0.029	1.411	0.158	0.039	0.031	1.273	0.203	-2.82e-05	9.64e-05	-0.292	0.77	8.42e-07	0.000105	0.008	0.994
IDP_dMRI_TBSS_MD_Anterior_corona_radiata_L	0.01	0.03	0.336	0.737	-0.001	0.031	-0.022	0.983	6.25e-06	9.75e-05	0.064	0.949	1.16e-05	0.000106	0.109	0.913
IDP_dMRI_TBSS_MD_Superior_corona_radiata_R	0.006	0.031	0.209	0.835	-0.004	0.032	-0.131	0.896	-0.000142	0.000102	-1.397	0.163	-9.35e-05	0.000111	-0.842	0.4
IDP_dMRI_TBSS_MD_Superior_corona_radiata_L	0.004	0.031	0.129	0.897	-0.01	0.033	-0.292	0.77	-0.000232	0.000104	-2.232	0.0257	-0.0002	0.000114	-1.755	0.0792
IDP_dMRI_TBSS_MD_Posterior_corona_radiata_R	-0.009	0.032	-0.269	0.788	-0.023	0.033	-0.705	0.481	-0.000205	0.000104	-1.96	0.0501	-0.000164	0.000114	-1.436	0.151
IDP_dMRI_TBSS_MD_Posterior_corona_radiata_L	-0.009	0.031	-0.273	0.785	-0.018	0.033	-0.554	0.58	-0.000292	0.000104	-2.806	0.00503	-0.000223	0.000114	-1.966	0.0494
IDP_dMRI_TBSS_MD_Posterior_thalamic_radiation_R	-0.02	0.032	-0.641	0.521	-0.022	0.033	-0.669	0.504	-0.000265	0.000105	-2.538	0.0112	-0.000185	0.000114	-1.62	0.105
IDP_dMRI_TBSS_MD_Posterior_thalamic_radiation_L	-0.01	0.032	-0.319	0.75	-0.016	0.034	-0.465	0.642	-0.000142	0.000105	-1.353	0.176	-6.77e-05	0.000115	-0.588	0.557
IDP_dMRI_TBSS_MD_Sagittal_stratum_R	0.04	0.03	1.331	0.183	0.039	0.031	1.244	0.214	-5.95e-05	9.88e-05	-0.602	0.548	3.41e-05	0.000107	0.318	0.75
IDP_dMRI_TBSS_MD_Sagittal_stratum_L	0.044	0.03	1.499	0.134	0.044	0.031	1.409	0.159	1.2e-05	9.78e-05	0.123	0.902	2.91e-05	0.000106	0.274	0.784
IDP_dMRI_TBSS_MD_External_capsule_R	-0.017	0.031	-0.543	0.587	-0.029	0.033	-0.883	0.377	-3.87e-05	0.000102	-0.379	0.705	2.3e-06	0.000112	0.02	0.984
IDP_dMRI_TBSS_MD_External_capsule_L	0.009	0.031	0.285	0.775	-0.01	0.033	-0.304	0.761	4.07e-05	0.000103	0.394	0.693	9.55e-05	0.000114	0.841	0.4
IDP_dMRI_TBSS_MD_Cingulum_cingulate_gyrus_R	0.015	0.032	0.468	0.64	0.023	0.034	0.657	0.511	-0.000113	0.000107	-1.053	0.292	-0.0001	0.000118	-0.848	0.396
IDP_dMRI_TBSS_MD_Cingulum_cingulate_gyrus_L	-0.036	0.034	-1.06	0.289	-0.048	0.036	-1.331	0.183	-7.4e-05	0.000111	-0.664	0.506	-9.75e-05	0.000123	-0.793	0.428
IDP_dMRI_TBSS_MD_Cingulum_hippocampus_R	0.084	0.029	2.886	0.0039	0.086	0.031	2.821	0.00479	4.02e-05	9.57e-05	0.42	0.675	0.000138	0.000105	1.312	0.19
IDP_dMRI_TBSS_MD_Cingulum_hippocampus_L	0.049	0.029	1.692	0.0907	0.041	0.03	1.362	0.173	2.33e-05	9.5e-05	0.245	0.807	4.54e-05	0.000104	0.436	0.663
IDP_dMRI_TBSS_MD_Fornix_cres+Stria_terminalis_R	0.025	0.032	0.787	0.431	0.013	0.033	0.395	0.693	3.23e-05	0.000105	0.308	0.758	1.95e-05	0.000114	0.171	0.864
IDP_dMRI_TBSS_MD_Fornix_cres+Stria_terminalis_L	0.011	0.032	0.329	0.742	-0.002	0.034	-0.053	0.958	-7.43e-05	0.000107	-0.694	0.487	-0.00012	0.000117	-1.024	0.306
IDP_dMRI_TBSS_MD_Superior_longitudinal_fasciculus_R	0.026	0.029	0.89	0.374	0.026	0.031	0.831	0.406	-4.35e-05	9.64e-05	-0.451	0.652	1.5e-05	0.000105	0.143	0.887
IDP_dMRI_TBSS_MD_Superior_longitudinal_fasciculus_L	0.049	0.03	1.639	0.101	0.052	0.031	1.651	0.0988	-5.26e-05	9.82e-05	-0.536	0.592	-3.47e-05	0.000107	-0.323	0.747
IDP_dMRI_TBSS_MD_Superior_fronto-occipital_fasciculus_R	0.056	0.032	1.77	0.0767	0.058	0.033	1.729	0.0838	-8.22e-05	0.000104	-0.788	0.431	3.4e-05	0.000115	0.297	0.767
IDP_dMRI_TBSS_MD_Superior_fronto-occipital_fasciculus_L	-0.004	0.03	-0.15	0.881	-0.014	0.031	-0.43	0.667	5.18e-05	9.84e-05	0.527	0.599	0.000122	0.000108	1.131	0.258
IDP_dMRI_TBSS_MD_Uncinate_fasciculus_R	-0.021	0.033	-0.64	0.523	-0.023	0.035	-0.66	0.509	4.98e-05	0.000109	0.457	0.648	0.0002	0.00012	1.671	0.0947
IDP_dMRI_TBSS_MD_Uncinate_fasciculus_L	0.049	0.034	1.426	0.154	0.047	0.036	1.289	0.197	-6.12e-05	0.000114	-0.539	0.59	0.000133	0.000125	1.066	0.287
IDP_dMRI_TBSS_MD_Tapetum_R	-0.008	0.027	-0.303	0.762	-0.029	0.029	-0.999	0.318	-0.000101	9.03e-05	-1.118	0.264	1.08e-05	9.95e-05	0.108	0.914
IDP_dMRI_TBSS_MD_Tapetum_L	-0.021	0.033	-0.653	0.514	-0.027	0.034	-0.779	0.436	-0.000176	0.000108	-1.637	0.102	-6.42e-05	0.000119	-0.542	0.588
IDP_dMRI_TBSS_L1_Middle_cerebellar_peduncle	-0.021	0.031	-0.687	0.492	-0.031	0.033	-0.938	0.348	-0.000181	0.000102	-1.765	0.0776	-0.000156	0.000113	-1.384	0.166
IDP_dMRI_TBSS_L1_Pontine_crossing_tract	-0.043	0.031	-1.369	0.171	-0.052	0.033	-1.576	0.115	-0.000136	0.000104	-1.301	0.193	-8.13e-05	0.000115	-0.71	0.478
IDP_dMRI_TBSS_L1_Genu_of_corpus_callosum	0.001	0.032	0.036	0.971	0.005	0.033	0.143	0.887	-8.79e-05	0.000104	-0.842	0.4	-3.96e-05	0.000115	-0.344	0.731
IDP_dMRI_TBSS_L1_Body_of_corpus_callosum	0.07	0.029	2.383	0.0172	0.069	0.031	2.233	0.0256	0.000239	9.71e-05	2.466	0.0137	0.000318	0.000107	2.978	0.00291
IDP_dMRI_TBSS_L1_Splenium_of_corpus_callosum	-0.016	0.035	-0.458	0.647	-0.028	0.037	-0.76	0.447	-6.56e-05	0.000114	-0.573	0.566	-5.13e-05	0.000126	-0.407	0.684
IDP_dMRI_TBSS_L1_Fornix	-0.003	0.035	-0.073	0.942	-0.034	0.037	-0.92	0.358	-2.3e-05	0.000115	-0.2	0.842	2.08e-05	0.000127	0.164	0.87
IDP_dMRI_TBSS_L1_Corticospinal_tract_R	0.01	0.034	0.299	0.765	-0.002	0.036	-0.051	0.959	-8.93e-05	0.000111	-0.805	0.421	-2.36e-06	0.000122	-0.019	0.985
IDP_dMRI_TBSS_L1_Corticospinal_tract_L	0.004	0.034	0.126	0.9	-0.013	0.036	-0.375	0.708	-0.000149	0.000111	-1.34	0.18	-7.21e-05	0.000122	-0.589	0.556
IDP_dMRI_TBSS_L1_Medial_lemniscus_R	-0.035	0.029	-1.199	0.23	-0.045	0.031	-1.436	0.151	-9.87e-05	9.72e-05	-1.015	0.31	-6.41e-05	0.000107	-0.599	0.549
IDP_dMRI_TBSS_L1_Medial_lemniscus_L	-0.019	0.032	-0.601	0.548	-0.024	0.034	-0.713	0.476	-0.000117	0.000107	-1.093	0.274	-2.69e-05	0.000117	-0.229	0.819
IDP_dMRI_TBSS_L1_Inferior_cerebellar_peduncle_R	-0.041	0.027	-1.542	0.123	-0.055	0.028	-1.953	0.0508	0.000112	8.84e-05	1.267	0.205	0.000153	9.73e-05	1.575	0.115
IDP_dMRI_TBSS_L1_Inferior_cerebellar_peduncle_L	-0.008	0.028	-0.298	0.765	-0.018	0.029	-0.631	0.528	0.000182	9.11e-05	1.992	0.0464	0.000292	0.0001	2.917	0.00354
IDP_dMRI_TBSS_L1_Superior_cerebellar_peduncle_R	-0.039	0.032	-1.214	0.225	-0.051	0.034	-1.522	0.128	-0.000105	0.000105	-1.003	0.316	-0.000119	0.000116	-1.023	0.306
IDP_dMRI_TBSS_L1_Superior_cerebellar_peduncle_L	-0.051	0.033	-1.563	0.118	-0.067	0.035	-1.916	0.0554	-5.52e-06	0.000109	-0.051	0.96	-5.14e-05	0.00012	-0.426	0.67
IDP_dMRI_TBSS_L1_Cerebral_peduncle_R	0.019	0.029	0.662	0.508	0.003	0.031	0.11	0.913	1.02e-05	9.64e-05	0.105	0.916	-1.04e-06	0.000106	-0.01	0.992
IDP_dMRI_TBSS_L1_Cerebral_peduncle_L	0.055	0.03	1.82	0.0688	0.036	0.032	1.134	0.257	-5.15e-05	9.99e-05	-0.515	0.606	-4.49e-05	0.000109	-0.41	0.682
IDP_dMRI_TBSS_L1_Anterior_limb_of_internal_capsule_R	0.084	0.032	2.625	0.00868	0.073	0.034	2.137	0.0326	0.000155	0.000106	1.466	0.143	7.75e-05	0.000116	0.666	0.505
IDP_dMRI_TBSS_L1_Anterior_limb_of_internal_capsule_L	0.053	0.032	1.628	0.104	0.026	0.034	0.758	0.448	0.000151	0.000107	1.411	0.158	5.81e-05	0.000118	0.493	0.622
IDP_dMRI_TBSS_L1_Posterior_limb_of_internal_capsule_R	-0.022	0.031	-0.719	0.472	-0.009	0.033	-0.263	0.793	-0.000163	0.000103	-1.583	0.113	-0.000149	0.000113	-1.319	0.187
IDP_dMRI_TBSS_L1_Posterior_limb_of_internal_capsule_L	0.013	0.032	0.423	0.673	0.024	0.034	0.729	0.466	-0.000161	0.000105	-1.536	0.125	-0.000178	0.000115	-1.553	0.121
IDP_dMRI_TBSS_L1_Retrolenticular_part_of_internal_capsule_R	0.038	0.032	1.182	0.237	0.02	0.034	0.581	0.561	-0.000128	0.000107	-1.199	0.231	-0.000124	0.000117	-1.055	0.292
IDP_dMRI_TBSS_L1_Retrolenticular_part_of_internal_capsule_L	0.015	0.033	0.444	0.657	0.005	0.034	0.149	0.881	-0.000107	0.000108	-0.985	0.325	-0.000127	0.000118	-1.074	0.283
IDP_dMRI_TBSS_L1_Anterior_corona_radiata_R	0.078	0.03	2.566	0.0103	0.069	0.032	2.152	0.0314	0.000147	0.0001	1.466	0.143	6.32e-05	0.00011	0.574	0.566
IDP_dMRI_TBSS_L1_Anterior_corona_radiata_L	0.028	0.03	0.928	0.353	0.01	0.032	0.305	0.761	0.000122	0.0001	1.224	0.221	-1.12e-05	0.00011	-0.102	0.919
IDP_dMRI_TBSS_L1_Superior_corona_radiata_R	0.035	0.029	1.203	0.229	0.022	0.031	0.72	0.472	8.59e-06	9.63e-05	0.089	0.929	2.09e-05	0.000105	0.199	0.842
IDP_dMRI_TBSS_L1_Superior_corona_radiata_L	0.022	0.03	0.716	0.474	0.004	0.032	0.122	0.903	-0.000122	9.97e-05	-1.224	0.221	-0.000148	0.000109	-1.355	0.175
IDP_dMRI_TBSS_L1_Posterior_corona_radiata_R	-0.032	0.032	-0.984	0.325	-0.033	0.034	-0.98	0.327	-0.000242	0.000106	-2.29	0.022	-0.000208	0.000116	-1.792	0.0731
IDP_dMRI_TBSS_L1_Posterior_corona_radiata_L	-0.019	0.032	-0.596	0.552	-0.018	0.034	-0.535	0.593	-0.000334	0.000107	-3.128	0.00176	-0.000285	0.000117	-2.437	0.0148
IDP_dMRI_TBSS_L1_Posterior_thalamic_radiation_R	-0.05	0.03	-1.625	0.104	-0.036	0.032	-1.107	0.268	-0.000374	0.000101	-3.718	0.000201	-0.000263	0.000111	-2.379	0.0174
IDP_dMRI_TBSS_L1_Posterior_thalamic_radiation_L	-0.05	0.031	-1.612	0.107	-0.043	0.033	-1.306	0.192	-0.000345	0.000103	-3.359	0.000783	-0.000248	0.000113	-2.195	0.0282
IDP_dMRI_TBSS_L1_Sagittal_stratum_R	0.061	0.031	1.986	0.0471	0.056	0.032	1.744	0.0811	-6.09e-05	0.000102	-0.6	0.548	1.5e-06	0.00011	0.014	0.989
IDP_dMRI_TBSS_L1_Sagittal_stratum_L	0.067	0.031	2.166	0.0303	0.069	0.032	2.119	0.0341	-1.56e-05	0.000102	-0.153	0.878	-1.57e-05	0.000111	-0.141	0.888
IDP_dMRI_TBSS_L1_External_capsule_R	-0.06	0.034	-1.781	0.0749	-0.064	0.036	-1.789	0.0736	-0.000133	0.000111	-1.199	0.231	-0.000113	0.000122	-0.92	0.358
IDP_dMRI_TBSS_L1_External_capsule_L	-0.016	0.034	-0.475	0.635	-0.032	0.036	-0.887	0.375	-6.14e-05	0.000111	-0.555	0.579	-6.19e-05	0.000122	-0.506	0.613
IDP_dMRI_TBSS_L1_Cingulum_cingulate_gyrus_R	0.039	0.032	1.244	0.214	0.047	0.034	1.388	0.165	-6.57e-05	0.000105	-0.626	0.531	-0.000152	0.000116	-1.311	0.19
IDP_dMRI_TBSS_L1_Cingulum_cingulate_gyrus_L	-0.026	0.033	-0.79	0.43	-0.037	0.035	-1.073	0.283	-3.28e-05	0.000108	-0.304	0.761	-0.000143	0.000119	-1.202	0.23
IDP_dMRI_TBSS_L1_Cingulum_hippocampus_R	0.076	0.031	2.413	0.0158	0.082	0.033	2.466	0.0137	-3.34e-05	0.000103	-0.324	0.746	5.27e-05	0.000113	0.465	0.642
IDP_dMRI_TBSS_L1_Cingulum_hippocampus_L	0.007	0.031	0.22	0.826	0.009	0.033	0.267	0.789	-0.000104	0.000103	-1.01	0.312	-9.3e-05	0.000114	-0.819	0.413
IDP_dMRI_TBSS_L1_Fornix_cres+Stria_terminalis_R	0.023	0.031	0.727	0.467	0.014	0.033	0.408	0.683	0.000247	0.000104	2.383	0.0172	0.000193	0.000114	1.697	0.0898
IDP_dMRI_TBSS_L1_Fornix_cres+Stria_terminalis_L	0.017	0.033	0.531	0.596	-0.001	0.035	-0.039	0.969	7.07e-06	0.000109	0.065	0.948	-0.000118	0.000119	-0.988	0.323
IDP_dMRI_TBSS_L1_Superior_longitudinal_fasciculus_R	-0.014	0.031	-0.441	0.659	-0.017	0.033	-0.516	0.606	-0.000143	0.000104	-1.382	0.167	-0.000112	0.000114	-0.985	0.325
IDP_dMRI_TBSS_L1_Superior_longitudinal_fasciculus_L	0.032	0.031	1.029	0.304	0.037	0.033	1.126	0.26	-0.000218	0.000103	-2.116	0.0344	-0.000245	0.000113	-2.167	0.0303
IDP_dMRI_TBSS_L1_Superior_fronto-occipital_fasciculus_R	0.06	0.033	1.813	0.0699	0.058	0.035	1.656	0.0977	-6.39e-05	0.000109	-0.584	0.559	-8.22e-05	0.000121	-0.682	0.495
IDP_dMRI_TBSS_L1_Superior_fronto-occipital_fasciculus_L	0.012	0.032	0.368	0.713	-0.001	0.034	-0.033	0.974	-7.68e-07	0.000105	-0.007	0.994	-3.9e-05	0.000116	-0.337	0.736
IDP_dMRI_TBSS_L1_Uncinate_fasciculus_R	-0.023	0.033	-0.697	0.486	-0.031	0.035	-0.885	0.376	4.46e-05	0.00011	0.406	0.685	0.000134	0.000121	1.111	0.266
IDP_dMRI_TBSS_L1_Uncinate_fasciculus_L	0.031	0.034	0.908	0.364	0.022	0.036	0.596	0.551	-0.000102	0.000113	-0.907	0.364	8.34e-05	0.000124	0.672	0.502
IDP_dMRI_TBSS_L1_Tapetum_R	-0.014	0.034	-0.408	0.683	-0.022	0.035	-0.624	0.533	-0.000275	0.000111	-2.488	0.0129	-0.000119	0.000122	-0.98	0.327
IDP_dMRI_TBSS_L1_Tapetum_L	0.023	0.035	0.672	0.501	0.022	0.037	0.605	0.545	8.55e-05	0.000115	0.746	0.456	0.000204	0.000127	1.608	0.108
IDP_dMRI_TBSS_L2_Middle_cerebellar_peduncle	0.038	0.032	1.175	0.24	0.042	0.034	1.236	0.216	-6.94e-05	0.000106	-0.653	0.514	-1.1e-05	0.000117	-0.094	0.925
IDP_dMRI_TBSS_L2_Pontine_crossing_tract	0.045	0.033	1.372	0.17	0.049	0.035	1.421	0.155	-6.71e-05	0.000109	-0.618	0.537	6.48e-05	0.000119	0.543	0.587
IDP_dMRI_TBSS_L2_Genu_of_corpus_callosum	-0.018	0.035	-0.526	0.599	-0.021	0.037	-0.555	0.579	-0.000303	0.000115	-2.625	0.00867	-0.000198	0.000127	-1.564	0.118
IDP_dMRI_TBSS_L2_Body_of_corpus_callosum	0.088	0.03	2.949	0.00319	0.084	0.031	2.686	0.00725	0.000255	9.8e-05	2.604	0.00922	0.000314	0.000108	2.909	0.00363
IDP_dMRI_TBSS_L2_Splenium_of_corpus_callosum	-0.01	0.035	-0.295	0.768	-0.005	0.037	-0.14	0.889	-0.000236	0.000115	-2.057	0.0397	-0.000102	0.000127	-0.807	0.42
IDP_dMRI_TBSS_L2_Fornix	-0.009	0.035	-0.255	0.799	-0.013	0.037	-0.336	0.737	-0.000177	0.000116	-1.522	0.128	-4.55e-05	0.000128	-0.355	0.723
IDP_dMRI_TBSS_L2_Corticospinal_tract_R	0.026	0.031	0.828	0.408	0.04	0.033	1.228	0.219	-0.000116	0.000102	-1.133	0.257	6.85e-05	0.000112	0.611	0.541
IDP_dMRI_TBSS_L2_Corticospinal_tract_L	0.053	0.032	1.668	0.0953	0.067	0.033	2.014	0.044	-0.00022	0.000104	-2.112	0.0347	-1.94e-05	0.000114	-0.169	0.865
IDP_dMRI_TBSS_L2_Medial_lemniscus_R	-0.029	0.033	-0.874	0.382	-0.034	0.035	-0.961	0.337	-0.000233	0.000109	-2.137	0.0326	-0.000137	0.00012	-1.144	0.253
IDP_dMRI_TBSS_L2_Medial_lemniscus_L	0.002	0.033	0.063	0.95	0.003	0.035	0.082	0.935	-0.000153	0.000108	-1.414	0.158	-3.77e-05	0.000119	-0.318	0.751
IDP_dMRI_TBSS_L2_Inferior_cerebellar_peduncle_R	0.046	0.034	1.338	0.181	0.036	0.036	1.002	0.317	0.000106	0.000114	0.934	0.351	0.000202	0.000125	1.619	0.105
IDP_dMRI_TBSS_L2_Inferior_cerebellar_peduncle_L	0.058	0.034	1.713	0.0868	0.048	0.036	1.345	0.179	2.87e-05	0.000112	0.256	0.798	0.000159	0.000123	1.293	0.196
IDP_dMRI_TBSS_L2_Superior_cerebellar_peduncle_R	-0.006	0.032	-0.172	0.864	0	0.034	-0.009	0.993	-0.000269	0.000106	-2.547	0.0109	-0.000109	0.000116	-0.942	0.346
IDP_dMRI_TBSS_L2_Superior_cerebellar_peduncle_L	-0.03	0.033	-0.904	0.366	-0.014	0.035	-0.411	0.681	-5.8e-06	0.000108	-0.054	0.957	0.000121	0.000119	1.02	0.308
IDP_dMRI_TBSS_L2_Cerebral_peduncle_R	-0.04	0.034	-1.175	0.24	-0.039	0.035	-1.099	0.272	-0.000175	0.000111	-1.579	0.114	-7.96e-05	0.000121	-0.659	0.51
IDP_dMRI_TBSS_L2_Cerebral_peduncle_L	0.026	0.034	0.763	0.445	0.034	0.035	0.963	0.335	-0.000123	0.000111	-1.114	0.266	2.14e-05	0.000121	0.177	0.859
IDP_dMRI_TBSS_L2_Anterior_limb_of_internal_capsule_R	-0.084	0.033	-2.516	0.0119	-0.077	0.035	-2.183	0.029	-0.000366	0.00011	-3.331	0.000868	-0.000166	0.000121	-1.371	0.17
IDP_dMRI_TBSS_L2_Anterior_limb_of_internal_capsule_L	-0.07	0.034	-2.081	0.0374	-0.067	0.036	-1.873	0.061	-0.000319	0.000111	-2.878	0.00401	-0.000164	0.000122	-1.349	0.177
IDP_dMRI_TBSS_L2_Posterior_limb_of_internal_capsule_R	-0.06	0.034	-1.744	0.0812	-0.058	0.036	-1.602	0.109	-0.000335	0.000113	-2.956	0.00312	-0.000206	0.000125	-1.658	0.0974
IDP_dMRI_TBSS_L2_Posterior_limb_of_internal_capsule_L	-0.032	0.035	-0.917	0.359	-0.042	0.037	-1.126	0.26	-0.000182	0.000116	-1.576	0.115	6.85e-06	0.000127	0.054	0.957
IDP_dMRI_TBSS_L2_Retrolenticular_part_of_internal_capsule_R	0.017	0.031	0.552	0.581	0.021	0.033	0.638	0.524	-1.67e-05	0.000104	-0.161	0.872	-3.88e-06	0.000114	-0.034	0.973
IDP_dMRI_TBSS_L2_Retrolenticular_part_of_internal_capsule_L	0.019	0.031	0.601	0.548	0.025	0.033	0.762	0.446	1.42e-05	0.000103	0.138	0.89	3.7e-05	0.000112	0.33	0.742
IDP_dMRI_TBSS_L2_Anterior_corona_radiata_R	-0.009	0.033	-0.26	0.795	-0.003	0.034	-0.095	0.925	-0.000188	0.000108	-1.741	0.0817	-4.83e-05	0.000118	-0.409	0.683
IDP_dMRI_TBSS_L2_Anterior_corona_radiata_L	-0.006	0.033	-0.17	0.865	0.001	0.035	0.027	0.979	-0.000193	0.00011	-1.753	0.0796	-3.97e-05	0.000121	-0.329	0.743
IDP_dMRI_TBSS_L2_Superior_corona_radiata_R	-0.038	0.035	-1.087	0.277	-0.04	0.037	-1.084	0.278	-0.000365	0.000114	-3.196	0.0014	-0.000291	0.000125	-2.321	0.0203
IDP_dMRI_TBSS_L2_Superior_corona_radiata_L	-0.018	0.034	-0.536	0.592	-0.022	0.036	-0.621	0.535	-0.0004	0.000113	-3.54	0.0004	-0.00031	0.000124	-2.499	0.0125
IDP_dMRI_TBSS_L2_Posterior_corona_radiata_R	-0.003	0.032	-0.091	0.927	-0.025	0.034	-0.727	0.467	-8.73e-05	0.000107	-0.815	0.415	-3.84e-05	0.000117	-0.327	0.743
IDP_dMRI_TBSS_L2_Posterior_corona_radiata_L	-0.005	0.032	-0.167	0.867	-0.025	0.034	-0.726	0.468	-0.000192	0.000107	-1.797	0.0724	-0.00012	0.000117	-1.023	0.307
IDP_dMRI_TBSS_L2_Posterior_thalamic_radiation_R	0.008	0.034	0.228	0.82	-0.005	0.035	-0.147	0.883	-7.66e-05	0.000111	-0.692	0.489	-4.04e-05	0.000122	-0.332	0.74
IDP_dMRI_TBSS_L2_Posterior_thalamic_radiation_L	0.016	0.034	0.481	0.631	0.001	0.036	0.037	0.971	5.46e-05	0.000113	0.482	0.63	9.38e-05	0.000125	0.753	0.452
IDP_dMRI_TBSS_L2_Sagittal_stratum_R	0.024	0.03	0.807	0.42	0.025	0.032	0.804	0.422	-7.3e-05	9.93e-05	-0.735	0.462	2.42e-05	0.000108	0.224	0.823
IDP_dMRI_TBSS_L2_Sagittal_stratum_L	0.028	0.03	0.916	0.36	0.022	0.032	0.688	0.492	3.74e-06	9.95e-05	0.038	0.97	3.64e-05	0.000109	0.335	0.738
IDP_dMRI_TBSS_L2_External_capsule_R	0.031	0.033	0.934	0.35	0.022	0.035	0.621	0.534	3.84e-05	0.000109	0.352	0.725	8.83e-05	0.00012	0.737	0.461
IDP_dMRI_TBSS_L2_External_capsule_L	0.029	0.033	0.862	0.389	0.022	0.035	0.617	0.538	4.51e-05	0.000109	0.413	0.68	0.000127	0.00012	1.053	0.292
IDP_dMRI_TBSS_L2_Cingulum_cingulate_gyrus_R	-0.013	0.034	-0.374	0.709	-0.004	0.036	-0.12	0.904	-9.74e-05	0.000113	-0.865	0.387	8.07e-06	0.000124	0.065	0.948
IDP_dMRI_TBSS_L2_Cingulum_cingulate_gyrus_L	-0.018	0.035	-0.504	0.614	-0.016	0.037	-0.422	0.673	-0.000195	0.000115	-1.699	0.0894	-0.000122	0.000127	-0.967	0.334
IDP_dMRI_TBSS_L2_Cingulum_hippocampus_R	0.085	0.029	2.933	0.00336	0.083	0.031	2.726	0.00641	9.2e-05	9.53e-05	0.965	0.335	0.000176	0.000105	1.681	0.0929
IDP_dMRI_TBSS_L2_Cingulum_hippocampus_L	0.07	0.028	2.449	0.0143	0.064	0.03	2.129	0.0332	0.000128	9.4e-05	1.363	0.173	0.000146	0.000103	1.418	0.156
IDP_dMRI_TBSS_L2_Fornix_cres+Stria_terminalis_R	0.015	0.034	0.444	0.657	0.008	0.035	0.222	0.825	-0.000171	0.000111	-1.541	0.123	-0.000139	0.000121	-1.141	0.254
IDP_dMRI_TBSS_L2_Fornix_cres+Stria_terminalis_L	0.006	0.034	0.177	0.859	0.005	0.036	0.138	0.89	-0.000174	0.000113	-1.543	0.123	-0.000117	0.000124	-0.949	0.342
IDP_dMRI_TBSS_L2_Superior_longitudinal_fasciculus_R	0.055	0.031	1.793	0.073	0.068	0.033	2.09	0.0366	-1.5e-05	0.000102	-0.147	0.883	6.08e-05	0.000112	0.544	0.587
IDP_dMRI_TBSS_L2_Superior_longitudinal_fasciculus_L	0.062	0.031	1.995	0.046	0.068	0.033	2.049	0.0404	3.62e-05	0.000103	0.351	0.725	8.77e-05	0.000113	0.777	0.437
IDP_dMRI_TBSS_L2_Superior_fronto-occipital_fasciculus_R	0.039	0.034	1.153	0.249	0.049	0.036	1.348	0.178	-7.64e-05	0.000113	-0.678	0.498	0.000107	0.000124	0.866	0.386
IDP_dMRI_TBSS_L2_Superior_fronto-occipital_fasciculus_L	-0.02	0.033	-0.592	0.554	-0.021	0.035	-0.6	0.548	9.79e-05	0.00011	0.894	0.371	0.000218	0.000121	1.809	0.0704
IDP_dMRI_TBSS_L2_Uncinate_fasciculus_R	-0.012	0.034	-0.361	0.718	-0.008	0.036	-0.221	0.825	5.66e-05	0.000113	0.501	0.617	0.000206	0.000124	1.656	0.0978
IDP_dMRI_TBSS_L2_Uncinate_fasciculus_L	0.046	0.035	1.287	0.198	0.051	0.038	1.365	0.172	2.33e-05	0.000117	0.199	0.842	0.000153	0.000129	1.191	0.234
IDP_dMRI_TBSS_L2_Tapetum_R	-0.003	0.034	-0.098	0.922	-0.016	0.036	-0.432	0.666	-0.000193	0.000113	-1.711	0.087	-4.13e-05	0.000125	-0.332	0.74
IDP_dMRI_TBSS_L2_Tapetum_L	0.02	0.034	0.608	0.544	0.007	0.036	0.197	0.844	5.76e-05	0.000111	0.518	0.605	0.000157	0.000123	1.282	0.2
IDP_dMRI_TBSS_L3_Middle_cerebellar_peduncle	0.03	0.031	0.963	0.336	0.033	0.033	1.012	0.312	-5.9e-05	0.000104	-0.57	0.568	3.09e-05	0.000114	0.272	0.786
IDP_dMRI_TBSS_L3_Pontine_crossing_tract	0.034	0.033	1.04	0.298	0.039	0.035	1.114	0.265	-7.11e-05	0.000109	-0.655	0.513	8.34e-05	0.000119	0.7	0.484
IDP_dMRI_TBSS_L3_Genu_of_corpus_callosum	0.015	0.032	0.478	0.633	0.011	0.034	0.314	0.753	-8.79e-05	0.000107	-0.822	0.411	1.64e-05	0.000118	0.139	0.889
IDP_dMRI_TBSS_L3_Body_of_corpus_callosum	0.087	0.03	2.92	0.0035	0.084	0.031	2.674	0.0075	0.000266	9.79e-05	2.713	0.00668	0.000326	0.000108	3.026	0.00248
IDP_dMRI_TBSS_L3_Splenium_of_corpus_callosum	-0.037	0.035	-1.077	0.282	-0.031	0.037	-0.83	0.406	-0.000226	0.000115	-1.978	0.048	-0.000114	0.000126	-0.9	0.368
IDP_dMRI_TBSS_L3_Fornix	-0.028	0.035	-0.808	0.419	-0.049	0.037	-1.309	0.191	-0.000161	0.000116	-1.39	0.164	-3.74e-05	0.000128	-0.292	0.77
IDP_dMRI_TBSS_L3_Corticospinal_tract_R	0.04	0.032	1.275	0.202	0.049	0.033	1.46	0.144	-0.000127	0.000105	-1.213	0.225	4.16e-05	0.000115	0.361	0.718
IDP_dMRI_TBSS_L3_Corticospinal_tract_L	0.055	0.032	1.74	0.0819	0.058	0.034	1.718	0.0858	-0.000136	0.000105	-1.298	0.194	3.99e-05	0.000116	0.346	0.73
IDP_dMRI_TBSS_L3_Medial_lemniscus_R	0.003	0.034	0.097	0.923	0.004	0.036	0.123	0.902	-0.000273	0.000113	-2.423	0.0154	-0.000144	0.000124	-1.159	0.247
IDP_dMRI_TBSS_L3_Medial_lemniscus_L	0.034	0.034	0.988	0.323	0.042	0.036	1.162	0.245	-0.000233	0.000112	-2.078	0.0377	-4.13e-05	0.000123	-0.336	0.737
IDP_dMRI_TBSS_L3_Inferior_cerebellar_peduncle_R	0.046	0.035	1.317	0.188	0.03	0.037	0.817	0.414	0.000192	0.000115	1.677	0.0937	0.000287	0.000126	2.279	0.0227
IDP_dMRI_TBSS_L3_Inferior_cerebellar_peduncle_L	0.059	0.034	1.73	0.0837	0.042	0.036	1.189	0.235	0.000137	0.000112	1.225	0.221	0.000272	0.000123	2.219	0.0265
IDP_dMRI_TBSS_L3_Superior_cerebellar_peduncle_R	0.008	0.032	0.238	0.812	0.007	0.034	0.204	0.838	-0.000202	0.000105	-1.929	0.0537	-7.73e-05	0.000115	-0.673	0.501
IDP_dMRI_TBSS_L3_Superior_cerebellar_peduncle_L	-0.007	0.032	-0.22	0.826	0.005	0.034	0.136	0.892	7.49e-05	0.000105	0.711	0.477	0.000207	0.000116	1.785	0.0743
IDP_dMRI_TBSS_L3_Cerebral_peduncle_R	0.05	0.031	1.651	0.0988	0.042	0.032	1.307	0.191	4.41e-05	0.000101	0.437	0.662	0.000116	0.00011	1.048	0.295
IDP_dMRI_TBSS_L3_Cerebral_peduncle_L	0.069	0.031	2.253	0.0243	0.068	0.032	2.107	0.0351	2.89e-05	0.000101	0.286	0.775	0.000119	0.00011	1.076	0.282
IDP_dMRI_TBSS_L3_Anterior_limb_of_internal_capsule_R	-0.006	0.03	-0.189	0.85	-0.021	0.032	-0.644	0.52	5.08e-05	0.0001	0.506	0.613	0.000178	0.000111	1.606	0.108
IDP_dMRI_TBSS_L3_Anterior_limb_of_internal_capsule_L	0.029	0.031	0.93	0.352	0.012	0.033	0.36	0.719	0.000165	0.000102	1.614	0.107	0.000202	0.000113	1.793	0.073
IDP_dMRI_TBSS_L3_Posterior_limb_of_internal_capsule_R	-0.05	0.034	-1.494	0.135	-0.051	0.035	-1.427	0.154	-0.000105	0.000111	-0.946	0.344	2.85e-06	0.000122	0.023	0.981
IDP_dMRI_TBSS_L3_Posterior_limb_of_internal_capsule_L	0.005	0.034	0.155	0.877	-0.005	0.036	-0.138	0.89	-7.62e-06	0.000112	-0.068	0.946	0.000152	0.000123	1.236	0.217
IDP_dMRI_TBSS_L3_Retrolenticular_part_of_internal_capsule_R	0.026	0.031	0.829	0.407	0.024	0.033	0.738	0.461	-3.6e-05	0.000104	-0.348	0.728	2.08e-05	0.000113	0.184	0.854
IDP_dMRI_TBSS_L3_Retrolenticular_part_of_internal_capsule_L	0.019	0.031	0.618	0.537	0.019	0.032	0.572	0.568	-9.99e-05	0.000102	-0.978	0.328	-6.08e-05	0.000112	-0.545	0.586
IDP_dMRI_TBSS_L3_Anterior_corona_radiata_R	0.014	0.03	0.457	0.648	0.017	0.032	0.537	0.591	-5.92e-05	0.0001	-0.59	0.555	2.98e-05	0.00011	0.272	0.786
IDP_dMRI_TBSS_L3_Anterior_corona_radiata_L	-0.003	0.03	-0.105	0.916	-0.012	0.032	-0.374	0.708	4.32e-05	0.0001	0.43	0.667	0.000119	0.00011	1.083	0.279
IDP_dMRI_TBSS_L3_Superior_corona_radiata_R	0.008	0.032	0.247	0.805	-0.004	0.033	-0.109	0.913	-7.72e-05	0.000105	-0.735	0.463	-1.44e-05	0.000115	-0.125	0.901
IDP_dMRI_TBSS_L3_Superior_corona_radiata_L	0.001	0.032	0.039	0.969	-0.013	0.034	-0.395	0.693	-0.00013	0.000106	-1.226	0.22	-7.96e-05	0.000116	-0.684	0.494
IDP_dMRI_TBSS_L3_Posterior_corona_radiata_R	0.018	0.032	0.56	0.575	-0.001	0.034	-0.015	0.988	-0.000166	0.000107	-1.546	0.122	-0.000133	0.000117	-1.136	0.256
IDP_dMRI_TBSS_L3_Posterior_corona_radiata_L	0.003	0.032	0.085	0.932	-0.009	0.034	-0.275	0.783	-0.000216	0.000106	-2.038	0.0415	-0.000157	0.000116	-1.348	0.178
IDP_dMRI_TBSS_L3_Posterior_thalamic_radiation_R	-0.001	0.034	-0.022	0.983	-0.01	0.036	-0.283	0.777	-0.000185	0.000111	-1.664	0.0962	-0.000138	0.000122	-1.131	0.258
IDP_dMRI_TBSS_L3_Posterior_thalamic_radiation_L	0.012	0.033	0.361	0.718	0.004	0.035	0.115	0.908	-2.21e-05	0.000111	-0.2	0.842	3.32e-05	0.000121	0.274	0.784
IDP_dMRI_TBSS_L3_Sagittal_stratum_R	0.045	0.032	1.412	0.158	0.046	0.033	1.395	0.163	-1.57e-05	0.000104	-0.15	0.88	6.93e-05	0.000113	0.61	0.542
IDP_dMRI_TBSS_L3_Sagittal_stratum_L	0.041	0.031	1.313	0.189	0.041	0.033	1.24	0.215	6.6e-05	0.000103	0.644	0.52	7.69e-05	0.000112	0.688	0.491
IDP_dMRI_TBSS_L3_External_capsule_R	0.026	0.033	0.775	0.438	0.012	0.035	0.339	0.735	9.5e-05	0.00011	0.866	0.386	0.000109	0.000121	0.907	0.364
IDP_dMRI_TBSS_L3_External_capsule_L	0.02	0.033	0.608	0.543	0.012	0.035	0.339	0.735	0.000116	0.000109	1.056	0.291	0.000176	0.00012	1.462	0.144
IDP_dMRI_TBSS_L3_Cingulum_cingulate_gyrus_R	-0.003	0.034	-0.097	0.923	-0.004	0.037	-0.1	0.92	-0.000144	0.000114	-1.271	0.204	-0.000104	0.000125	-0.832	0.405
IDP_dMRI_TBSS_L3_Cingulum_cingulate_gyrus_L	-0.044	0.035	-1.268	0.205	-0.063	0.037	-1.692	0.0906	2.98e-05	0.000115	0.259	0.796	4.8e-05	0.000127	0.377	0.706
IDP_dMRI_TBSS_L3_Cingulum_hippocampus_R	0.065	0.029	2.214	0.0269	0.065	0.031	2.105	0.0353	3.56e-05	9.68e-05	0.368	0.713	0.000144	0.000106	1.351	0.177
IDP_dMRI_TBSS_L3_Cingulum_hippocampus_L	0.044	0.029	1.521	0.128	0.032	0.03	1.056	0.291	3.43e-05	9.44e-05	0.363	0.716	7.72e-05	0.000104	0.744	0.457
IDP_dMRI_TBSS_L3_Fornix_cres+Stria_terminalis_R	0.029	0.033	0.881	0.378	0.017	0.035	0.48	0.631	-2.43e-05	0.000111	-0.22	0.826	1.77e-06	0.000121	0.015	0.988
IDP_dMRI_TBSS_L3_Fornix_cres+Stria_terminalis_L	0.004	0.033	0.119	0.906	-0.006	0.035	-0.162	0.871	-6.4e-05	0.00011	-0.579	0.562	-7.94e-05	0.000121	-0.657	0.511
IDP_dMRI_TBSS_L3_Superior_longitudinal_fasciculus_R	0.032	0.031	1.033	0.302	0.026	0.033	0.813	0.416	0.000105	0.000102	1.033	0.302	0.000154	0.000112	1.38	0.168
IDP_dMRI_TBSS_L3_Superior_longitudinal_fasciculus_L	0.071	0.031	2.311	0.0208	0.065	0.032	2	0.0455	4.41e-05	0.000102	0.435	0.664	8.88e-05	0.000111	0.799	0.424
IDP_dMRI_TBSS_L3_Superior_fronto-occipital_fasciculus_R	0.021	0.035	0.6	0.549	0.021	0.037	0.569	0.569	-3.99e-05	0.000114	-0.349	0.727	7.54e-05	0.000126	0.6	0.549
IDP_dMRI_TBSS_L3_Superior_fronto-occipital_fasciculus_L	0.003	0.033	0.099	0.921	0	0.035	-0.014	0.989	3.82e-05	0.00011	0.347	0.729	0.000141	0.000121	1.164	0.244
IDP_dMRI_TBSS_L3_Uncinate_fasciculus_R	-0.019	0.033	-0.582	0.561	-0.02	0.035	-0.589	0.556	3.03e-05	0.000109	0.279	0.78	0.000193	0.000119	1.618	0.106
IDP_dMRI_TBSS_L3_Uncinate_fasciculus_L	0.051	0.034	1.482	0.138	0.049	0.036	1.351	0.177	-8.62e-05	0.000113	-0.763	0.445	0.000103	0.000124	0.832	0.406
IDP_dMRI_TBSS_L3_Tapetum_R	-0.036	0.035	-1.035	0.301	-0.039	0.037	-1.056	0.291	-0.000273	0.000115	-2.379	0.0174	-0.000271	0.000127	-2.142	0.0322
IDP_dMRI_TBSS_L3_Tapetum_L	-0.056	0.034	-1.662	0.0965	-0.067	0.036	-1.864	0.0624	-0.000156	0.000112	-1.395	0.163	-0.000145	0.000123	-1.171	0.242
IDP_dMRI_ProbtrackX_MD_ar_l	0.021	0.028	0.763	0.445	0.014	0.029	0.485	0.628	-0.000116	9.22e-05	-1.258	0.209	-7.56e-05	0.000101	-0.752	0.452
IDP_dMRI_ProbtrackX_MD_ar_r	0.016	0.028	0.595	0.552	0.01	0.029	0.345	0.73	-0.000111	9.11e-05	-1.221	0.222	-7.24e-05	9.94e-05	-0.729	0.466
IDP_dMRI_ProbtrackX_MD_atr_l	-0.003	0.031	-0.094	0.925	-0.025	0.032	-0.781	0.435	9.09e-05	0.000101	0.902	0.367	9.23e-05	0.000111	0.834	0.404
IDP_dMRI_ProbtrackX_MD_atr_r	-0.029	0.031	-0.92	0.358	-0.043	0.033	-1.3	0.194	7.8e-05	0.000103	0.759	0.448	8.64e-05	0.000113	0.767	0.443
IDP_dMRI_ProbtrackX_MD_cgc_l	0.041	0.035	1.177	0.239	0.034	0.037	0.937	0.349	-0.000107	0.000114	-0.938	0.348	-2.13e-05	0.000126	-0.169	0.866
IDP_dMRI_ProbtrackX_MD_cgc_r	0.044	0.034	1.29	0.197	0.039	0.036	1.087	0.277	2.57e-05	0.000112	0.228	0.819	0.000122	0.000124	0.986	0.324
IDP_dMRI_ProbtrackX_MD_cgh_l	0.001	0.033	0.019	0.985	-0.027	0.035	-0.782	0.434	0.000193	0.000109	1.774	0.076	0.000172	0.00012	1.434	0.152
IDP_dMRI_ProbtrackX_MD_cgh_r	0.025	0.032	0.773	0.44	0.005	0.034	0.148	0.883	0.000186	0.000106	1.75	0.0802	0.000171	0.000117	1.467	0.143
IDP_dMRI_ProbtrackX_MD_cst_l	-0.029	0.034	-0.86	0.39	-0.017	0.036	-0.468	0.64	-0.00016	0.000112	-1.432	0.152	-9.09e-05	0.000123	-0.74	0.459
IDP_dMRI_ProbtrackX_MD_cst_r	-0.026	0.032	-0.795	0.426	-0.045	0.034	-1.33	0.184	-7.95e-05	0.000107	-0.743	0.457	-0.000113	0.000118	-0.959	0.338
IDP_dMRI_ProbtrackX_MD_fma	-0.002	0.032	-0.062	0.95	-0.012	0.033	-0.362	0.717	-0.00017	0.000105	-1.621	0.105	-0.000145	0.000114	-1.27	0.204
IDP_dMRI_ProbtrackX_MD_fmi	0.012	0.031	0.377	0.706	0.012	0.033	0.356	0.722	-0.000199	0.000103	-1.926	0.0542	-0.000101	0.000113	-0.893	0.372
IDP_dMRI_ProbtrackX_MD_ifo_l	0.016	0.031	0.523	0.601	0.001	0.033	0.042	0.966	-0.000158	0.000104	-1.53	0.126	-0.000125	0.000113	-1.107	0.268
IDP_dMRI_ProbtrackX_MD_ifo_r	0.003	0.031	0.089	0.929	0	0.033	0.004	0.997	-0.00021	0.000102	-2.049	0.0405	-0.000127	0.000112	-1.137	0.256
IDP_dMRI_ProbtrackX_MD_ilf_l	0.023	0.034	0.692	0.489	0.007	0.036	0.192	0.848	1.73e-05	0.000111	0.155	0.877	9.88e-05	0.000123	0.806	0.42
IDP_dMRI_ProbtrackX_MD_ilf_r	-0.025	0.03	-0.828	0.407	-0.033	0.032	-1.02	0.308	7.06e-05	9.98e-05	0.707	0.48	0.000199	0.00011	1.815	0.0695
IDP_dMRI_ProbtrackX_MD_mcp	0.002	0.029	0.087	0.931	-0.017	0.031	-0.552	0.581	1.4e-06	9.53e-05	0.015	0.988	7.11e-05	0.000105	0.677	0.499
IDP_dMRI_ProbtrackX_MD_ml_l	0.034	0.029	1.166	0.243	0.025	0.031	0.821	0.412	-0.000236	9.71e-05	-2.427	0.0152	-0.000189	0.000106	-1.779	0.0752
IDP_dMRI_ProbtrackX_MD_ml_r	0.061	0.03	2.057	0.0397	0.064	0.031	2.04	0.0413	-0.000211	9.74e-05	-2.164	0.0305	-0.000117	0.000107	-1.097	0.273
IDP_dMRI_ProbtrackX_MD_ptr_l	0.021	0.032	0.646	0.518	0.009	0.034	0.251	0.802	-2.28e-05	0.000107	-0.213	0.831	-5.66e-05	0.000117	-0.485	0.628
IDP_dMRI_ProbtrackX_MD_ptr_r	0.049	0.032	1.551	0.121	0.035	0.033	1.05	0.294	8.38e-06	0.000105	0.08	0.936	-1.04e-05	0.000114	-0.091	0.927
IDP_dMRI_ProbtrackX_MD_slf_l	0.046	0.029	1.592	0.111	0.031	0.03	1.005	0.315	-7.69e-05	9.55e-05	-0.805	0.421	-5.48e-05	0.000105	-0.524	0.6
IDP_dMRI_ProbtrackX_MD_slf_r	0.053	0.028	1.902	0.0572	0.04	0.029	1.352	0.176	-2.19e-06	9.2e-05	-0.024	0.981	2.74e-05	0.000101	0.273	0.785
IDP_dMRI_ProbtrackX_MD_str_l	0.028	0.03	0.938	0.348	0.028	0.032	0.891	0.373	-4.48e-06	9.9e-05	-0.045	0.964	1.5e-05	0.000108	0.138	0.89
IDP_dMRI_ProbtrackX_MD_str_r	0.033	0.031	1.059	0.29	0.019	0.033	0.571	0.568	-0.000174	0.000102	-1.708	0.0876	-0.000152	0.000112	-1.361	0.174
IDP_dMRI_ProbtrackX_MD_unc_l	-0.057	0.035	-1.61	0.107	-0.063	0.037	-1.679	0.0932	-0.000259	0.000116	-2.228	0.0259	-0.000353	0.000128	-2.759	0.0058
IDP_dMRI_ProbtrackX_MD_unc_r	-0.035	0.034	-1.036	0.3	-0.037	0.036	-1.021	0.307	-0.000164	0.000112	-1.466	0.143	-0.000133	0.000124	-1.073	0.283
IDP_dMRI_ProbtrackX_L1_ar_l	0.029	0.027	1.065	0.287	0.018	0.028	0.627	0.531	-0.000102	8.91e-05	-1.141	0.254	-8.19e-05	9.72e-05	-0.843	0.399
IDP_dMRI_ProbtrackX_L1_ar_r	0.037	0.026	1.425	0.154	0.03	0.028	1.07	0.285	-9.92e-05	8.68e-05	-1.143	0.253	-6.93e-05	9.49e-05	-0.73	0.466
IDP_dMRI_ProbtrackX_L1_atr_l	-0.019	0.034	-0.563	0.573	-0.04	0.036	-1.118	0.264	-1.04e-05	0.000111	-0.094	0.925	4.67e-05	0.000122	0.383	0.702
IDP_dMRI_ProbtrackX_L1_atr_r	-0.06	0.034	-1.791	0.0734	-0.059	0.036	-1.662	0.0965	-7.55e-05	0.000111	-0.682	0.495	-4.33e-05	0.000122	-0.354	0.723
IDP_dMRI_ProbtrackX_L1_cgc_l	0.06	0.033	1.826	0.0679	0.052	0.035	1.477	0.14	-8.19e-05	0.000109	-0.75	0.454	-2.54e-05	0.000121	-0.211	0.833
IDP_dMRI_ProbtrackX_L1_cgc_r	0.04	0.032	1.255	0.21	0.042	0.034	1.252	0.211	5.29e-06	0.000105	0.05	0.96	8.51e-05	0.000116	0.734	0.463
IDP_dMRI_ProbtrackX_L1_cgh_l	0.045	0.033	1.361	0.173	0.001	0.035	0.034	0.973	0.000397	0.000108	3.661	0.000252	0.000231	0.000119	1.93	0.0536
IDP_dMRI_ProbtrackX_L1_cgh_r	0.073	0.033	2.242	0.0249	0.045	0.034	1.319	0.187	0.000447	0.000107	4.167	3.09e-05	0.000306	0.000118	2.596	0.00944
IDP_dMRI_ProbtrackX_L1_cst_l	-0.009	0.033	-0.284	0.777	0.008	0.035	0.226	0.821	-0.000195	0.000107	-1.811	0.0702	-0.000121	0.000118	-1.018	0.309
IDP_dMRI_ProbtrackX_L1_cst_r	-0.022	0.032	-0.7	0.484	-0.048	0.034	-1.417	0.157	-8.17e-05	0.000106	-0.77	0.441	-8.68e-05	0.000117	-0.743	0.457
IDP_dMRI_ProbtrackX_L1_fma	-0.001	0.031	-0.02	0.984	-0.012	0.032	-0.372	0.71	-0.000196	0.000101	-1.943	0.0521	-0.000178	0.000111	-1.608	0.108
IDP_dMRI_ProbtrackX_L1_fmi	0.017	0.03	0.573	0.567	0.024	0.031	0.764	0.445	-0.000185	9.78e-05	-1.888	0.059	-5.5e-05	0.000107	-0.514	0.608
IDP_dMRI_ProbtrackX_L1_ifo_l	0.011	0.03	0.36	0.719	0.001	0.032	0.022	0.983	-0.000219	0.0001	-2.189	0.0286	-0.0002	0.00011	-1.821	0.0687
IDP_dMRI_ProbtrackX_L1_ifo_r	0.001	0.029	0.03	0.976	0.002	0.031	0.076	0.939	-0.000263	9.63e-05	-2.735	0.00624	-0.000158	0.000105	-1.497	0.135
IDP_dMRI_ProbtrackX_L1_ilf_l	0.031	0.033	0.93	0.353	0.016	0.035	0.452	0.651	-3.56e-05	0.00011	-0.324	0.746	-4.56e-06	0.000121	-0.038	0.97
IDP_dMRI_ProbtrackX_L1_ilf_r	-0.032	0.032	-1.003	0.316	-0.059	0.034	-1.762	0.0781	0.000132	0.000106	1.251	0.211	0.000221	0.000116	1.905	0.0568
IDP_dMRI_ProbtrackX_L1_mcp	-0.004	0.03	-0.136	0.892	-0.037	0.032	-1.146	0.252	9.93e-05	0.000101	0.985	0.325	0.000137	0.000111	1.23	0.219
IDP_dMRI_ProbtrackX_L1_ml_l	0.028	0.029	0.975	0.33	0.021	0.03	0.687	0.492	-0.000275	9.54e-05	-2.885	0.00392	-0.000215	0.000105	-2.057	0.0397
IDP_dMRI_ProbtrackX_L1_ml_r	0.046	0.029	1.575	0.115	0.056	0.031	1.819	0.0689	-0.000238	9.55e-05	-2.492	0.0127	-0.000126	0.000105	-1.204	0.229
IDP_dMRI_ProbtrackX_L1_ptr_l	0.026	0.031	0.838	0.402	0.013	0.033	0.397	0.691	-1.81e-05	0.000103	-0.175	0.861	-5.7e-05	0.000113	-0.505	0.614
IDP_dMRI_ProbtrackX_L1_ptr_r	0.065	0.03	2.192	0.0284	0.051	0.031	1.616	0.106	0.000108	9.82e-05	1.094	0.274	7.69e-05	0.000107	0.717	0.474
IDP_dMRI_ProbtrackX_L1_slf_l	0.072	0.028	2.531	0.0114	0.053	0.03	1.76	0.0784	7.78e-05	9.36e-05	0.831	0.406	4.61e-05	0.000103	0.449	0.654
IDP_dMRI_ProbtrackX_L1_slf_r	0.095	0.027	3.485	0.000493	0.081	0.029	2.808	0.00499	0.000112	9.02e-05	1.245	0.213	9.03e-05	9.88e-05	0.914	0.361
IDP_dMRI_ProbtrackX_L1_str_l	0.065	0.029	2.228	0.0259	0.063	0.031	2.045	0.0408	-9.16e-06	9.62e-05	-0.095	0.924	-1.22e-05	0.000105	-0.116	0.908
IDP_dMRI_ProbtrackX_L1_str_r	0.067	0.03	2.255	0.0242	0.052	0.031	1.664	0.0962	-0.000248	9.81e-05	-2.529	0.0115	-0.000214	0.000108	-1.982	0.0475
IDP_dMRI_ProbtrackX_L1_unc_l	-0.016	0.035	-0.458	0.647	-0.015	0.037	-0.41	0.682	-0.00027	0.000115	-2.35	0.0188	-0.000215	0.000127	-1.7	0.0891
IDP_dMRI_ProbtrackX_L1_unc_r	-0.069	0.034	-2.029	0.0425	-0.085	0.036	-2.358	0.0184	-0.00017	0.000113	-1.51	0.131	-0.000177	0.000124	-1.424	0.154
IDP_dMRI_ProbtrackX_L2_ar_l	0.019	0.029	0.646	0.518	0.018	0.031	0.598	0.55	-0.000111	9.65e-05	-1.152	0.249	-5.8e-05	0.000105	-0.55	0.582
IDP_dMRI_ProbtrackX_L2_ar_r	0.006	0.029	0.213	0.831	0.005	0.03	0.17	0.865	-0.000108	9.59e-05	-1.13	0.259	-5.53e-05	0.000105	-0.528	0.598
IDP_dMRI_ProbtrackX_L2_atr_l	0.014	0.032	0.438	0.661	0.005	0.034	0.16	0.873	7.42e-05	0.000107	0.696	0.487	5.92e-05	0.000117	0.504	0.614
IDP_dMRI_ProbtrackX_L2_atr_r	0.018	0.033	0.537	0.592	0.005	0.035	0.155	0.877	0.000128	0.000109	1.171	0.241	0.000136	0.00012	1.132	0.258
IDP_dMRI_ProbtrackX_L2_cgc_l	0.026	0.035	0.748	0.455	0.023	0.037	0.606	0.544	-0.000152	0.000116	-1.309	0.191	-4.86e-05	0.000128	-0.38	0.704
IDP_dMRI_ProbtrackX_L2_cgc_r	0.036	0.035	1.03	0.303	0.028	0.037	0.76	0.447	1.72e-05	0.000115	0.15	0.881	0.000122	0.000126	0.968	0.333
IDP_dMRI_ProbtrackX_L2_cgh_l	-0.037	0.034	-1.079	0.281	-0.032	0.036	-0.878	0.38	-0.000124	0.000112	-1.102	0.271	7.35e-06	0.000124	0.059	0.953
IDP_dMRI_ProbtrackX_L2_cgh_r	-0.03	0.033	-0.902	0.367	-0.031	0.035	-0.894	0.372	-0.000156	0.000108	-1.44	0.15	-4.39e-05	0.000119	-0.368	0.713
IDP_dMRI_ProbtrackX_L2_cst_l	-0.04	0.035	-1.139	0.255	-0.033	0.037	-0.907	0.365	-0.000118	0.000115	-1.028	0.304	-5.34e-05	0.000126	-0.423	0.673
IDP_dMRI_ProbtrackX_L2_cst_r	-0.019	0.033	-0.588	0.556	-0.031	0.035	-0.906	0.365	-6.23e-05	0.000109	-0.574	0.566	-0.000112	0.000119	-0.943	0.346
IDP_dMRI_ProbtrackX_L2_fma	0.001	0.032	0.037	0.971	-0.009	0.034	-0.261	0.794	-0.000125	0.000107	-1.165	0.244	-8.73e-05	0.000117	-0.746	0.456
IDP_dMRI_ProbtrackX_L2_fmi	0.008	0.032	0.252	0.801	0.003	0.034	0.092	0.926	-0.000179	0.000107	-1.676	0.0938	-0.000112	0.000117	-0.961	0.337
IDP_dMRI_ProbtrackX_L2_ifo_l	0.021	0.032	0.653	0.514	0.003	0.034	0.094	0.925	-9.94e-05	0.000105	-0.945	0.345	-5.63e-05	0.000115	-0.489	0.625
IDP_dMRI_ProbtrackX_L2_ifo_r	-0.003	0.032	-0.101	0.92	-0.009	0.033	-0.28	0.78	-0.000149	0.000105	-1.427	0.154	-8.48e-05	0.000114	-0.741	0.459
IDP_dMRI_ProbtrackX_L2_ilf_l	0.012	0.034	0.344	0.731	-0.002	0.036	-0.057	0.954	4.23e-05	0.000113	0.375	0.708	0.000187	0.000124	1.508	0.132
IDP_dMRI_ProbtrackX_L2_ilf_r	-0.021	0.03	-0.716	0.474	-0.014	0.032	-0.432	0.666	-8.97e-06	9.89e-05	-0.091	0.928	0.000137	0.000109	1.256	0.209
IDP_dMRI_ProbtrackX_L2_mcp	-0.001	0.029	-0.041	0.967	-0.008	0.031	-0.263	0.793	-7.74e-05	9.63e-05	-0.804	0.421	7.32e-06	0.000106	0.069	0.945
IDP_dMRI_ProbtrackX_L2_ml_l	0.037	0.03	1.23	0.219	0.026	0.032	0.813	0.416	-0.000151	9.99e-05	-1.508	0.132	-0.000111	0.000109	-1.011	0.312
IDP_dMRI_ProbtrackX_L2_ml_r	0.06	0.03	1.974	0.0484	0.056	0.032	1.745	0.081	-0.000118	0.0001	-1.177	0.239	-5.08e-05	0.00011	-0.463	0.643
IDP_dMRI_ProbtrackX_L2_ptr_l	0.023	0.033	0.695	0.487	0.013	0.035	0.384	0.701	-7.04e-05	0.00011	-0.643	0.52	-8.1e-05	0.00012	-0.676	0.499
IDP_dMRI_ProbtrackX_L2_ptr_r	0.031	0.033	0.957	0.339	0.021	0.034	0.601	0.548	-9.85e-05	0.000108	-0.915	0.36	-0.000108	0.000118	-0.921	0.357
IDP_dMRI_ProbtrackX_L2_slf_l	0.011	0.031	0.368	0.713	0.005	0.033	0.166	0.868	-0.000243	0.000102	-2.37	0.0178	-0.000162	0.000112	-1.445	0.148
IDP_dMRI_ProbtrackX_L2_slf_r	0.005	0.03	0.18	0.857	-0.002	0.032	-0.068	0.946	-0.00013	9.94e-05	-1.305	0.192	-5.28e-05	0.000109	-0.485	0.628
IDP_dMRI_ProbtrackX_L2_str_l	0.004	0.031	0.144	0.886	0.007	0.033	0.221	0.825	6.91e-06	0.000103	0.067	0.946	4.14e-05	0.000113	0.368	0.713
IDP_dMRI_ProbtrackX_L2_str_r	0.005	0.032	0.15	0.881	-0.007	0.034	-0.215	0.83	-0.000134	0.000105	-1.274	0.203	-0.000115	0.000116	-0.999	0.318
IDP_dMRI_ProbtrackX_L2_unc_l	-0.017	0.035	-0.476	0.634	-0.017	0.037	-0.472	0.637	-0.000219	0.000115	-1.902	0.0572	-0.000148	0.000127	-1.165	0.244
IDP_dMRI_ProbtrackX_L2_unc_r	-0.053	0.034	-1.563	0.118	-0.066	0.036	-1.828	0.0675	-8.68e-05	0.000113	-0.768	0.442	-8.32e-05	0.000124	-0.668	0.504
IDP_dMRI_ProbtrackX_L3_ar_l	0.017	0.029	0.574	0.566	0.009	0.031	0.278	0.781	-0.000109	9.73e-05	-1.122	0.262	-5.77e-05	0.000106	-0.543	0.587
IDP_dMRI_ProbtrackX_L3_ar_r	0	0.03	0.005	0.996	-0.009	0.031	-0.28	0.78	-0.000107	9.78e-05	-1.089	0.276	-7.09e-05	0.000107	-0.664	0.507
IDP_dMRI_ProbtrackX_L3_atr_l	0.012	0.033	0.36	0.719	0.004	0.035	0.111	0.912	0.000148	0.00011	1.355	0.176	8.75e-05	0.00012	0.727	0.467
IDP_dMRI_ProbtrackX_L3_atr_r	0.002	0.034	0.057	0.955	-0.022	0.036	-0.607	0.544	0.000176	0.000111	1.576	0.115	0.000153	0.000122	1.25	0.211
IDP_dMRI_ProbtrackX_L3_cgc_l	0.029	0.035	0.824	0.41	0.023	0.037	0.626	0.532	-9.55e-05	0.000116	-0.823	0.411	-1.11e-05	0.000128	-0.087	0.931
IDP_dMRI_ProbtrackX_L3_cgc_r	0.045	0.035	1.289	0.197	0.038	0.037	1.021	0.307	3.01e-05	0.000115	0.262	0.793	0.000118	0.000127	0.934	0.35
IDP_dMRI_ProbtrackX_L3_cgh_l	-0.015	0.034	-0.439	0.661	-0.032	0.036	-0.883	0.377	8.67e-05	0.000112	0.776	0.438	0.000131	0.000123	1.061	0.289
IDP_dMRI_ProbtrackX_L3_cgh_r	-0.005	0.033	-0.146	0.884	-0.018	0.035	-0.507	0.612	2.75e-05	0.000108	0.254	0.799	7.82e-05	0.000119	0.658	0.511
IDP_dMRI_ProbtrackX_L3_cst_l	-0.032	0.035	-0.929	0.353	-0.024	0.037	-0.636	0.525	-0.000128	0.000115	-1.116	0.264	-7.38e-05	0.000127	-0.583	0.56
IDP_dMRI_ProbtrackX_L3_cst_r	-0.031	0.033	-0.938	0.348	-0.047	0.035	-1.33	0.184	-7.16e-05	0.00011	-0.653	0.514	-0.000108	0.00012	-0.895	0.371
IDP_dMRI_ProbtrackX_L3_fma	-0.003	0.033	-0.076	0.94	-0.009	0.035	-0.254	0.799	-0.000154	0.000109	-1.41	0.158	-0.000132	0.00012	-1.101	0.271
IDP_dMRI_ProbtrackX_L3_fmi	0.011	0.033	0.339	0.735	0.009	0.035	0.265	0.791	-0.000182	0.000109	-1.668	0.0954	-0.000101	0.000119	-0.847	0.397
IDP_dMRI_ProbtrackX_L3_ifo_l	0.014	0.033	0.423	0.672	0	0.034	0.005	0.996	-0.000126	0.000108	-1.164	0.245	-8.64e-05	0.000118	-0.729	0.466
IDP_dMRI_ProbtrackX_L3_ifo_r	0.014	0.033	0.416	0.677	0.011	0.034	0.305	0.761	-0.000172	0.000108	-1.592	0.111	-0.000108	0.000118	-0.913	0.361
IDP_dMRI_ProbtrackX_L3_ilf_l	0.024	0.035	0.706	0.48	0.005	0.037	0.148	0.882	7.04e-05	0.000114	0.618	0.537	0.000179	0.000126	1.43	0.153
IDP_dMRI_ProbtrackX_L3_ilf_r	-0.015	0.03	-0.495	0.621	-0.009	0.031	-0.289	0.773	5.43e-05	9.77e-05	0.555	0.579	0.000189	0.000108	1.758	0.0787
IDP_dMRI_ProbtrackX_L3_mcp	0.014	0.029	0.482	0.63	0.004	0.031	0.131	0.896	-3.46e-05	9.52e-05	-0.364	0.716	3.91e-05	0.000105	0.372	0.71
IDP_dMRI_ProbtrackX_L3_ml_l	0.029	0.031	0.927	0.354	0.023	0.033	0.7	0.484	-0.000215	0.000102	-2.108	0.035	-0.000175	0.000112	-1.568	0.117
IDP_dMRI_ProbtrackX_L3_ml_r	0.069	0.031	2.227	0.026	0.073	0.033	2.207	0.0273	-0.000206	0.000103	-2.002	0.0453	-0.000125	0.000113	-1.105	0.269
IDP_dMRI_ProbtrackX_L3_ptr_l	0.013	0.033	0.398	0.691	0.003	0.035	0.08	0.937	2.53e-05	0.00011	0.229	0.819	1.42e-06	0.000121	0.012	0.991
IDP_dMRI_ProbtrackX_L3_ptr_r	0.044	0.033	1.32	0.187	0.03	0.035	0.864	0.388	9.51e-06	0.00011	0.086	0.931	1.06e-05	0.000121	0.088	0.93
IDP_dMRI_ProbtrackX_L3_slf_l	0.021	0.031	0.675	0.5	0.006	0.033	0.177	0.86	-9.5e-05	0.000103	-0.922	0.357	-5.99e-05	0.000113	-0.531	0.596
IDP_dMRI_ProbtrackX_L3_slf_r	0.022	0.03	0.735	0.462	0.007	0.032	0.229	0.819	-3.11e-05	0.0001	-0.31	0.757	1.5e-05	0.00011	0.137	0.891
IDP_dMRI_ProbtrackX_L3_str_l	0.012	0.031	0.379	0.705	0.012	0.033	0.36	0.719	-1e-05	0.000104	-0.096	0.923	1.62e-05	0.000114	0.142	0.887
IDP_dMRI_ProbtrackX_L3_str_r	0.023	0.032	0.707	0.48	0.011	0.034	0.332	0.74	-0.000106	0.000107	-0.994	0.32	-9.09e-05	0.000117	-0.775	0.438
IDP_dMRI_ProbtrackX_L3_unc_l	-0.04	0.033	-1.186	0.236	-0.035	0.035	-0.991	0.322	0.000123	0.00011	1.114	0.265	9.38e-05	0.000122	0.772	0.44
IDP_dMRI_ProbtrackX_L3_unc_r	-0.008	0.034	-0.241	0.81	-0.006	0.036	-0.17	0.865	-0.000184	0.000112	-1.649	0.0991	-0.000143	0.000123	-1.165	0.244
IDP_dMRI_TBSS_ICVF_Middle_cerebellar_peduncle	-0.016	0.034	-0.475	0.635	-0.014	0.036	-0.388	0.698	5.4e-05	0.000114	0.474	0.636	7.16e-05	0.000125	0.572	0.567
IDP_dMRI_TBSS_ICVF_Pontine_crossing_tract	-0.011	0.036	-0.312	0.755	-0.013	0.038	-0.343	0.731	9.55e-05	0.000118	0.807	0.42	0.000122	0.00013	0.936	0.349
IDP_dMRI_TBSS_ICVF_Genu_of_corpus_callosum	-0.019	0.034	-0.562	0.574	-0.02	0.036	-0.57	0.569	5.57e-05	0.000112	0.499	0.618	-1.9e-05	0.000122	-0.156	0.876
IDP_dMRI_TBSS_ICVF_Body_of_corpus_callosum	-0.055	0.035	-1.561	0.119	-0.049	0.037	-1.302	0.193	-6.81e-05	0.000116	-0.589	0.556	-3.84e-05	0.000127	-0.301	0.763
IDP_dMRI_TBSS_ICVF_Splenium_of_corpus_callosum	-0.013	0.034	-0.373	0.709	-0.018	0.036	-0.493	0.622	-0.000231	0.000112	-2.058	0.0396	-0.000229	0.000123	-1.859	0.0631
IDP_dMRI_TBSS_ICVF_Fornix	0.019	0.034	0.545	0.586	0.029	0.036	0.792	0.429	-0.000178	0.000113	-1.574	0.115	-0.000157	0.000125	-1.258	0.208
IDP_dMRI_TBSS_ICVF_Corticospinal_tract_R	-0.036	0.03	-1.203	0.229	-0.027	0.031	-0.858	0.391	-6.52e-06	9.77e-05	-0.067	0.947	-5.89e-05	0.000107	-0.549	0.583
IDP_dMRI_TBSS_ICVF_Corticospinal_tract_L	-0.02	0.029	-0.673	0.501	-0.021	0.031	-0.685	0.494	-1.47e-05	9.62e-05	-0.152	0.879	-6.05e-05	0.000106	-0.572	0.568
IDP_dMRI_TBSS_ICVF_Medial_lemniscus_R	-0.008	0.033	-0.247	0.805	0	0.035	-0.011	0.992	0.000385	0.000108	3.566	0.000363	0.000331	0.000119	2.789	0.00529
IDP_dMRI_TBSS_ICVF_Medial_lemniscus_L	-0.021	0.032	-0.655	0.513	-0.023	0.034	-0.661	0.509	0.000425	0.000106	4.004	6.26e-05	0.000344	0.000117	2.935	0.00334
IDP_dMRI_TBSS_ICVF_Inferior_cerebellar_peduncle_R	-0.027	0.034	-0.811	0.417	-0.025	0.036	-0.696	0.487	0.000252	0.000112	2.254	0.0242	0.000136	0.000123	1.108	0.268
IDP_dMRI_TBSS_ICVF_Inferior_cerebellar_peduncle_L	-0.025	0.035	-0.706	0.48	-0.014	0.037	-0.391	0.695	0.000179	0.000115	1.557	0.12	9.03e-05	0.000126	0.715	0.475
IDP_dMRI_TBSS_ICVF_Superior_cerebellar_peduncle_R	0.051	0.034	1.512	0.131	0.046	0.036	1.277	0.202	0.000268	0.000112	2.396	0.0166	0.00014	0.000123	1.134	0.257
IDP_dMRI_TBSS_ICVF_Superior_cerebellar_peduncle_L	0.06	0.034	1.739	0.0821	0.049	0.036	1.336	0.182	0.000418	0.000113	3.691	0.000224	0.000337	0.000125	2.692	0.00711
IDP_dMRI_TBSS_ICVF_Cerebral_peduncle_R	-0.037	0.033	-1.114	0.265	-0.031	0.035	-0.903	0.367	0.000254	0.000109	2.332	0.0197	0.000223	0.000119	1.87	0.0615
IDP_dMRI_TBSS_ICVF_Cerebral_peduncle_L	-0.017	0.033	-0.517	0.605	-0.011	0.035	-0.309	0.758	0.000225	0.000109	2.058	0.0396	0.000159	0.00012	1.326	0.185
IDP_dMRI_TBSS_ICVF_Anterior_limb_of_internal_capsule_R	-0.042	0.034	-1.24	0.215	-0.033	0.036	-0.918	0.359	-8.88e-05	0.000111	-0.798	0.425	-6.3e-05	0.000122	-0.515	0.607
IDP_dMRI_TBSS_ICVF_Anterior_limb_of_internal_capsule_L	-0.02	0.035	-0.581	0.561	-0.005	0.037	-0.125	0.9	-8.79e-05	0.000114	-0.768	0.443	-1.62e-05	0.000126	-0.128	0.898
IDP_dMRI_TBSS_ICVF_Posterior_limb_of_internal_capsule_R	-0.005	0.034	-0.132	0.895	0.002	0.036	0.05	0.96	4.67e-05	0.000114	0.41	0.682	4.01e-05	0.000125	0.321	0.748
IDP_dMRI_TBSS_ICVF_Posterior_limb_of_internal_capsule_L	-0.028	0.035	-0.804	0.421	-0.014	0.037	-0.387	0.699	-1.63e-05	0.000116	-0.14	0.889	-5.24e-05	0.000127	-0.412	0.681
IDP_dMRI_TBSS_ICVF_Retrolenticular_part_of_internal_capsule_R	-0.059	0.033	-1.796	0.0725	-0.049	0.034	-1.428	0.153	3.63e-05	0.000108	0.336	0.737	7.97e-05	0.000118	0.674	0.501
IDP_dMRI_TBSS_ICVF_Retrolenticular_part_of_internal_capsule_L	-0.047	0.033	-1.435	0.151	-0.04	0.034	-1.165	0.244	4.23e-05	0.000108	0.391	0.696	0.000101	0.000118	0.853	0.394
IDP_dMRI_TBSS_ICVF_Anterior_corona_radiata_R	-0.045	0.033	-1.371	0.17	-0.033	0.035	-0.958	0.338	2.02e-05	0.00011	0.184	0.854	5.75e-05	0.00012	0.478	0.632
IDP_dMRI_TBSS_ICVF_Anterior_corona_radiata_L	-0.043	0.033	-1.313	0.189	-0.028	0.035	-0.817	0.414	-1.77e-05	0.000109	-0.163	0.871	3.86e-05	0.000119	0.325	0.746
IDP_dMRI_TBSS_ICVF_Superior_corona_radiata_R	-0.032	0.034	-0.966	0.334	-0.023	0.035	-0.656	0.512	7.13e-05	0.000111	0.642	0.521	0.000101	0.000122	0.832	0.406
IDP_dMRI_TBSS_ICVF_Superior_corona_radiata_L	-0.032	0.034	-0.955	0.339	-0.014	0.036	-0.395	0.693	0.000103	0.000112	0.922	0.357	0.000142	0.000122	1.164	0.245
IDP_dMRI_TBSS_ICVF_Posterior_corona_radiata_R	-0.019	0.034	-0.548	0.584	-0.006	0.036	-0.154	0.878	0.000188	0.000112	1.677	0.0936	0.00015	0.000123	1.217	0.224
IDP_dMRI_TBSS_ICVF_Posterior_corona_radiata_L	-0.02	0.034	-0.61	0.542	-0.008	0.035	-0.235	0.814	0.000207	0.000111	1.866	0.0621	0.000161	0.000122	1.327	0.185
IDP_dMRI_TBSS_ICVF_Posterior_thalamic_radiation_R	-0.009	0.034	-0.258	0.797	0	0.036	0.007	0.995	0.000189	0.000114	1.663	0.0963	0.000174	0.000125	1.394	0.163
IDP_dMRI_TBSS_ICVF_Posterior_thalamic_radiation_L	-0.014	0.034	-0.415	0.678	-0.011	0.036	-0.316	0.752	0.000147	0.000113	1.297	0.195	0.000109	0.000124	0.879	0.38
IDP_dMRI_TBSS_ICVF_Sagittal_stratum_R	-0.02	0.032	-0.636	0.525	-0.022	0.034	-0.643	0.52	0.000128	0.000106	1.206	0.228	0.00011	0.000116	0.948	0.343
IDP_dMRI_TBSS_ICVF_Sagittal_stratum_L	-0.013	0.032	-0.407	0.684	-0.011	0.034	-0.342	0.732	0.000141	0.000105	1.336	0.182	0.000185	0.000115	1.607	0.108
IDP_dMRI_TBSS_ICVF_External_capsule_R	-0.046	0.034	-1.355	0.175	-0.027	0.036	-0.743	0.458	-8.23e-05	0.000112	-0.737	0.461	-2.15e-05	0.000123	-0.175	0.861
IDP_dMRI_TBSS_ICVF_External_capsule_L	-0.046	0.034	-1.377	0.169	-0.034	0.036	-0.959	0.337	-8.06e-05	0.000112	-0.722	0.47	-2.35e-05	0.000123	-0.192	0.848
IDP_dMRI_TBSS_ICVF_Cingulum_cingulate_gyrus_R	0.009	0.034	0.282	0.778	0.016	0.036	0.45	0.653	4.52e-06	0.000111	0.041	0.968	-4.56e-05	0.000123	-0.373	0.71
IDP_dMRI_TBSS_ICVF_Cingulum_cingulate_gyrus_L	0.021	0.034	0.615	0.539	0.031	0.036	0.852	0.394	-3.7e-05	0.000114	-0.325	0.745	-4.71e-05	0.000125	-0.376	0.707
IDP_dMRI_TBSS_ICVF_Cingulum_hippocampus_R	0.018	0.034	0.53	0.596	0.019	0.036	0.541	0.589	-5.56e-05	0.000111	-0.502	0.616	-8.1e-05	0.000122	-0.664	0.507
IDP_dMRI_TBSS_ICVF_Cingulum_hippocampus_L	-0.005	0.033	-0.145	0.885	-0.009	0.035	-0.248	0.804	4.06e-05	0.00011	0.37	0.711	1.61e-05	0.000121	0.133	0.894
IDP_dMRI_TBSS_ICVF_Fornix_cres+Stria_terminalis_R	-0.03	0.035	-0.861	0.389	-0.013	0.037	-0.353	0.724	5.16e-06	0.000114	0.045	0.964	8.49e-05	0.000125	0.677	0.498
IDP_dMRI_TBSS_ICVF_Fornix_cres+Stria_terminalis_L	-0.032	0.034	-0.948	0.343	-0.014	0.036	-0.378	0.705	2.32e-05	0.000113	0.206	0.837	0.000132	0.000124	1.068	0.286
IDP_dMRI_TBSS_ICVF_Superior_longitudinal_fasciculus_R	-0.068	0.031	-2.198	0.028	-0.053	0.033	-1.617	0.106	-0.000116	0.000103	-1.128	0.259	-7.22e-05	0.000113	-0.64	0.522
IDP_dMRI_TBSS_ICVF_Superior_longitudinal_fasciculus_L	-0.078	0.031	-2.554	0.0107	-0.06	0.032	-1.844	0.0652	-7.02e-05	0.000101	-0.692	0.489	-4.2e-05	0.000111	-0.378	0.705
IDP_dMRI_TBSS_ICVF_Superior_fronto-occipital_fasciculus_R	-0.012	0.033	-0.355	0.723	-0.02	0.035	-0.57	0.569	0.000206	0.00011	1.873	0.0611	0.000127	0.000121	1.053	0.292
IDP_dMRI_TBSS_ICVF_Superior_fronto-occipital_fasciculus_L	0.011	0.033	0.337	0.736	0.019	0.035	0.544	0.587	0.000109	0.000109	1.002	0.316	2.99e-05	0.000119	0.251	0.802
IDP_dMRI_TBSS_ICVF_Uncinate_fasciculus_R	0.002	0.033	0.072	0.943	0.011	0.035	0.316	0.752	0.000157	0.000108	1.453	0.146	5.5e-05	0.000119	0.463	0.644
IDP_dMRI_TBSS_ICVF_Uncinate_fasciculus_L	-0.052	0.033	-1.591	0.112	-0.04	0.034	-1.157	0.247	0.000122	0.000107	1.137	0.256	-2.73e-06	0.000118	-0.023	0.982
IDP_dMRI_TBSS_ICVF_Tapetum_R	-0.022	0.035	-0.629	0.529	-0.009	0.037	-0.239	0.811	0.000215	0.000114	1.882	0.0598	0.000205	0.000126	1.631	0.103
IDP_dMRI_TBSS_ICVF_Tapetum_L	0.009	0.034	0.253	0.8	0.026	0.036	0.726	0.468	0.00017	0.000114	1.495	0.135	0.000178	0.000125	1.421	0.155
IDP_dMRI_ProbtrackX_ICVF_ar_l	-0.017	0.032	-0.534	0.594	-0.005	0.034	-0.148	0.883	0.000208	0.000107	1.947	0.0516	0.000236	0.000117	2.017	0.0438
IDP_dMRI_ProbtrackX_ICVF_ar_r	-0.02	0.032	-0.635	0.526	-0.007	0.034	-0.218	0.827	0.000235	0.000107	2.202	0.0277	0.000248	0.000117	2.118	0.0342
IDP_dMRI_ProbtrackX_ICVF_atr_l	-0.049	0.034	-1.434	0.152	-0.04	0.036	-1.116	0.264	-0.000119	0.000113	-1.055	0.291	-3.7e-06	0.000124	-0.03	0.976
IDP_dMRI_ProbtrackX_ICVF_atr_r	-0.046	0.034	-1.351	0.177	-0.027	0.036	-0.743	0.458	-8.11e-05	0.000113	-0.72	0.472	-1.35e-05	0.000124	-0.109	0.913
IDP_dMRI_ProbtrackX_ICVF_cgc_l	0.03	0.034	0.889	0.374	0.025	0.036	0.691	0.49	0.000121	0.000113	1.078	0.281	0.000156	0.000124	1.26	0.208
IDP_dMRI_ProbtrackX_ICVF_cgc_r	0.002	0.033	0.069	0.945	0	0.035	0	1	4.79e-05	0.00011	0.435	0.663	4.95e-06	0.000121	0.041	0.967
IDP_dMRI_ProbtrackX_ICVF_cgh_l	-0.021	0.035	-0.61	0.542	-0.005	0.037	-0.124	0.901	-3.99e-06	0.000115	-0.035	0.972	2.27e-05	0.000126	0.18	0.857
IDP_dMRI_ProbtrackX_ICVF_cgh_r	-0.037	0.034	-1.093	0.274	-0.035	0.036	-0.978	0.328	1.65e-05	0.000113	0.146	0.884	2.11e-05	0.000124	0.169	0.866
IDP_dMRI_ProbtrackX_ICVF_cst_l	-0.002	0.034	-0.07	0.944	-0.001	0.036	-0.037	0.971	0.000262	0.000114	2.298	0.0216	0.000256	0.000125	2.045	0.0409
IDP_dMRI_ProbtrackX_ICVF_cst_r	-0.008	0.034	-0.249	0.804	0.002	0.036	0.056	0.956	0.00011	0.000113	0.98	0.327	0.000181	0.000124	1.468	0.142
IDP_dMRI_ProbtrackX_ICVF_fma	-0.015	0.034	-0.429	0.668	-0.006	0.036	-0.175	0.861	0.000161	0.000113	1.431	0.152	0.000184	0.000124	1.49	0.136
IDP_dMRI_ProbtrackX_ICVF_fmi	-0.023	0.034	-0.665	0.506	-0.017	0.036	-0.462	0.644	0.000177	0.000113	1.569	0.117	0.000175	0.000124	1.415	0.157
IDP_dMRI_ProbtrackX_ICVF_ifo_l	-0.013	0.034	-0.378	0.706	-0.002	0.036	-0.063	0.95	0.000192	0.000114	1.689	0.0913	0.000186	0.000125	1.493	0.136
IDP_dMRI_ProbtrackX_ICVF_ifo_r	-0.015	0.034	-0.428	0.668	-0.007	0.036	-0.182	0.856	0.000193	0.000113	1.704	0.0883	0.000187	0.000124	1.5	0.134
IDP_dMRI_ProbtrackX_ICVF_ilf_l	-0.052	0.031	-1.688	0.0914	-0.054	0.032	-1.675	0.094	0.000182	0.000101	1.79	0.0734	0.000154	0.000112	1.38	0.168
IDP_dMRI_ProbtrackX_ICVF_ilf_r	-0.02	0.031	-0.643	0.52	-0.007	0.033	-0.224	0.823	0.000234	0.000101	2.313	0.0208	0.000176	0.000112	1.572	0.116
IDP_dMRI_ProbtrackX_ICVF_mcp	-0.008	0.029	-0.278	0.781	-0.002	0.031	-0.072	0.943	0.00024	9.57e-05	2.511	0.0121	0.000171	0.000106	1.619	0.106
IDP_dMRI_ProbtrackX_ICVF_ml_l	-0.017	0.033	-0.51	0.61	-0.013	0.035	-0.371	0.711	0.000274	0.000111	2.479	0.0132	0.000235	0.000121	1.934	0.0531
IDP_dMRI_ProbtrackX_ICVF_ml_r	-0.027	0.034	-0.81	0.418	-0.02	0.036	-0.565	0.572	0.000238	0.000111	2.143	0.0322	0.000191	0.000122	1.566	0.117
IDP_dMRI_ProbtrackX_ICVF_ptr_l	-0.037	0.034	-1.08	0.28	-0.018	0.036	-0.492	0.623	1.56e-05	0.000113	0.137	0.891	0.000109	0.000124	0.874	0.382
IDP_dMRI_ProbtrackX_ICVF_ptr_r	-0.056	0.034	-1.638	0.101	-0.037	0.036	-1.03	0.303	5.35e-05	0.000114	0.47	0.639	0.000132	0.000125	1.062	0.288
IDP_dMRI_ProbtrackX_ICVF_slf_l	-0.059	0.033	-1.772	0.0764	-0.034	0.035	-0.98	0.327	1.38e-05	0.00011	0.126	0.9	7.96e-05	0.000121	0.66	0.509
IDP_dMRI_ProbtrackX_ICVF_slf_r	-0.068	0.033	-2.03	0.0423	-0.042	0.035	-1.187	0.235	-3.51e-05	0.00011	-0.319	0.75	2.26e-05	0.000121	0.188	0.851
IDP_dMRI_ProbtrackX_ICVF_str_l	0.001	0.033	0.045	0.964	0.009	0.035	0.251	0.802	0.00016	0.000109	1.464	0.143	0.000202	0.00012	1.686	0.0919
IDP_dMRI_ProbtrackX_ICVF_str_r	-0.017	0.033	-0.508	0.611	-0.006	0.035	-0.165	0.869	0.000169	0.00011	1.535	0.125	0.000192	0.000121	1.593	0.111
IDP_dMRI_ProbtrackX_ICVF_unc_l	0.003	0.029	0.109	0.913	0.012	0.031	0.401	0.688	-2.46e-05	9.54e-05	-0.258	0.797	-1.3e-05	0.000105	-0.124	0.902
IDP_dMRI_ProbtrackX_ICVF_unc_r	0.059	0.032	1.85	0.0643	0.057	0.034	1.702	0.0888	0.000285	0.000105	2.722	0.0065	0.000244	0.000115	2.112	0.0347
IDP_dMRI_TBSS_OD_Middle_cerebellar_peduncle	0.023	0.034	0.683	0.494	0.036	0.036	0.989	0.323	0.000175	0.000112	1.569	0.117	0.000219	0.000123	1.776	0.0757
IDP_dMRI_TBSS_OD_Pontine_crossing_tract	0.072	0.035	2.079	0.0376	0.083	0.037	2.248	0.0246	0.000119	0.000115	1.033	0.302	0.00017	0.000127	1.342	0.18
[truncated: 148 more rows]

## Sheet: 1b) Females
Source data 1: Associations between brain imaging phenotypes and gout/serum urate (females)
Source data 1: Associations between brain imaging phenotypes and gout/serum urate (females)		GOUT VS. CONTROLS								SERUM URATE (ASYMPTOMATIC INDIVIDUALS)
		Model 1				Model 2				Model 1				Model 2
	response	estimate	std.error	statistic	p.value	estimate	std.error	statistic	p.value	estimate	std.error	statistic	p.value	estimate	std.error	statistic	p.value
1	IDP_T1_SIENAX_peripheral_grey_normalised_volume	0.00907109	0.0951494	0.0953352	0.92405	-0.00551993	0.100595	-0.0548728	0.956241	0.0371881	0.00894738	4.15631	3.25811e-05	0.0338207	0.00972935	3.47615	0.000510709
2	IDP_T1_SIENAX_peripheral_grey_unnormalised_volume	0.00401049	0.0637596	0.0629002	0.949847	-0.00601842	0.067362	-0.0893443	0.92881	0.0241734	0.00599538	4.032	5.56668e-05	0.02149	0.00651449	3.2988	0.000974194
3	IDP_T1_SIENAX_CSF_normalised_volume	0.267713	0.111531	2.40035	0.0163943	0.262048	0.118518	2.21103	0.0270548	0.00530019	0.0105255	0.50356	0.614581	0.0102023	0.0114705	0.889437	0.373789
4	IDP_T1_SIENAX_CSF_unnormalised_volume	0.248433	0.10313	2.40893	0.0160143	0.24316	0.109598	2.21864	0.026532	0.00486141	0.00973308	0.499473	0.617456	0.00941269	0.0106074	0.887373	0.374899
5	IDP_T1_SIENAX_grey_normalised_volume	-0.0533281	0.0891608	-0.598111	0.549777	-0.0692791	0.0941419	-0.735901	0.461807	0.0149778	0.00838574	1.78611	0.0741087	0.0138594	0.00910935	1.52145	0.128176
6	IDP_T1_SIENAX_grey_unnormalised_volume	-0.0377695	0.0576904	-0.654692	0.512679	-0.0487453	0.0608744	-0.800753	0.423292	0.00882599	0.0054254	1.62679	0.103809	0.0077487	0.00588914	1.31576	0.188283
7	IDP_T1_SIENAX_white_normalised_volume	-0.181824	0.118238	-1.53778	0.124129	-0.115161	0.125352	-0.918703	0.358272	-0.0309528	0.0111327	-2.78035	0.00543897	-0.0361603	0.0121229	-2.98281	0.00286271
8	IDP_T1_SIENAX_white_unnormalised_volume	-0.0933906	0.0615261	-1.5179	0.129065	-0.0584473	0.0652164	-0.896205	0.370163	-0.0165386	0.00578991	-2.85645	0.00429183	-0.0194111	0.0063063	-3.07804	0.00208898
9	IDP_T1_SIENAX_brain-normalised_volume	-0.134936	0.102161	-1.32082	0.186588	-0.108696	0.108076	-1.00574	0.314563	-0.0074512	0.00961343	-0.775082	0.438307	-0.0113825	0.010458	-1.0884	0.276441
10	IDP_T1_SIENAX_brain-unnormalised_volume	-0.0730248	0.0519388	-1.40598	0.159757	-0.060385	0.0549061	-1.09979	0.27145	-0.00419884	0.0048844	-0.859642	0.390005	-0.00637478	0.00531188	-1.2001	0.230128
11	IDP_T1_FIRST_left_thalamus_volume	-0.0566055	0.0884604	-0.639896	0.522252	-0.0499204	0.0934523	-0.53418	0.593228	-0.0283241	0.00833268	-3.39917	0.000678253	-0.0349408	0.00903407	-3.86767	0.000110538
12	IDP_T1_FIRST_right_thalamus_volume	-0.09716	0.0879539	-1.10467	0.269325	-0.0904632	0.0927586	-0.975254	0.329456	-0.0231449	0.0082788	-2.79568	0.00518779	-0.0298029	0.00896339	-3.32496	0.000887324
13	IDP_T1_FIRST_left_caudate_volume	0.0672641	0.108506	0.619914	0.535326	0.069138	0.114622	0.603183	0.5464	-0.0257929	0.0102195	-2.52388	0.0116202	-0.0146485	0.0110813	-1.32192	0.186223
14	IDP_T1_FIRST_right_caudate_volume	0.0294212	0.10874	0.270565	0.78673	0.00762006	0.115076	0.0662177	0.947206	-0.0287253	0.010245	-2.80385	0.00505823	-0.0218794	0.011121	-1.9674	0.0491637
15	IDP_T1_FIRST_left_putamen_volume	-0.180056	0.0986689	-1.82485	0.0680482	-0.14614	0.10435	-1.40048	0.161399	-0.0128908	0.0092895	-1.38767	0.165264	-0.00611883	0.0100859	-0.606674	0.54408
16	IDP_T1_FIRST_right_putamen_volume	-0.252868	0.0994312	-2.54315	0.0109984	-0.236738	0.105004	-2.25456	0.0241812	-0.0125117	0.00934624	-1.33869	0.180699	-0.00446133	0.0101469	-0.439675	0.660182
17	IDP_T1_FIRST_left_pallidum_volume	-0.108016	0.117102	-0.922404	0.356336	-0.118029	0.124081	-0.951228	0.34151	-0.0577441	0.0109848	-5.25671	1.49325e-07	-0.0594684	0.0119863	-4.96136	7.10921e-07
18	IDP_T1_FIRST_right_pallidum_volume	-0.176114	0.114855	-1.53336	0.125213	-0.218986	0.121673	-1.79979	0.0719219	-0.0479253	0.0107778	-4.44669	8.80368e-06	-0.0552052	0.0117511	-4.69786	2.66221e-06
19	IDP_T1_FIRST_left_hippocampus_volume	-0.114041	0.11131	-1.02454	0.305601	-0.14776	0.118229	-1.24978	0.211407	-0.0147374	0.0105191	-1.40102	0.161236	-0.0127407	0.0114314	-1.11453	0.265075
20	IDP_T1_FIRST_right_hippocampus_volume	-0.141531	0.108221	-1.3078	0.190967	-0.118161	0.114594	-1.03113	0.302503	-0.00471429	0.010204	-0.462004	0.644088	-0.00643818	0.0110742	-0.581368	0.561005
21	IDP_T1_FIRST_left_amygdala_volume	0.00281058	0.115847	0.0242611	0.980645	0.0026485	0.122645	0.021595	0.982771	0.00204364	0.0109124	0.187277	0.851447	-0.00208397	0.0118549	-0.17579	0.860462
22	IDP_T1_FIRST_right_amygdala_volume	-0.00498343	0.118511	-0.0420506	0.966459	-0.0642115	0.125998	-0.509623	0.610326	-0.00906002	0.0111737	-0.810837	0.417476	-0.0045726	0.0121921	-0.375046	0.707634
23	IDP_T1_FIRST_left_accumbens_volume	-0.143671	0.111726	-1.28592	0.198497	-0.123367	0.118139	-1.04425	0.296394	-0.0211349	0.0105509	-2.00313	0.0451866	-0.0187775	0.011415	-1.64498	0.100004
24	IDP_T1_FIRST_right_accumbens_volume	-0.101765	0.111976	-0.908805	0.363471	-0.0307669	0.118253	-0.26018	0.79473	-0.00652649	0.0105561	-0.618268	0.536411	-0.00877759	0.0114386	-0.767364	0.442882
25	IDP_T1_FIRST_brain_stem+4th_ventricle_volume	-0.222453	0.0994719	-2.23634	0.0253477	-0.219912	0.104898	-2.09645	0.036066	-0.0517621	0.00935413	-5.53361	3.20688e-08	-0.048658	0.0101349	-4.80101	1.60033e-06
26	IDP_T1_FAST_ROIs_L_frontal_pole	-0.130669	0.0909305	-1.43702	0.150739	-0.139911	0.0962409	-1.45376	0.146043	0.0210993	0.00856703	2.46286	0.0137984	0.01545	0.00930683	1.66007	0.0969299
27	IDP_T1_FAST_ROIs_R_frontal_pole	-0.0238156	0.0912878	-0.260885	0.794186	-0.0584971	0.0966484	-0.605257	0.545021	0.0263416	0.0085949	3.0648	0.00218331	0.0239808	0.00934007	2.56752	0.0102566
28	IDP_T1_FAST_ROIs_L_insular_cortex	0.0011311	0.0940463	0.0120271	0.990404	-0.0456349	0.0994397	-0.458921	0.6463	-0.00857977	0.00886818	-0.967478	0.333326	-0.00784774	0.00962704	-0.815176	0.41499
29	IDP_T1_FAST_ROIs_R_insular_cortex	-0.0285472	0.0948311	-0.301032	0.763396	-0.0581847	0.100305	-0.580076	0.561875	-0.00509276	0.00895614	-0.568633	0.569616	-0.00322452	0.00971006	-0.33208	0.739835
30	IDP_T1_FAST_ROIs_L_sup_front_gyrus	-0.010701	0.11306	-0.0946488	0.924595	-0.0189251	0.119972	-0.157746	0.87466	-0.00495868	0.0106511	-0.465554	0.641544	-0.00624049	0.0116087	-0.53757	0.590885
31	IDP_T1_FAST_ROIs_R_sup_front_gyrus	-0.0123158	0.114668	-0.107404	0.91447	-0.0139843	0.12188	-0.114739	0.908654	-0.00392176	0.0108117	-0.362735	0.71681	-0.0068941	0.0117958	-0.584453	0.558928
32	IDP_T1_FAST_ROIs_L_mid_front_gyrus	0.0996876	0.11379	0.876068	0.381011	0.113974	0.120176	0.948386	0.342954	0.0319906	0.010705	2.98839	0.00281058	0.0254588	0.0116162	2.19166	0.0284259
33	IDP_T1_FAST_ROIs_R_mid_front_gyrus	0.0255149	0.114262	0.223302	0.823305	0.0369952	0.12119	0.305265	0.76017	0.0280152	0.0107632	2.60288	0.00925647	0.0196318	0.0117194	1.67516	0.0939315
34	IDP_T1_FAST_ROIs_L_inf_front_gyrus_parstri	0.0153848	0.127128	0.121018	0.903679	0.0671152	0.135213	0.496368	0.619645	-0.0146456	0.0119763	-1.22288	0.2214	-0.0174772	0.0130658	-1.33763	0.181046
35	IDP_T1_FAST_ROIs_R_inf_front_gyrus_parstri	0.156863	0.126716	1.23791	0.215774	0.121669	0.134445	0.904972	0.365501	0.00511526	0.0119444	0.428256	0.668473	0.00707486	0.0130083	0.543874	0.58654
36	IDP_T1_FAST_ROIs_L_inf_front_gyrus_parsop	0.0467704	0.120741	0.387361	0.698496	0.00569349	0.128424	0.0443334	0.964639	0.0254704	0.0113801	2.23815	0.0252304	0.0189255	0.0124052	1.52561	0.127137
37	IDP_T1_FAST_ROIs_R_inf_front_gyrus_parsop	0.0492078	0.126216	0.389871	0.696639	0.0909534	0.134359	0.676945	0.498456	0.0187504	0.0119099	1.57436	0.115433	0.010371	0.0130017	0.797664	0.425084
38	IDP_T1_FAST_ROIs_L_precentral_gyrus	-0.0191946	0.104326	-0.183987	0.854027	-0.0699194	0.110239	-0.634251	0.525931	0.00492633	0.00983606	0.500843	0.616491	0.011835	0.0106622	1.10999	0.267029
39	IDP_T1_FAST_ROIs_R_precentral_gyrus	-0.0463698	0.105955	-0.437637	0.661657	-0.0310687	0.112098	-0.277156	0.781665	0.0128451	0.0100008	1.28441	0.199026	0.0157716	0.0108513	1.45343	0.146135
40	IDP_T1_FAST_ROIs_L_temporal_pole	0.0485002	0.106382	0.455906	0.648466	0.00466793	0.112718	0.0414126	0.966968	0.0339954	0.010034	3.38801	0.000706422	0.0295059	0.0108933	2.70861	0.00676735
41	IDP_T1_FAST_ROIs_R_temporal_pole	0.0977115	0.106997	0.913218	0.361146	0.0161471	0.113626	0.142108	0.886998	0.0438738	0.0100815	4.35193	1.36128e-05	0.0384312	0.0109785	3.50057	0.000466172
42	IDP_T1_FAST_ROIs_L_sup_temp_gyrus_ant	0.0215109	0.118844	0.181002	0.856369	-0.0715314	0.125554	-0.569726	0.568875	0.000539047	0.0111877	0.0481823	0.961572	0.00282157	0.0121467	0.232291	0.816317
43	IDP_T1_FAST_ROIs_R_sup_temp_gyrus_ant	0.0126311	0.119405	0.105784	0.915756	-0.0185371	0.126917	-0.146058	0.883879	0.000495147	0.0112457	0.0440298	0.964881	0.00160298	0.0122736	0.130604	0.896091
44	IDP_T1_FAST_ROIs_L_sup_temp_gyrus_post	0.0428346	0.116121	0.368879	0.712225	0.0421739	0.123502	0.341484	0.732746	0.0209565	0.0109674	1.91081	0.0560544	0.0191909	0.0119414	1.60708	0.108067
45	IDP_T1_FAST_ROIs_R_sup_temp_gyrus_post	-0.250785	0.114565	-2.18902	0.0286147	-0.186561	0.121477	-1.53577	0.124623	-0.00867291	0.0107882	-0.803928	0.421455	-0.0116419	0.0117522	-0.990611	0.321898
46	IDP_T1_FAST_ROIs_L_mid_temp_gyrus_ant	-0.107739	0.117878	-0.913984	0.360744	-0.15188	0.125025	-1.2148	0.22447	0.00438085	0.0111328	0.393509	0.693951	0.0136451	0.0120879	1.12883	0.258997
47	IDP_T1_FAST_ROIs_R_mid_temp_gyrus_ant	0.125002	0.121668	1.02741	0.304249	0.0333036	0.129613	0.256946	0.797226	-0.0039286	0.0114757	-0.342342	0.7321	-0.00663115	0.0125439	-0.528636	0.597069
48	IDP_T1_FAST_ROIs_L_mid_temp_gyrus_post	-0.0158336	0.111433	-0.14209	0.887011	-0.000342788	0.117956	-0.00290606	0.997681	0.0119485	0.0104983	1.13813	0.255089	0.014174	0.0114122	1.242	0.214264
49	IDP_T1_FAST_ROIs_R_mid_temp_gyrus_post	-0.0586879	0.112667	-0.520895	0.602449	-0.0593662	0.118747	-0.49994	0.617127	-0.0010456	0.0105948	-0.0986895	0.921387	-0.0127108	0.0114851	-1.10672	0.268442
50	IDP_T1_FAST_ROIs_L_mid_temp_gyrus_tempocc	-0.170321	0.124728	-1.36555	0.172106	-0.241534	0.13219	-1.82717	0.0677015	0.023898	0.0117399	2.03562	0.0418113	0.0189051	0.0127832	1.4789	0.139196
51	IDP_T1_FAST_ROIs_R_mid_temp_gyrus_tempocc	0.0605472	0.1194	0.507095	0.612097	0.0116616	0.127082	0.0917641	0.926887	0.0305967	0.0112716	2.7145	0.00664776	0.0330945	0.0122902	2.69276	0.00709749
52	IDP_T1_FAST_ROIs_L_inf_temp_gyrus_ant	0.134686	0.123003	1.09499	0.273544	0.15086	0.130456	1.1564	0.247543	0.00688148	0.0115995	0.593255	0.553022	0.0162563	0.0126086	1.28931	0.19732
53	IDP_T1_FAST_ROIs_R_inf_temp_gyrus_ant	0.222539	0.122446	1.81744	0.0691741	0.173421	0.129879	1.33525	0.181823	-0.000854567	0.0115463	-0.0740124	0.941002	0.00108959	0.0125621	0.0867363	0.930883
54	IDP_T1_FAST_ROIs_L_inf_temp_gyrus_post	0.0837042	0.116539	0.718253	0.472616	0.16401	0.123992	1.32274	0.18595	0.0162162	0.011009	1.47299	0.140782	0.0149617	0.0120054	1.24625	0.212699
55	IDP_T1_FAST_ROIs_R_inf_temp_gyrus_post	0.157742	0.115686	1.36353	0.172741	0.119065	0.122657	0.970711	0.331714	0.019925	0.0109142	1.82561	0.0679347	0.0201963	0.0118583	1.70314	0.088571
56	IDP_T1_FAST_ROIs_L_inf_temp_gyrus_tempocc	0.0911269	0.118919	0.766293	0.443517	0.0996008	0.126557	0.787005	0.431297	0.0309044	0.0112496	2.74717	0.00602077	0.0274767	0.0122395	2.24492	0.0247939
57	IDP_T1_FAST_ROIs_R_inf_temp_gyrus_tempocc	0.0341954	0.117272	0.29159	0.770605	0.053808	0.124053	0.433751	0.664478	0.015864	0.011078	1.43202	0.152165	-0.00010395	0.012009	-0.00865606	0.993094
58	IDP_T1_FAST_ROIs_L_postcent_gyrus	0.0877049	0.112218	0.781562	0.434488	0.0893971	0.118253	0.755979	0.449678	0.016813	0.0105848	1.58842	0.11222	0.0214349	0.0114386	1.87391	0.0609709
59	IDP_T1_FAST_ROIs_R_postcent_gyrus	-0.0522666	0.110183	-0.474364	0.635249	-0.0562497	0.116666	-0.482142	0.629715	0.00321793	0.0103639	0.310493	0.756192	0.00993013	0.0112794	0.880375	0.378676
60	IDP_T1_FAST_ROIs_L_sup_parietal_lobule	-0.090146	0.123584	-0.72943	0.465753	-0.070625	0.130661	-0.540522	0.588848	-0.00310285	0.011617	-0.267096	0.7894	2.20883e-05	0.0126367	0.00174795	0.998605
61	IDP_T1_FAST_ROIs_R_sup_parietal_lobule	-0.274966	0.125478	-2.19134	0.0284462	-0.232005	0.132997	-1.74444	0.0811115	0.0158704	0.011816	1.34313	0.179256	0.0209452	0.0128681	1.62768	0.103622
62	IDP_T1_FAST_ROIs_L_supramarg_gyrus_ant	0.0343344	0.123406	0.278223	0.780846	0.0880861	0.131577	0.669463	0.503215	0.0156352	0.0116619	1.34071	0.180041	0.0118315	0.0127367	0.928923	0.35295
63	IDP_T1_FAST_ROIs_R_supramarg_gyrus_ant	-0.135231	0.126432	-1.06959	0.284826	-0.108063	0.134167	-0.805433	0.420588	0.00171784	0.0119042	0.144305	0.885262	0.00534899	0.0129756	0.412236	0.680175
64	IDP_T1_FAST_ROIs_L_supramarg_gyrus_post	-0.0459452	0.122679	-0.374515	0.708028	-0.0281558	0.13025	-0.216168	0.828861	0.0246304	0.0115603	2.1306	0.0331433	0.024572	0.0125944	1.95102	0.0510816
65	IDP_T1_FAST_ROIs_R_supramarg_gyrus_post	-0.187567	0.123978	-1.5129	0.130331	-0.0954928	0.13147	-0.726349	0.467641	0.0187234	0.0116855	1.60228	0.109121	0.0145689	0.0127187	1.14548	0.252038
66	IDP_T1_FAST_ROIs_L_angular_gyrus	-0.120959	0.126565	-0.955707	0.339239	-0.157731	0.134438	-1.17327	0.240716	0.0370602	0.0119	3.1143	0.00184845	0.0299162	0.0129914	2.30277	0.021311
67	IDP_T1_FAST_ROIs_R_angular_gyrus	0.00461514	0.12251	0.0376715	0.96995	0.0492127	0.129772	0.379224	0.704529	0.0327554	0.0115276	2.84148	0.00449854	0.0277998	0.0125424	2.21646	0.0266811
68	IDP_T1_FAST_ROIs_L_latocc_cortex_sup	-0.0470211	0.11021	-0.42665	0.669642	-0.0934917	0.11695	-0.799418	0.424066	0.0369818	0.0103957	3.5574	0.000376078	0.031493	0.0113109	2.78429	0.00537403
69	IDP_T1_FAST_ROIs_R_latocc_cortex_sup	0.0198555	0.110399	0.179853	0.857271	-0.00528823	0.116791	-0.0452795	0.963885	0.0190979	0.01039	1.83812	0.0660716	0.0108456	0.0112925	0.960429	0.336861
70	IDP_T1_FAST_ROIs_L_latocc_cortex_inf	0.0401172	0.118381	0.338882	0.734705	0.0506514	0.125114	0.404843	0.685601	0.0160064	0.0111462	1.43604	0.151019	0.0202412	0.0121028	1.67244	0.094467
71	IDP_T1_FAST_ROIs_R_latocc_cortex_inf	0.0959318	0.112449	0.853113	0.393614	0.0939115	0.11933	0.786992	0.431304	0.0287632	0.0106169	2.70918	0.00675506	0.0338795	0.0115379	2.93637	0.00332791
72	IDP_T1_FAST_ROIs_L_intracalc_cortex	0.035674	0.119276	0.299088	0.764878	0.0728066	0.126943	0.573536	0.566294	-0.00925888	0.0112645	-0.821954	0.411121	-0.0112425	0.0122827	-0.915317	0.360046
73	IDP_T1_FAST_ROIs_R_intracalc_cortex	0.0991954	0.116696	0.850033	0.395324	0.107532	0.123819	0.868463	0.38516	0.00180296	0.0110084	0.163781	0.869906	-0.00030498	0.0119782	-0.0254612	0.979688
74	IDP_T1_FAST_ROIs_L_front_med_cortex	0.0336673	0.120841	0.278608	0.78055	0.0617837	0.128035	0.482554	0.629423	0.0365237	0.0114059	3.20218	0.00136771	0.0354943	0.0123803	2.86701	0.00415191
75	IDP_T1_FAST_ROIs_R_front_med_cortex	0.103121	0.122198	0.843887	0.398749	0.104257	0.129532	0.804874	0.420911	0.0252525	0.0115271	2.19071	0.0284935	0.0289624	0.0125249	2.31238	0.0207758
76	IDP_T1_FAST_ROIs_L_juxtapos_lobule_cortex	0.0188275	0.123456	0.152503	0.878793	0.0936892	0.130733	0.716647	0.473608	0.0181736	0.011626	1.56319	0.118035	0.00981879	0.0126478	0.776325	0.437574
77	IDP_T1_FAST_ROIs_R_juxtapos_lobule_cortex	0.0147885	0.124019	0.119244	0.905084	0.0646367	0.131228	0.492552	0.622339	0.00180754	0.0116819	0.15473	0.877037	-0.000595819	0.0126973	-0.0469248	0.962574
78	IDP_T1_FAST_ROIs_L_subcallosal_cortex	-0.0676923	0.0957161	-0.70722	0.479444	-0.107518	0.101262	-1.06178	0.28836	-0.00691904	0.00902387	-0.766749	0.443247	-0.00594883	0.00980594	-0.606656	0.544092
79	IDP_T1_FAST_ROIs_R_subcallosal_cortex	-0.0523667	0.0976251	-0.536406	0.591688	-0.0168496	0.10347	-0.162846	0.870643	0.00745581	0.00920578	0.809906	0.418011	0.00984237	0.0100132	0.982937	0.325661
80	IDP_T1_FAST_ROIs_L_paracing_gyrus	-0.0505689	0.103464	-0.488757	0.625023	-0.0266722	0.109837	-0.242835	0.808138	0.030867	0.00976551	3.16081	0.00157744	0.0284398	0.0106202	2.6779	0.0074199
81	IDP_T1_FAST_ROIs_R_paracing_gyrus	-0.107157	0.105584	-1.0149	0.310172	-0.106252	0.11233	-0.945895	0.344224	0.0241785	0.00996875	2.42543	0.0153058	0.0254716	0.0108613	2.34518	0.0190365
82	IDP_T1_FAST_ROIs_L_cing_gyrus_ant	0.107199	0.116065	0.92361	0.355708	0.0894012	0.123066	0.726448	0.46758	0.0253631	0.0109449	2.31735	0.0205023	0.016783	0.0119029	1.41	0.15857
83	IDP_T1_FAST_ROIs_R_cing_gyrus_ant	0.0777925	0.115548	0.673247	0.500803	0.061861	0.122661	0.504325	0.614044	0.0216983	0.0108893	1.99263	0.0463259	0.0125139	0.0118675	1.05447	0.291693
84	IDP_T1_FAST_ROIs_L_cing_gyrus_post	0.025893	0.0953445	0.271573	0.785955	0.00531501	0.100843	0.0527059	0.957967	0.00755501	0.00899454	0.839955	0.400952	0.0131761	0.00974188	1.35253	0.176236
85	IDP_T1_FAST_ROIs_R_cing_gyrus_post	0.0574308	0.0956935	0.600154	0.548415	0.0438233	0.1009	0.434323	0.664063	0.0135015	0.00901697	1.49734	0.134332	0.017261	0.00975171	1.77005	0.0767484
86	IDP_T1_FAST_ROIs_L_precun_cortex	0.0620588	0.100086	0.620057	0.535232	0.0522219	0.105937	0.492951	0.622057	0.0418489	0.00942584	4.4398	9.08953e-06	0.0398322	0.0102474	3.88706	0.000102087
87	IDP_T1_FAST_ROIs_R_precun_cortex	0.114295	0.0990206	1.15425	0.24842	0.0980188	0.104867	0.934696	0.349966	0.019956	0.00934307	2.13591	0.0327081	0.0206543	0.0101475	2.03542	0.041834
88	IDP_T1_FAST_ROIs_L_cuneal_cortex	0.110761	0.117655	0.9414	0.346519	0.089528	0.124677	0.718077	0.472725	0.035262	0.0111109	3.17362	0.00150953	0.0365997	0.0120526	3.03667	0.00239791
89	IDP_T1_FAST_ROIs_R_cuneal_cortex	0.13201	0.112506	1.17336	0.240675	0.0566959	0.119127	0.47593	0.634134	0.0456795	0.0105907	4.31318	1.62289e-05	0.0453107	0.0115089	3.937	8.30349e-05
90	IDP_T1_FAST_ROIs_L_front_orb_cortex	0.0472796	0.100297	0.471395	0.637367	0.0144767	0.106236	0.136269	0.891611	0.00380805	0.00944704	0.403095	0.686886	-0.0025895	0.0102732	-0.252062	0.800998
91	IDP_T1_FAST_ROIs_R_front_orb_cortex	0.104603	0.103949	1.00629	0.314295	0.0323308	0.11011	0.293623	0.769052	0.0113628	0.00978762	1.16093	0.245694	0.00909644	0.0106486	0.854241	0.392991
92	IDP_T1_FAST_ROIs_L_parahipp_gyrus_ant	0.0304338	0.107854	0.282177	0.777813	0.00431167	0.114111	0.0377848	0.96986	-0.00282193	0.0101218	-0.278797	0.780406	-0.00489199	0.0110392	-0.443147	0.657669
93	IDP_T1_FAST_ROIs_R_parahipp_gyrus_ant	-0.0417769	0.107276	-0.389433	0.696963	-0.066525	0.113404	-0.586617	0.557473	0.0190169	0.010097	1.88343	0.0596681	0.0159025	0.0109727	1.44928	0.14729
94	IDP_T1_FAST_ROIs_L_parahipp_gyrus_post	-0.124421	0.120112	-1.03587	0.300282	-0.0855328	0.127331	-0.671735	0.501767	-0.00258381	0.0113248	-0.228154	0.819531	-0.000389506	0.0123168	-0.031624	0.974772
95	IDP_T1_FAST_ROIs_R_parahipp_gyrus_post	-0.161124	0.120973	-1.3319	0.182919	-0.153071	0.128655	-1.18978	0.234159	0.0155198	0.0114215	1.35883	0.174228	0.0105877	0.0124477	0.850572	0.395027
96	IDP_T1_FAST_ROIs_L_lingual_gyrus	0.13158	0.0993298	1.32468	0.185303	0.107135	0.105216	1.01825	0.308584	0.0102439	0.00936952	1.09332	0.274276	0.00900472	0.0101695	0.885468	0.375925
97	IDP_T1_FAST_ROIs_R_lingual_gyrus	0.214275	0.0989819	2.16479	0.0304237	0.213594	0.10478	2.03849	0.0415255	0.00107251	0.00933918	0.11484	0.908574	0.000248221	0.0101386	0.0244828	0.980468
98	IDP_T1_FAST_ROIs_L_temp_fusif_cortex_ant	0.162048	0.111271	1.45633	0.145328	0.148985	0.118032	1.26224	0.20689	0.00944049	0.010476	0.901156	0.367525	0.00932991	0.0114187	0.817075	0.413904
99	IDP_T1_FAST_ROIs_R_temp_fusif_cortex_ant	0.0470958	0.1109	0.424668	0.671086	0.0344063	0.117726	0.292258	0.770095	0.00682338	0.0104542	0.652695	0.513966	0.00928491	0.0113881	0.815317	0.414909
100	IDP_T1_FAST_ROIs_L_temp_fusif_cortex_post	0.0492421	0.107468	0.458203	0.646815	0.0349228	0.114245	0.305682	0.759852	0.0234282	0.0101247	2.31397	0.0206872	0.022405	0.0110505	2.02751	0.0426355
101	IDP_T1_FAST_ROIs_R_temp_fusif_cortex_post	-0.0908504	0.106917	-0.84973	0.395492	-0.165281	0.113371	-1.45788	0.144903	0.0105148	0.0100821	1.04291	0.29701	0.0105219	0.0109698	0.959163	0.337498
102	IDP_T1_FAST_ROIs_L_temp_occ_fusif_cortex	-0.00515859	0.116952	-0.0441086	0.964819	-0.0218898	0.12401	-0.176517	0.859891	-0.00487079	0.0110301	-0.441591	0.658793	-0.00138021	0.012003	-0.114989	0.908456
103	IDP_T1_FAST_ROIs_R_temp_occ_fusif_cortex	-0.0529598	0.114383	-0.463003	0.64337	-0.00378508	0.121501	-0.0311525	0.975148	0.0130272	0.0107816	1.20829	0.226962	0.0139039	0.0117554	1.18276	0.23693
104	IDP_T1_FAST_ROIs_L_occ_fusif_gyrus	0.143851	0.114423	1.25719	0.20871	0.117163	0.120883	0.969224	0.332456	0.00544367	0.0107743	0.505247	0.613396	-0.00154261	0.0117021	-0.131823	0.895127
105	IDP_T1_FAST_ROIs_R_occ_fusif_gyrus	0.101298	0.116889	0.866612	0.386172	0.111128	0.123337	0.901013	0.367602	0.00218043	0.0110104	0.198034	0.843022	0.00634161	0.0119341	0.531388	0.595161
106	IDP_T1_FAST_ROIs_L_front_operc_cortex	0.0355391	0.115928	0.306563	0.759182	0.0278857	0.12262	0.227415	0.820105	-0.0160253	0.0108954	-1.47084	0.141362	-0.0239536	0.0118501	-2.02139	0.0432643
107	IDP_T1_FAST_ROIs_R_front_operc_cortex	0.0784235	0.120004	0.653509	0.513441	0.0625716	0.126966	0.492821	0.622149	0.00137763	0.0113133	0.121771	0.903083	-0.00341236	0.0122732	-0.278033	0.780993
108	IDP_T1_FAST_ROIs_L_cent_operc_cortex	0.0198341	0.105537	0.187935	0.850931	-0.0207428	0.111971	-0.185251	0.853035	0.00935371	0.00994536	0.94051	0.346976	0.0131412	0.0108302	1.21339	0.225009
109	IDP_T1_FAST_ROIs_R_cent_operc_cortex	-0.038954	0.105714	-0.368485	0.712518	-0.00134707	0.112174	-0.0120087	0.990419	0.00459872	0.00997009	0.461251	0.644627	0.00157758	0.010857	0.145305	0.884473
110	IDP_T1_FAST_ROIs_L_parietal_operc_cortex	0.00803034	0.11626	0.0690724	0.944933	0.00878259	0.123495	0.0711171	0.943306	0.0156247	0.0109744	1.42375	0.154548	0.0113586	0.0119407	0.951247	0.341501
111	IDP_T1_FAST_ROIs_R_parietal_operc_cortex	-0.111852	0.112475	-0.994466	0.320016	-0.10044	0.119647	-0.839466	0.401227	0.00549642	0.010609	0.518088	0.604407	0.00548273	0.0115683	0.473946	0.635548
112	IDP_T1_FAST_ROIs_L_planum_polare	0.129547	0.108729	1.19146	0.233495	0.110829	0.115313	0.961116	0.336516	0.0111816	0.0102525	1.09062	0.275463	0.0217278	0.0111553	1.94776	0.0514701
113	IDP_T1_FAST_ROIs_R_planum_polare	0.0249869	0.105397	0.237075	0.812603	0.0653662	0.111518	0.586148	0.557789	0.00857906	0.00996191	0.861187	0.389154	0.0144316	0.0107845	1.33818	0.180867
114	IDP_T1_FAST_ROIs_L_heschl_gyrus	0.143004	0.110642	1.29249	0.196211	0.111227	0.11738	0.947585	0.343362	-0.00316524	0.0104446	-0.30305	0.761857	0.00117012	0.011358	0.103022	0.917948
115	IDP_T1_FAST_ROIs_R_heschl_gyrus	-0.00419113	0.107479	-0.0389949	0.968895	0.0584697	0.11343	0.515467	0.606237	-0.0083233	0.0101115	-0.823152	0.410439	0.000872985	0.0109794	0.0795109	0.936628
116	IDP_T1_FAST_ROIs_L_planum_temporale	0.140098	0.112878	1.24115	0.214576	0.157703	0.119907	1.31521	0.188469	0.0143303	0.0106585	1.3445	0.178814	0.0149654	0.011603	1.2898	0.19715
117	IDP_T1_FAST_ROIs_R_planum_temporale	0.0226772	0.109371	0.207341	0.835747	0.107188	0.11612	0.923075	0.355989	-0.0103813	0.0103165	-1.00629	0.314299	-0.00710602	0.0112296	-0.632792	0.526883
118	IDP_T1_FAST_ROIs_L_supracalc_cortex	-0.00927038	0.11831	-0.078357	0.937545	0.0640435	0.125379	0.510801	0.609501	0.025985	0.0111439	2.33177	0.0197303	0.0264941	0.0121204	2.18591	0.028844
119	IDP_T1_FAST_ROIs_R_supracalc_cortex	0.0275498	0.116445	0.236592	0.812978	0.0808517	0.123605	0.654115	0.513052	0.028982	0.0110053	2.63347	0.00846322	0.0323037	0.0119588	2.70126	0.00691877
120	IDP_T1_FAST_ROIs_L_occ_pole	0.0387768	0.115754	0.334993	0.737636	0.0515191	0.122704	0.419865	0.674593	-0.0160697	0.0109254	-1.47086	0.141357	-0.0161868	0.0118783	-1.36272	0.172999
121	IDP_T1_FAST_ROIs_R_occ_pole	0.051197	0.110735	0.462336	0.643849	0.0761927	0.117329	0.649393	0.516098	-0.00234891	0.0104342	-0.225117	0.821892	-0.000719969	0.0113588	-0.0633844	0.949462
122	IDP_T1_FAST_ROIs_L_thalamus	-0.0728732	0.117806	-0.618585	0.536202	-0.100966	0.125237	-0.8062	0.420146	-0.0102176	0.0111244	-0.918486	0.358384	-0.0136297	0.0121255	-1.12406	0.261015
123	IDP_T1_FAST_ROIs_R_thalamus	-0.0798626	0.115147	-0.693571	0.487964	-0.095882	0.122411	-0.783276	0.433482	-0.0128646	0.0108819	-1.1822	0.237151	-0.0179506	0.0118481	-1.51506	0.129787
124	IDP_T1_FAST_ROIs_L_caudate	-0.0881545	0.119553	-0.737365	0.460915	-0.111263	0.125707	-0.885095	0.376125	-0.0437058	0.0112447	-3.88679	0.000102157	-0.0374961	0.01215	-3.08609	0.00203333
125	IDP_T1_FAST_ROIs_R_caudate	0.00512522	0.117199	0.0437309	0.96512	-0.0184629	0.122959	-0.150155	0.880645	-0.0436065	0.0110171	-3.95807	7.60201e-05	-0.039987	0.011882	-3.36534	0.000767202
126	IDP_T1_FAST_ROIs_L_putamen	-0.159884	0.122796	-1.30203	0.192932	-0.161614	0.130189	-1.24137	0.214496	-0.0460714	0.011577	-3.97958	6.94677e-05	-0.040452	0.012594	-3.21201	0.00132202
127	IDP_T1_FAST_ROIs_R_putamen	-0.0644522	0.120692	-0.53402	0.593337	-0.0851423	0.127992	-0.665217	0.505926	-0.0439833	0.0113786	-3.86545	0.000111506	-0.0388286	0.0123811	-3.13612	0.00171668
128	IDP_T1_FAST_ROIs_L_pallidum	0.0664474	0.128864	0.515639	0.606116	-0.00927595	0.136582	-0.067915	0.945855	-0.0556766	0.0121382	-4.58691	4.54693e-06	-0.0545315	0.0132121	-4.1274	3.69701e-05
129	IDP_T1_FAST_ROIs_R_pallidum	0.0443551	0.125316	0.353945	0.723386	-0.0272421	0.133005	-0.204821	0.837716	-0.0466928	0.0118	-3.95703	7.63516e-05	-0.0472871	0.0128577	-3.67773	0.000236482
130	IDP_T1_FAST_ROIs_L_hippocampus	-0.0800932	0.102064	-0.784737	0.432623	-0.118268	0.108174	-1.09331	0.274284	-0.0228595	0.00963295	-2.37305	0.0176585	-0.0205985	0.0104535	-1.97049	0.0488079
131	IDP_T1_FAST_ROIs_R_hippocampus	-0.151236	0.102973	-1.46869	0.141942	-0.177372	0.109124	-1.62542	0.104103	-0.0202571	0.00972392	-2.08323	0.0372529	-0.0217855	0.0105462	-2.06573	0.0388787
132	IDP_T1_FAST_ROIs_L_amygdala	0.0320693	0.10021	0.320021	0.748958	0.0253728	0.106321	0.238644	0.811387	-0.0102012	0.00945852	-1.07852	0.280823	-0.0105576	0.010295	-1.02551	0.305147
133	IDP_T1_FAST_ROIs_R_amygdala	-0.00814203	0.0993397	-0.0819614	0.934679	-0.000859987	0.104503	-0.00822932	0.993434	-0.00934818	0.00934217	-1.00064	0.317021	-0.0139047	0.010111	-1.3752	0.1691
134	IDP_T1_FAST_ROIs_L_ventral_striatum	-0.127138	0.108025	-1.17692	0.239249	-0.0910792	0.114349	-0.796504	0.425757	-0.0834808	0.010139	-8.2336	2.01616e-16	-0.0756607	0.0110422	-6.85199	7.68856e-12
135	IDP_T1_FAST_ROIs_R_ventral_striatum	-0.106904	0.106823	-1.00075	0.316966	-0.0612453	0.112967	-0.542151	0.587726	-0.0705064	0.0100305	-7.02919	2.19693e-12	-0.0653052	0.0109178	-5.98152	2.28225e-09
136	IDP_T1_FAST_ROIs_brain_stem	-0.163745	0.107828	-1.51857	0.128897	-0.174537	0.114059	-1.53024	0.125987	-0.0390829	0.0101881	-3.83611	0.000125678	-0.0387391	0.0110374	-3.50981	0.0004503
137	IDP_T1_FAST_ROIs_L_cerebellum_I-IV	-0.0604894	0.116151	-0.520782	0.602528	-0.0594004	0.122986	-0.482984	0.629117	-0.0790585	0.0108926	-7.25802	4.1855e-13	-0.064398	0.0118701	-5.42525	5.91505e-08
138	IDP_T1_FAST_ROIs_R_cerebellum_I-IV	0.0542339	0.115996	0.467552	0.640114	0.082843	0.122997	0.673538	0.500619	-0.0773755	0.0109147	-7.08909	1.4304e-12	-0.0635444	0.0118785	-5.34953	9.00229e-08
139	IDP_T1_FAST_ROIs_L_cerebellum_V	-0.235036	0.11056	-2.12587	0.0335342	-0.245134	0.117098	-2.09341	0.0363358	-0.0437067	0.0103929	-4.20544	2.62588e-05	-0.0398041	0.0113206	-3.51609	0.000439784
140	IDP_T1_FAST_ROIs_R_cerebellum_V	-0.216006	0.109466	-1.97326	0.0484886	-0.213107	0.115799	-1.84032	0.065749	-0.0580529	0.010297	-5.63782	1.7634e-08	-0.0515876	0.011191	-4.60972	4.07938e-06
141	IDP_T1_FAST_ROIs_L_cerebellum_VI	-0.132981	0.101504	-1.3101	0.190188	-0.124696	0.107526	-1.15969	0.246202	-0.0431047	0.00955679	-4.51037	6.53658e-06	-0.0361762	0.0104019	-3.47783	0.000507531
142	IDP_T1_FAST_ROIs_V_cerebellum_VI	-0.198127	0.122436	-1.61821	0.105644	-0.225959	0.1299	-1.73949	0.0819782	-0.0320268	0.0115272	-2.77837	0.00547219	-0.0346712	0.0125707	-2.7581	0.00582384
143	IDP_T1_FAST_ROIs_R_cerebellum_VI	-0.155415	0.102072	-1.52261	0.127884	-0.152861	0.108186	-1.41295	0.157699	-0.0441622	0.00960532	-4.59767	4.31865e-06	-0.0399213	0.0104643	-3.81499	0.000136965
144	IDP_T1_FAST_ROIs_L_cerebellum_crus_I	-0.0448621	0.113434	-0.395492	0.692487	-0.0412474	0.120329	-0.342787	0.731765	-0.0253374	0.0106993	-2.36814	0.0178944	-0.0226196	0.011643	-1.94276	0.0520711
145	IDP_T1_FAST_ROIs_V_cerebellum_crus_I	0.0483294	0.132661	0.364308	0.715635	0.0350909	0.140931	0.248994	0.80337	0.00452334	0.0125035	0.361767	0.717533	0.0063418	0.0136186	0.465673	0.641459
146	IDP_T1_FAST_ROIs_R_cerebellum_crus_I	-0.00413515	0.109959	-0.0376064	0.970002	-0.0042467	0.116514	-0.0364481	0.970926	-0.0236584	0.0103605	-2.28353	0.0224179	-0.0224059	0.0112731	-1.98755	0.046887
147	IDP_T1_FAST_ROIs_L_cerebellum_crus_II	-0.251843	0.11538	-2.18272	0.0290754	-0.195044	0.122028	-1.59836	0.109994	-0.00939131	0.0108726	-0.863759	0.387739	0.00154926	0.0118046	0.131242	0.895586
148	IDP_T1_FAST_ROIs_V_cerebellum_crus_II	-0.326796	0.127224	-2.56866	0.0102212	-0.421782	0.134617	-3.13321	0.00173378	-0.00827197	0.0119804	-0.690461	0.489918	-0.00223317	0.0130294	-0.171395	0.863916
149	IDP_T1_FAST_ROIs_R_cerebellum_crus_II	-0.184109	0.116638	-1.57847	0.114484	-0.183183	0.123605	-1.482	0.138371	-0.0213168	0.0109923	-1.93925	0.0524952	-0.012791	0.0119627	-1.06924	0.284984
150	IDP_T1_FAST_ROIs_L_cerebellum_VIIb	-0.313036	0.108775	-2.87784	0.00401116	-0.258887	0.11511	-2.24904	0.0245306	-0.0324673	0.010236	-3.17186	0.00151872	-0.0255959	0.0111309	-2.29954	0.021494
151	IDP_T1_FAST_ROIs_V_cerebellum_VIIb	-0.253241	0.12256	-2.06625	0.0388259	-0.281971	0.129378	-2.17944	0.0293208	-0.0501998	0.0115006	-4.36497	1.2827e-05	-0.0455772	0.0125104	-3.64315	0.000270608
152	IDP_T1_FAST_ROIs_R_cerebellum_VIIb	-0.286155	0.109684	-2.60891	0.00909446	-0.27462	0.116111	-2.36515	0.0180404	-0.0355322	0.0103231	-3.44201	0.000579499	-0.0298401	0.0112315	-2.65682	0.00789992
153	IDP_T1_FAST_ROIs_L_cerebellum_VIIIa	-0.283202	0.100997	-2.80407	0.00505435	-0.25373	0.106827	-2.37515	0.0175597	-0.031615	0.0095005	-3.32772	0.000878383	-0.0308837	0.0103354	-2.98816	0.00281306
154	IDP_T1_FAST_ROIs_V_cerebellum_VIIIa	-0.215635	0.109471	-1.96979	0.0488852	-0.249617	0.115887	-2.15397	0.0312649	-0.0482703	0.0102926	-4.68983	2.76636e-06	-0.0407992	0.0112066	-3.64065	0.000273247
155	IDP_T1_FAST_ROIs_R_cerebellum_VIIIa	-0.24986	0.100549	-2.48496	0.0129702	-0.225109	0.106561	-2.11249	0.034668	-0.0336335	0.00948696	-3.54524	0.000393843	-0.0321701	0.0103079	-3.12091	0.00180776
156	IDP_T1_FAST_ROIs_L_cerebellum_VIIIb	-0.176955	0.106134	-1.66729	0.0954834	-0.154856	0.11267	-1.37443	0.169338	-0.0351111	0.0100108	-3.50732	0.00045441	-0.0403936	0.0108961	-3.70715	0.000210674
157	IDP_T1_FAST_ROIs_V_cerebellum_VIIIb	-0.185854	0.114307	-1.62593	0.103991	-0.207192	0.120936	-1.71324	0.0866974	-0.0642256	0.0107341	-5.98331	2.25274e-09	-0.0588224	0.0116903	-5.03173	4.94077e-07
158	IDP_T1_FAST_ROIs_R_cerebellum_VIIIb	-0.186878	0.104604	-1.78652	0.0740396	-0.156214	0.111215	-1.40462	0.160165	-0.0327071	0.00987781	-3.31116	0.000932	-0.0397804	0.010756	-3.69845	0.000218016
159	IDP_T1_FAST_ROIs_L_cerebellum_IX	-0.160146	0.114248	-1.40174	0.161018	-0.146536	0.121459	-1.20646	0.227666	-0.0502853	0.0107873	-4.66154	3.17434e-06	-0.0463301	0.011741	-3.946	7.99821e-05
160	IDP_T1_FAST_ROIs_V_cerebellum_IX	-0.0474434	0.112946	-0.420056	0.674452	-0.0198334	0.120043	-0.16522	0.868774	-0.0516763	0.0106449	-4.85456	1.22265e-06	-0.0412928	0.0116107	-3.55643	0.000377566
161	IDP_T1_FAST_ROIs_R_cerebellum_IX	-0.180494	0.114342	-1.57854	0.114467	-0.144981	0.121534	-1.19293	0.232925	-0.0530161	0.0107917	-4.91266	9.11092e-07	-0.0477311	0.0117511	-4.06183	4.90411e-05
162	IDP_T1_FAST_ROIs_L_cerebellum_X	-0.0997293	0.116658	-0.854887	0.392631	-0.0859575	0.123703	-0.694868	0.487153	-0.00714125	0.0109963	-0.649422	0.516079	-0.0196795	0.0119697	-1.6441	0.100185
163	IDP_T1_FAST_ROIs_V_cerebellum_X	-0.219648	0.120434	-1.82381	0.0682053	-0.206851	0.127217	-1.62597	0.103986	-0.0856964	0.0113186	-7.57129	3.98281e-14	-0.0669514	0.0122906	-5.44737	5.2265e-08
164	IDP_T1_FAST_ROIs_R_cerebellum_X	-0.0191191	0.115255	-0.165885	0.86825	-0.0554722	0.121736	-0.455676	0.648632	0.00461229	0.0108659	0.424475	0.671228	-0.0113497	0.0117763	-0.963772	0.335182
165	aseg_global_volume_BrainSeg	-0.0218685	0.0498886	-0.438347	0.661143	-3.11043e-05	0.0524701	-0.000592801	0.999527	-0.0176398	0.00467215	-3.77553	0.000160486	-0.0154492	0.00507298	-3.04539	0.00232953
166	aseg_global_volume_BrainSegNotVent	-0.0584044	0.0525112	-1.11223	0.266063	-0.0356425	0.0552419	-0.645208	0.518806	-0.0187757	0.0049233	-3.81365	0.000137659	-0.0172447	0.00534217	-3.22804	0.00125024
167	aseg_global_volume_BrainSegNotVentSurf	-0.0643153	0.0515194	-1.24837	0.21192	-0.0403662	0.0542183	-0.744512	0.456584	-0.0187197	0.00482949	-3.87612	0.000106735	-0.0173618	0.00524225	-3.31189	0.000929792
168	aseg_global_volume_SubCortGray	-0.0834599	0.0779142	-1.07118	0.284112	-0.101078	0.0825761	-1.22405	0.220959	-0.0272323	0.00734272	-3.70875	0.000209282	-0.0242593	0.0079809	-3.03967	0.00237415
169	aseg_global_volume_TotalGray	0.0401604	0.056999	0.70458	0.481086	0.0421845	0.059938	0.703802	0.481571	-0.00269388	0.00534764	-0.503752	0.614445	-0.000484864	0.00579768	-0.0836308	0.933352
170	aseg_global_volume_SupraTentorial	-0.00634942	0.0515516	-0.123166	0.901978	0.0167268	0.054346	0.307783	0.758253	-0.0142814	0.00483542	-2.95349	0.00314851	-0.0127443	0.00525462	-2.42536	0.0153098
171	aseg_global_volume_SupraTentorialNotVent	-0.0456255	0.0541713	-0.842245	0.399668	-0.0210791	0.0571117	-0.369086	0.712071	-0.0151553	0.00508615	-2.97972	0.00289122	-0.014343	0.00552315	-2.59688	0.00942042
172	aseg_global_volume_EstimatedTotalIntraCranial	0.0545754	0.0459256	1.18835	0.234721	0.0505168	0.0488984	1.0331	0.301581	0.00323032	0.00431918	0.747901	0.454535	-0.000339063	0.00470067	-0.0721307	0.942499
173	aseg_global_volume_VentricleChoroid	0.285722	0.10758	2.65591	0.00791986	0.271432	0.114165	2.37753	0.0174464	0.00784681	0.010141	0.773772	0.439082	0.0122114	0.0110472	1.10538	0.269021
174	aseg_global_volume_3rd-Ventricle	0.0577992	0.102638	0.563139	0.573351	0.0769328	0.108865	0.706682	0.47978	0.00658045	0.00968184	0.679669	0.496728	0.0118609	0.0105344	1.12592	0.260226
175	aseg_global_volume_4th-Ventricle	0.127888	0.121991	1.04834	0.294503	0.169496	0.129306	1.31081	0.18995	0.0334025	0.0114847	2.90844	0.00363946	0.0418434	0.0124978	3.34806	0.000816647
176	aseg_global_volume_5th-Ventricle	0.00760854	0.0466706	0.163027	0.8705	-0.0353926	0.0498071	-0.710594	0.477351	0.00965592	0.00443949	2.175	0.0296504	0.00940005	0.00483168	1.9455	0.051741
177	aseg_global_volume_Brain-Stem	-0.276724	0.094828	-2.91816	0.00352756	-0.272402	0.100317	-2.71542	0.00662979	-0.0566912	0.00891499	-6.35909	2.10775e-10	-0.0558834	0.00968368	-5.77089	8.10729e-09
178	aseg_global_volume_CSF	0.167265	0.114197	1.4647	0.143029	0.17301	0.121052	1.42922	0.15297	0.0301379	0.0107765	2.79664	0.00517241	0.0266153	0.0117138	2.27213	0.0230989
179	aseg_global_volume_WM-hypointensities	0.0504876	0.109525	0.460968	0.64483	-0.017948	0.114937	-0.156155	0.875914	0.000177173	0.0103169	0.0171731	0.986299	-0.00399763	0.0111197	-0.359509	0.719221
180	aseg_global_volume_non-WM-hypointensities	-0.0271386	0.0423223	-0.641235	0.521382	-0.0187114	0.0450634	-0.415223	0.677987	-0.00406917	0.00402911	-1.00994	0.312544	-0.00390139	0.0043651	-0.893768	0.371466
181	aseg_global_volume_Optic-Chiasm	0.026784	0.113453	0.23608	0.813375	0.0558046	0.120143	0.464485	0.64231	-0.00280731	0.0107189	-0.261904	0.793401	-0.00163167	0.0116288	-0.140312	0.888416
182	aseg_global_volume_CC-Posterior	-0.0497017	0.120878	-0.411172	0.680954	-0.025039	0.128222	-0.195279	0.845179	-0.0171762	0.0113967	-1.50712	0.131808	-0.0238552	0.0124055	-1.92295	0.0545136
183	aseg_global_volume_CC-Mid-Posterior	-0.30202	0.125049	-2.41521	0.0157411	-0.216815	0.133106	-1.62889	0.103365	-0.018282	0.011812	-1.54774	0.121712	-0.0170282	0.0128765	-1.32242	0.186057
184	aseg_global_volume_CC-Central	-0.241011	0.126725	-1.90184	0.0572163	-0.165002	0.134686	-1.22509	0.22057	0.000628465	0.0119422	0.0526257	0.958031	-0.00803506	0.0130318	-0.616574	0.537529
185	aseg_global_volume_CC-Mid-Anterior	-0.174362	0.12196	-1.42966	0.15284	-0.122375	0.129082	-0.948039	0.343131	0.00187779	0.0114891	0.16344	0.870175	-0.00631807	0.0124946	-0.505665	0.613102
186	aseg_global_volume_CC-Anterior	-0.204714	0.118607	-1.72598	0.0843764	-0.201489	0.125357	-1.60732	0.108013	0.0112298	0.0111579	1.00645	0.314223	0.00528907	0.0121317	0.435972	0.662866
187	aseg_global_volume-ratio_BrainSegVol-to-eTIV	-0.0871441	0.119751	-0.727708	0.466806	-0.00756833	0.12583	-0.0601474	0.952039	-0.0485911	0.0112655	-4.31327	1.62219e-05	-0.0348127	0.0121549	-2.86409	0.00419031
188	aseg_global_volume-ratio_MaskVol-to-eTIV	-0.000365437	0.129179	-0.00282893	0.997743	0.09358	0.136826	0.683937	0.49403	0.00675427	0.0121817	0.554459	0.579275	0.00368324	0.0132202	0.278606	0.780553
189	aseg_lh_volume_Cortex	0.111617	0.0669734	1.66659	0.0956217	0.11711	0.0705204	1.66066	0.0968114	0.00850485	0.00628869	1.35241	0.176273	0.00921823	0.00681836	1.35197	0.176413
190	aseg_lh_volume_CerebralWhiteMatter	-0.152031	0.0690845	-2.20066	0.0277791	-0.107263	0.0733857	-1.46164	0.143871	-0.0299017	0.00650143	-4.59926	4.28606e-06	-0.0303496	0.00709313	-4.27873	1.89615e-05
191	aseg_lh_volume_Lateral-Ventricle	0.304681	0.109816	2.77447	0.00553765	0.287542	0.116621	2.46561	0.0136936	0.0090248	0.0103574	0.871338	0.383588	0.0130321	0.0112865	1.15467	0.248252
192	aseg_lh_volume_Inf-Lat-Vent	0.125095	0.111645	1.12047	0.262537	0.139252	0.118144	1.17867	0.238557	-0.012069	0.0105161	-1.14768	0.251126	-0.00609166	0.0114311	-0.5329	0.594114
193	aseg_lh_volume_Cerebellum-White-Matter	-0.131937	0.108527	-1.21571	0.22412	-0.101469	0.114688	-0.884739	0.376318	-0.0613486	0.0101777	-6.02774	1.71456e-09	-0.0526109	0.0110734	-4.75111	2.0497e-06
194	aseg_lh_volume_Cerebellum-Cortex	-0.151805	0.0993407	-1.52812	0.126508	-0.150953	0.105257	-1.43414	0.151563	-0.02958	0.00934178	-3.16642	0.00154736	-0.0263342	0.0101762	-2.58782	0.00967166
195	aseg_lh_volume_Thalamus-Proper	-0.0985193	0.0919997	-1.07087	0.284252	-0.085277	0.0975879	-0.873848	0.382221	-0.0102446	0.00867001	-1.18161	0.237385	-0.012751	0.00943914	-1.35087	0.176766
196	aseg_lh_volume_Caudate	0.0373412	0.11275	0.331185	0.740511	0.0114899	0.119074	0.0964935	0.92313	-0.0250474	0.0106192	-2.3587	0.0183561	-0.0157668	0.0115041	-1.37054	0.170549
197	aseg_lh_volume_Putamen	-0.179148	0.104648	-1.71191	0.0869388	-0.222596	0.111097	-2.00362	0.045136	-0.0218603	0.00987862	-2.21289	0.0269252	-0.013443	0.0107372	-1.252	0.210599
198	aseg_lh_volume_Pallidum	-0.209033	0.104693	-1.99662	0.0458888	-0.236394	0.110904	-2.13151	0.03307	-0.0470035	0.00984729	-4.77325	1.83552e-06	-0.0409588	0.0107234	-3.81956	0.000134457
199	aseg_lh_volume_Hippocampus	-0.00940148	0.101567	-0.0925645	0.926251	-0.0356314	0.107919	-0.330167	0.74128	-0.0145069	0.00959812	-1.51143	0.130707	-0.0134649	0.0104358	-1.29027	0.196986
200	aseg_lh_volume_Amygdala	0.00798024	0.103534	0.0770784	0.938562	-0.00581003	0.109325	-0.0531444	0.957618	-0.000364301	0.00972195	-0.037472	0.970109	0.00357576	0.0105607	0.338593	0.734923
201	aseg_lh_volume_Accumbens-area	-0.070294	0.106905	-0.657535	0.51085	-0.043744	0.113205	-0.386413	0.699198	-0.0430634	0.0100648	-4.27862	1.89603e-05	-0.0381363	0.0109499	-3.4828	0.000498202
202	aseg_lh_volume_VentralDC	-0.145352	0.0895415	-1.62329	0.104554	-0.145447	0.0944448	-1.54002	0.123584	-0.0427109	0.00841267	-5.07697	3.89603e-07	-0.0389352	0.00912839	-4.26528	2.01386e-05
203	aseg_lh_volume_vessel	-0.0183518	0.133057	-0.137924	0.890303	0.0696057	0.141227	0.492863	0.622119	-0.00443027	0.0125506	-0.352993	0.7241	-0.000996378	0.013668	-0.0728986	0.941888
204	aseg_lh_volume_choroid-plexus	0.190558	0.106675	1.78635	0.0740678	0.204388	0.113201	1.80553	0.0710208	0.0031325	0.0100577	0.311453	0.755462	0.000487082	0.0109544	0.0444644	0.964535
205	aseg_lh_number_HolesBeforeFixing	-0.0235785	0.106293	-0.221825	0.824454	-0.0376002	0.112391	-0.334548	0.737973	0.0130106	0.00999256	1.30203	0.192932	0.0160089	0.0108701	1.47275	0.140849
206	aseg_rh_volume_Cortex	0.0753014	0.0671053	1.12214	0.261827	0.0795395	0.0707413	1.12437	0.260881	0.00366323	0.00630298	0.58119	0.561124	0.00660072	0.00684308	0.964582	0.334776
207	aseg_rh_volume_CerebralWhiteMatter	-0.172471	0.0689333	-2.502	0.0123626	-0.132653	0.0731583	-1.81323	0.0698244	-0.0297453	0.00648789	-4.58475	4.5941e-06	-0.0303166	0.00707242	-4.2866	1.83039e-05
208	aseg_rh_volume_Lateral-Ventricle	0.264913	0.108841	2.43395	0.0149495	0.250625	0.115438	2.17108	0.0299474	0.00631789	0.0102568	0.615973	0.537924	0.0112642	0.0111694	1.00849	0.313244
209	aseg_rh_volume_Inf-Lat-Vent	0.124785	0.116652	1.06972	0.284768	0.142333	0.123513	1.15237	0.249194	-0.000643998	0.0110253	-0.0584109	0.953422	0.00620344	0.0119573	0.518797	0.603913
210	aseg_rh_volume_Cerebellum-White-Matter	-0.14073	0.114222	-1.23207	0.217948	-0.0963212	0.12077	-0.797556	0.425146	-0.0574293	0.0107111	-5.36165	8.40893e-08	-0.0474268	0.0116656	-4.06552	4.82728e-05
211	aseg_rh_volume_Cerebellum-Cortex	-0.179459	0.0976708	-1.83738	0.0661778	-0.190712	0.103445	-1.8436	0.0652693	-0.0225234	0.00918834	-2.4513	0.0142492	-0.0213671	0.0100024	-2.13619	0.0326871
212	aseg_rh_volume_Thalamus-Proper	-0.0558811	0.0890508	-0.62752	0.530331	-0.0460851	0.0945689	-0.487318	0.626043	-0.0146519	0.0083961	-1.74508	0.0809974	-0.0171752	0.00914257	-1.8786	0.0603266
213	aseg_rh_volume_Caudate	0.16392	0.109787	1.49308	0.135443	0.124145	0.115758	1.07245	0.28354	-0.0252848	0.0103321	-2.4472	0.0144121	-0.019416	0.0111853	-1.73585	0.0826189
214	aseg_rh_volume_Putamen	-0.116742	0.105873	-1.10267	0.270193	-0.146905	0.112572	-1.30498	0.191927	-0.0143689	0.0100019	-1.43662	0.150854	-0.00697791	0.010886	-0.640997	0.521539
215	aseg_rh_volume_Pallidum	-0.151091	0.103354	-1.46189	0.143798	-0.139876	0.109469	-1.27776	0.201361	-0.0396084	0.00972213	-4.07404	4.65196e-05	-0.0394089	0.0105862	-3.72266	0.00019816
216	aseg_rh_volume_Hippocampus	-0.110639	0.100522	-1.10065	0.271072	-0.134146	0.106499	-1.2596	0.207842	-0.0068045	0.00948997	-0.71702	0.473377	-0.00516237	0.0102979	-0.501305	0.616167
217	aseg_rh_volume_Amygdala	0.0558744	0.099264	0.562887	0.573522	0.0438368	0.104924	0.417794	0.676106	0.00731813	0.00933235	0.784167	0.432959	0.00968724	0.0101518	0.954241	0.339984
218	aseg_rh_volume_Accumbens-area	-0.0178134	0.108816	-0.163702	0.869968	-0.0120967	0.115074	-0.105121	0.916282	-0.0300669	0.0102451	-2.93476	0.00334476	-0.0301745	0.0111324	-2.71051	0.00672878
219	aseg_rh_volume_VentralDC	-0.195216	0.0898091	-2.17367	0.0297491	-0.177012	0.0948267	-1.86669	0.0619729	-0.0376494	0.00843459	-4.46369	8.13401e-06	-0.039675	0.00916413	-4.32938	1.50906e-05
220	aseg_rh_volume_vessel	-0.14323	0.133051	-1.0765	0.281724	-0.136558	0.140437	-0.972381	0.330883	-0.0161948	0.0124717	-1.29853	0.194132	-0.013901	0.0135791	-1.0237	0.305999
221	aseg_rh_volume_choroid-plexus	0.0969622	0.103232	0.939268	0.347612	0.113446	0.109046	1.04035	0.298201	0.00659221	0.00972555	0.677824	0.497897	0.00307699	0.0105498	0.291662	0.77055
222	aseg_rh_number_HolesBeforeFixing	-0.02885	0.107874	-0.267442	0.789133	-0.0739557	0.114098	-0.648175	0.516886	0.0210666	0.0101433	2.0769	0.0378329	0.0195487	0.0110291	1.77246	0.0763467
223	AmygNuclei_lh_volume_Lateral-nucleus	0.0236741	0.101539	0.233152	0.815648	-0.0207877	0.107392	-0.193569	0.846517	-0.0150149	0.0095692	-1.56909	0.116655	-0.0142655	0.0103879	-1.37328	0.169695
224	AmygNuclei_lh_volume_Basal-nucleus	0.0339685	0.102222	0.3323	0.739669	-0.0291906	0.108121	-0.269981	0.78718	-0.014984	0.00964007	-1.55435	0.120129	-0.0139263	0.0104589	-1.33152	0.183046
225	AmygNuclei_lh_volume_Accessory-Basal-nucleus	-0.00257144	0.105447	-0.024386	0.980545	-0.0566019	0.111794	-0.506303	0.612654	-0.012287	0.00995743	-1.23396	0.217245	-0.0140028	0.0108116	-1.29516	0.195292
226	AmygNuclei_lh_volume_Anterior-amygdaloid-area-AAA	-0.0621514	0.119233	-0.521262	0.602194	-0.0708683	0.126671	-0.559465	0.575856	-0.00534722	0.0112735	-0.474319	0.635281	-0.00316111	0.0122608	-0.257824	0.796548
227	AmygNuclei_lh_volume_Central-nucleus	-0.00566055	0.123433	-0.0458592	0.963423	-0.0497203	0.130282	-0.381637	0.702738	-0.00335625	0.0116234	-0.288749	0.772779	-0.00267003	0.0126169	-0.211623	0.832405
228	AmygNuclei_lh_volume_Medial-nucleus	0.0295285	0.132837	0.222291	0.824091	0.0786992	0.141094	0.557778	0.577008	0.00512733	0.0125388	0.408917	0.682609	-0.00481069	0.0136462	-0.352529	0.724449
229	AmygNuclei_lh_volume_Cortical-nucleus	0.0281126	0.124292	0.226182	0.821063	0.0545126	0.13179	0.413632	0.679152	0.00436651	0.0117224	0.372494	0.709532	-0.000355861	0.0127488	-0.0279133	0.977732
230	AmygNuclei_lh_volume_Corticoamygdaloid-transitio	0.0191862	0.111908	0.171446	0.863876	-0.0413735	0.11883	-0.348174	0.727716	-0.0149367	0.010573	-1.41272	0.157765	-0.0166909	0.0114989	-1.45152	0.146665
231	AmygNuclei_lh_volume_Paralaminar-nucleus	0.0587706	0.103836	0.565995	0.571407	0.0144791	0.109869	0.131784	0.895157	-0.00653688	0.00978937	-0.667752	0.504305	-0.00457063	0.0106287	-0.430025	0.667186
232	AmygNuclei_lh_volume_Whole-amygdala	0.0198313	0.099661	0.198987	0.842276	-0.0333328	0.105447	-0.316109	0.751926	-0.014226	0.00940105	-1.51324	0.130247	-0.0146211	0.0102001	-1.43342	0.151766
233	AmygNuclei_rh_volume_Lateral-nucleus	-0.0168533	0.0987406	-0.170682	0.864477	-0.0435201	0.10426	-0.41742	0.676379	-0.0120871	0.00930008	-1.29968	0.193738	-0.0119894	0.0100904	-1.1882	0.23478
234	AmygNuclei_rh_volume_Basal-nucleus	0.0710067	0.10059	0.705902	0.480263	0.0354356	0.106728	0.332018	0.739882	-0.0126827	0.00949227	-1.33611	0.181541	-0.0113371	0.0103283	-1.09767	0.272373
235	AmygNuclei_rh_volume_Accessory-Basal-nucleus	0.079083	0.105037	0.752904	0.451523	0.0319101	0.11144	0.286343	0.774621	-0.0117473	0.00991858	-1.18438	0.236289	-0.0158941	0.0107838	-1.47389	0.140541
236	AmygNuclei_rh_volume_Anterior-amygdaloid-area-AAA	0.0568933	0.114757	0.495771	0.620065	0.0438693	0.121776	0.360247	0.71867	-0.000150193	0.0108395	-0.013856	0.988945	0.00387768	0.011785	0.329035	0.742136
237	AmygNuclei_rh_volume_Central-nucleus	0.0118945	0.12431	0.0956843	0.923773	-0.038146	0.131644	-0.289766	0.772001	-0.00442911	0.0117054	-0.378383	0.705153	-0.0132515	0.0127346	-1.04059	0.298088
238	AmygNuclei_rh_volume_Medial-nucleus	-0.027587	0.129549	-0.212947	0.831372	-0.0437926	0.137536	-0.318408	0.750181	0.0225858	0.0122051	1.85051	0.0642654	0.00937446	0.0132965	0.705033	0.480805
239	AmygNuclei_rh_volume_Cortical-nucleus	-0.0414746	0.119327	-0.347572	0.728167	-0.0509796	0.127004	-0.4014	0.688133	0.00964081	0.0112664	0.855715	0.392174	0.00426499	0.0122858	0.347147	0.728487
240	AmygNuclei_rh_volume_Corticoamygdaloid-transitio	0.0354527	0.111459	0.318078	0.750431	0.00974422	0.118278	0.0823839	0.934343	-0.0192026	0.0105331	-1.82308	0.0683177	-0.0204692	0.0114542	-1.78704	0.0739595
241	AmygNuclei_rh_volume_Paralaminar-nucleus	0.00927738	0.101957	0.0909935	0.927499	0.00406714	0.10852	0.0374783	0.970104	-0.00512948	0.00963066	-0.53262	0.594307	-0.00103126	0.0104977	-0.0982369	0.921746
242	AmygNuclei_rh_volume_Whole-amygdala	0.0335112	0.0980689	0.34171	0.732575	-0.00235667	0.103813	-0.022701	0.981889	-0.0119304	0.00925214	-1.28947	0.197261	-0.0132536	0.0100486	-1.31895	0.187215
243	HippSubfield_lh_volume_Hippocampal-tail	-0.0763237	0.112668	-0.677422	0.498151	-0.0876939	0.119345	-0.734793	0.462482	-0.0104174	0.0106163	-0.981258	0.326487	-0.0100096	0.0115486	-0.866735	0.386107
244	HippSubfield_lh_volume_subiculum-body	0.0138195	0.110782	0.124745	0.900728	0.00198099	0.116912	0.0169443	0.986481	-0.0211019	0.010404	-2.02825	0.042558	-0.0167303	0.0112958	-1.4811	0.138609
245	HippSubfield_lh_volume_CA1-body	-0.0852997	0.123348	-0.691538	0.489241	-0.0783907	0.131214	-0.597427	0.550235	-0.000705559	0.0116442	-0.0605933	0.951684	-0.00264042	0.0126886	-0.208095	0.835159
246	HippSubfield_lh_volume_subiculum-head	0.0259658	0.114821	0.226141	0.821095	0.0232101	0.121572	0.190916	0.848595	-0.0191962	0.0108315	-1.77225	0.0763795	-0.0126492	0.0117468	-1.07683	0.281581
247	HippSubfield_lh_volume_hippocampal-fissure	-0.174844	0.120874	-1.4465	0.148064	-0.217392	0.127755	-1.70164	0.0888527	-0.00673051	0.0113914	-0.590843	0.554638	-0.00355793	0.012361	-0.287835	0.773479
248	HippSubfield_lh_volume_presubiculum-head	0.0585093	0.109188	0.535857	0.592067	0.0560777	0.115375	0.486046	0.626945	-0.00784164	0.0102899	-0.762071	0.446033	-0.0059879	0.0111505	-0.537006	0.591274
249	HippSubfield_lh_volume_CA1-head	0.0499665	0.104852	0.476541	0.633698	0.0466654	0.11131	0.419237	0.675052	-0.00523321	0.00991168	-0.527984	0.597521	-0.000652176	0.0107607	-0.0606072	0.951673
250	HippSubfield_lh_volume_presubiculum-body	0.0505641	0.110555	0.457366	0.647416	0.0707086	0.1169	0.604864	0.545282	-0.00823809	0.0104028	-0.791911	0.428429	-0.00809698	0.0113022	-0.716404	0.473758
251	HippSubfield_lh_volume_parasubiculum	0.034859	0.123301	0.282716	0.7774	0.0143975	0.130322	0.110476	0.912034	-0.00711238	0.0116112	-0.612547	0.540188	-0.0090639	0.0126069	-0.718961	0.472181
252	HippSubfield_lh_volume_molecular-layer-HP-head	-0.0210486	0.111432	-0.188892	0.850181	-0.043666	0.117905	-0.370348	0.71113	-0.0186389	0.0105031	-1.77461	0.0759896	-0.0202696	0.0113889	-1.77978	0.0751415
253	HippSubfield_lh_volume_molecular-layer-HP-body	-0.192325	0.116279	-1.654	0.0981544	-0.156065	0.122994	-1.26888	0.20451	-0.0159809	0.0109484	-1.45965	0.144413	-0.0121902	0.0118919	-1.02509	0.305346
254	HippSubfield_lh_volume_GC-ML-DG-head	0.0336665	0.102788	0.327532	0.743271	0.00274037	0.109166	0.0251028	0.979973	-0.00181984	0.00970812	-0.187455	0.851307	-0.00211487	0.0105651	-0.200175	0.841347
255	HippSubfield_lh_volume_CA3-body	-0.0917218	0.119422	-0.76805	0.442473	-0.10038	0.127135	-0.789554	0.429806	0.00101811	0.0112761	0.0902892	0.928059	-0.00408846	0.0122945	-0.332544	0.739485
256	HippSubfield_lh_volume_GC-ML-DG-body	-0.114123	0.106227	-1.07433	0.282698	-0.154456	0.112462	-1.3734	0.169656	-0.0127536	0.00999761	-1.27566	0.202101	-0.0179028	0.0108613	-1.6483	0.0993204
257	HippSubfield_lh_volume_CA4-head	0.00357615	0.103139	0.0346731	0.972341	-0.0403703	0.109603	-0.368332	0.712633	-0.00541043	0.0097427	-0.555331	0.578679	-0.00510054	0.0106067	-0.480877	0.630614
258	HippSubfield_lh_volume_CA4-body	-0.08972	0.111542	-0.804364	0.421203	-0.124781	0.118157	-1.05606	0.290963	-0.011323	0.0105145	-1.07689	0.28155	-0.0158735	0.0114186	-1.39014	0.164516
259	HippSubfield_lh_volume_fimbria	0.143286	0.116257	1.23249	0.21779	0.0902831	0.122965	0.734218	0.462832	-0.00299733	0.0109458	-0.273834	0.784217	0.00188663	0.0118816	0.158786	0.87384
260	HippSubfield_lh_volume_CA3-head	0.0767096	0.107363	0.714489	0.474939	0.0503503	0.11419	0.440935	0.659269	-0.000230594	0.0101263	-0.0227719	0.981833	-0.00107896	0.0110498	-0.0976451	0.922216
261	HippSubfield_lh_volume_HATA	0.0809521	0.118425	0.683573	0.494258	0.0786789	0.125759	0.625634	0.531568	0.00309501	0.0111867	0.276668	0.78204	0.00618013	0.0121703	0.507804	0.611602
262	HippSubfield_lh_volume_Whole-hippocampal-body	-0.0691474	0.100487	-0.688126	0.491386	-0.0752146	0.106416	-0.706796	0.479709	-0.0139803	0.00947076	-1.47615	0.139931	-0.0136354	0.0102803	-1.32636	0.18475
263	HippSubfield_lh_volume_Whole-hippocampal-head	0.0376295	0.0985485	0.381838	0.702589	0.0207671	0.104532	0.198667	0.842527	-0.0104264	0.00930805	-1.12015	0.262674	-0.00801657	0.0101044	-0.793372	0.427579
264	HippSubfield_lh_volume_Whole-hippocampus	-0.0182687	0.095732	-0.190832	0.848661	-0.0321087	0.101481	-0.316402	0.751703	-0.0129164	0.00903751	-1.4292	0.152975	-0.0113955	0.00980682	-1.162	0.245262
265	HippSubfield_rh_volume_Hippocampal-tail	-0.0973682	0.111771	-0.871138	0.383696	-0.0857571	0.118351	-0.724599	0.468714	-0.0166824	0.0105474	-1.58166	0.113755	-0.0213624	0.0114476	-1.86611	0.0620532
266	HippSubfield_rh_volume_subiculum-body	-0.108714	0.108911	-0.998192	0.318207	-0.0811053	0.115116	-0.704554	0.481104	-0.0170474	0.0102704	-1.65985	0.0969719	-0.0122107	0.0111343	-1.09667	0.272809
267	HippSubfield_rh_volume_CA1-body	-0.123461	0.120695	-1.02292	0.306368	-0.109666	0.128198	-0.855439	0.392327	0.0182832	0.0113833	1.60614	0.10827	0.0184761	0.0124084	1.489	0.136518
268	HippSubfield_rh_volume_subiculum-head	-0.0551353	0.113839	-0.484329	0.628161	-0.0992143	0.120914	-0.820539	0.411927	-0.00671771	0.010755	-0.624613	0.532238	0.00242928	0.0116923	0.207767	0.835415
269	HippSubfield_rh_volume_hippocampal-fissure	-0.207633	0.119213	-1.74171	0.0815856	-0.230706	0.126832	-1.81898	0.0689419	-0.00674204	0.0112828	-0.597548	0.550154	-0.0113125	0.0122649	-0.922353	0.356366
270	HippSubfield_rh_volume_presubiculum-head	-0.0976352	0.108145	-0.902816	0.366641	-0.13253	0.114886	-1.15358	0.248697	-0.000439006	0.0102201	-0.042955	0.965738	0.00405842	0.01111	0.365293	0.7149
271	HippSubfield_rh_volume_CA1-head	-0.0201389	0.103676	-0.194249	0.845984	-0.0651736	0.110142	-0.591725	0.554048	-0.000254605	0.00979105	-0.0260038	0.979255	0.0054507	0.0106471	0.511944	0.608701
272	HippSubfield_rh_volume_presubiculum-body	0.0175103	0.108973	0.160684	0.872345	0.0131359	0.115407	0.113822	0.909381	-0.0260588	0.0102816	-2.53451	0.0112739	-0.0216994	0.0111692	-1.94279	0.0520685
273	HippSubfield_rh_volume_parasubiculum	-0.164962	0.121558	-1.35706	0.174789	-0.134874	0.129634	-1.04042	0.29817	0.00168323	0.01149	0.146496	0.883533	0.00674144	0.0125427	0.53748	0.590948
274	HippSubfield_rh_volume_molecular-layer-HP-head	-0.0494503	0.110637	-0.446961	0.654911	-0.0476397	0.11713	-0.406726	0.684217	-0.0215974	0.0104381	-2.0691	0.0385597	-0.0209622	0.0113188	-1.85197	0.0640574
275	HippSubfield_rh_volume_molecular-layer-HP-body	-0.115507	0.113718	-1.01573	0.309777	-0.0923988	0.120358	-0.767699	0.442683	-0.0109449	0.0107229	-1.0207	0.307416	-0.00741475	0.0116412	-0.636939	0.524179
276	HippSubfield_rh_volume_GC-ML-DG-head	-0.00480047	0.105549	-0.0454808	0.963725	-0.0421695	0.111951	-0.376676	0.706422	0.00093718	0.00995907	0.0941032	0.925029	0.00508587	0.0108352	0.469383	0.638806
277	HippSubfield_rh_volume_CA3-body	0.0118896	0.115155	0.103249	0.917767	-0.0126371	0.122559	-0.10311	0.917877	0.009727	0.0108663	0.895156	0.370723	0.00168451	0.0118561	0.142079	0.88702
278	HippSubfield_rh_volume_GC-ML-DG-body	-0.114476	0.105233	-1.08783	0.276692	-0.137166	0.111657	-1.22847	0.219299	-0.0126942	0.0099254	-1.27896	0.200938	-0.00961007	0.0107972	-0.890054	0.373457
279	HippSubfield_rh_volume_CA4-head	-0.0365388	0.104738	-0.34886	0.7272	-0.0655045	0.111034	-0.589948	0.555238	-0.00455171	0.0098829	-0.460564	0.64512	2.75696e-05	0.010744	0.00256604	0.997953
280	HippSubfield_rh_volume_CA4-body	-0.132007	0.109431	-1.20631	0.227722	-0.141957	0.115996	-1.22381	0.221052	-0.00581515	0.0103166	-0.563672	0.572989	-0.00717541	0.011223	-0.63935	0.522609
281	HippSubfield_rh_volume_fimbria	0.0614961	0.116802	0.526499	0.598551	-0.00423061	0.1241	-0.0340903	0.972806	-0.00531887	0.0110349	-0.482004	0.629813	0.00783672	0.0120034	0.652874	0.513852
282	HippSubfield_rh_volume_CA3-head	0.00618563	0.107101	0.0577551	0.953945	0.0276917	0.113765	0.243411	0.807691	-0.00129314	0.0101028	-0.127998	0.898153	-0.00450625	0.0110146	-0.409115	0.682463
283	HippSubfield_rh_volume_HATA	0.0898779	0.11722	0.766746	0.443248	0.0670885	0.12425	0.539947	0.589245	-0.00565083	0.0110625	-0.510808	0.609496	-0.00041801	0.0120248	-0.0347621	0.97227
284	HippSubfield_rh_volume_Whole-hippocampal-body	-0.0966974	0.0994665	-0.97216	0.33099	-0.0996297	0.105303	-0.946128	0.344105	-0.010118	0.00938884	-1.07766	0.281208	-0.00650882	0.0101845	-0.639092	0.522777
285	HippSubfield_rh_volume_Whole-hippocampal-head	-0.0444802	0.0976529	-0.455493	0.648763	-0.07102	0.103613	-0.685436	0.493084	-0.00631483	0.0092221	-0.684749	0.493516	-0.00140014	0.0100207	-0.139724	0.888881
286	HippSubfield_rh_volume_Whole-hippocampus	-0.0770231	0.0943671	-0.816206	0.414398	-0.0903414	0.0999725	-0.903662	0.366195	-0.0100547	0.00891437	-1.12791	0.25938	-0.00693039	0.00966729	-0.71689	0.473458
287	ThalamNuclei_lh_volume_MGN	0.0496806	0.118101	0.420663	0.674009	-0.0435879	0.124667	-0.349635	0.72662	-0.0198687	0.0111201	-1.78674	0.0740056	-0.0266459	0.0120573	-2.20994	0.0271308
288	ThalamNuclei_lh_volume_LGN	0.00904309	0.111672	0.080979	0.93546	-0.0365015	0.117991	-0.309359	0.757054	-0.0129687	0.0105463	-1.2297	0.218837	-0.0157803	0.0114189	-1.38195	0.167016
289	ThalamNuclei_lh_volume_PuI	-0.12293	0.114147	-1.07694	0.281527	-0.142497	0.121011	-1.17756	0.238999	-0.0205442	0.0107763	-1.90642	0.0566206	-0.0179342	0.0117025	-1.53252	0.125425
290	ThalamNuclei_lh_volume_PuM	-0.026366	0.105354	-0.250262	0.802389	-0.0889143	0.111765	-0.795549	0.426312	-0.0242623	0.00993442	-2.44225	0.0146113	-0.0241932	0.0108113	-2.23776	0.0252574
291	ThalamNuclei_lh_volume_L-Sg	0.0727742	0.118448	0.6144	0.538963	0.0205783	0.125695	0.163716	0.869958	-0.0156653	0.01118	-1.40119	0.161186	-0.00563354	0.0121551	-0.46347	0.643037
292	ThalamNuclei_lh_volume_VPL	0.110936	0.0995216	1.1147	0.265003	0.143768	0.105771	1.35923	0.174101	-0.012146	0.00938031	-1.29484	0.195401	-0.00830586	0.010223	-0.81247	0.41654
293	ThalamNuclei_lh_volume_CM	0.118181	0.100251	1.17885	0.23848	0.143402	0.106217	1.35009	0.177015	-0.0190944	0.00942002	-2.027	0.0426861	-0.0229867	0.0102669	-2.23891	0.0251825
294	ThalamNuclei_lh_volume_VLa	0.116791	0.0952681	1.22592	0.220253	0.139278	0.101018	1.37874	0.168003	-0.00775673	0.00896933	-0.864806	0.387164	-0.00744239	0.00976167	-0.762409	0.445833
295	ThalamNuclei_lh_volume_PuA	-0.0876689	0.104593	-0.838194	0.401939	-0.147297	0.111001	-1.32699	0.184541	-0.0223418	0.00984552	-2.26923	0.0232729	-0.023567	0.0107373	-2.19487	0.0281948
296	ThalamNuclei_lh_volume_MDm	0.104184	0.105754	0.985155	0.324568	0.0982642	0.112148	0.876203	0.380939	-0.00625574	0.00999253	-0.626042	0.5313	-0.014355	0.0108505	-1.32298	0.18587
297	ThalamNuclei_lh_volume_Pf	0.122154	0.103417	1.18118	0.237555	0.132493	0.109211	1.21318	0.225086	-0.0173377	0.00972019	-1.78368	0.0745032	-0.0199107	0.0105554	-1.88629	0.059283
298	ThalamNuclei_lh_volume_VAmc	0.0976459	0.100958	0.967192	0.333467	0.102799	0.107358	0.957536	0.338319	-0.00813047	0.00952629	-0.853477	0.393413	-0.0127103	0.0103857	-1.22382	0.221046
299	ThalamNuclei_lh_volume_MDl	0.22539	0.114023	1.9767	0.0480982	0.210065	0.120694	1.74047	0.0818057	0.00142848	0.0107467	0.132922	0.894257	-0.00104123	0.0116709	-0.0892161	0.928912
300	ThalamNuclei_lh_volume_CeM	-0.0745831	0.118526	-0.629257	0.529193	-0.125391	0.12578	-0.996905	0.318833	-0.0147721	0.0111904	-1.32007	0.186839	-0.0203281	0.0121716	-1.67012	0.0949242
301	ThalamNuclei_lh_volume_VA	0.130763	0.100455	1.30171	0.19304	0.124297	0.106538	1.16669	0.243361	-0.0115002	0.00947002	-1.21439	0.224626	-0.0131542	0.0102999	-1.27711	0.201591
302	ThalamNuclei_lh_volume_MV(Re)	-0.137596	0.119236	-1.15398	0.248532	-0.15023	0.126457	-1.18799	0.234864	0.00560782	0.0112501	0.498469	0.618163	-0.00428304	0.0122355	-0.350049	0.726309
303	ThalamNuclei_lh_volume_VM	0.148738	0.101987	1.4584	0.144757	0.165699	0.108356	1.52921	0.126242	-0.0125261	0.00962088	-1.30197	0.192952	-0.0104733	0.0104725	-1.00007	0.317298
304	ThalamNuclei_lh_volume_CL	-0.137748	0.125017	-1.10184	0.270554	-0.182566	0.132182	-1.38118	0.167253	0.0151	0.0117911	1.28063	0.200349	0.007862	0.0127963	0.614395	0.538967
305	ThalamNuclei_lh_volume_PuL	0.0973559	0.119906	0.811933	0.416846	0.0201911	0.127009	0.158974	0.873692	-0.00460433	0.0112861	-0.407963	0.683308	0.00295472	0.0122848	0.240518	0.809933
306	ThalamNuclei_lh_volume_Pt	0.211793	0.103718	2.04201	0.041172	0.233112	0.109919	2.12077	0.0339646	-0.00536425	0.00977325	-0.548871	0.583105	-0.000803087	0.0106296	-0.075552	0.939777
307	ThalamNuclei_lh_volume_AV	0.0227694	0.118124	0.192759	0.847151	-0.0313254	0.125419	-0.249765	0.802774	0.0153563	0.0111651	1.37538	0.16904	0.00946949	0.0121345	0.780377	0.435187
308	ThalamNuclei_lh_volume_Pc	-0.0312455	0.115437	-0.270672	0.786648	-0.0456052	0.122059	-0.373631	0.708686	-0.0136499	0.0108958	-1.25277	0.210316	-0.0130833	0.0118154	-1.10731	0.268187
309	ThalamNuclei_lh_volume_VLp	0.0818389	0.0938986	0.871567	0.383462	0.101351	0.0996235	1.01734	0.309013	-0.00417715	0.00883808	-0.472631	0.636486	-0.00518304	0.00962777	-0.538343	0.590352
310	ThalamNuclei_lh_volume_LP	-0.155643	0.11559	-1.34651	0.178164	-0.174687	0.122375	-1.42748	0.153472	0.000207332	0.0109007	0.01902	0.984825	-0.00353469	0.0118415	-0.2985	0.765328
311	ThalamNuclei_rh_volume_LGN	-0.00481103	0.107983	-0.0445534	0.964464	0.00263442	0.114495	0.023009	0.981644	-0.0014256	0.0102132	-0.139584	0.888991	0.000657914	0.0110871	0.0593405	0.952682
312	ThalamNuclei_rh_volume_MGN	-0.0578622	0.113981	-0.507646	0.611711	-0.0902015	0.120873	-0.746253	0.455531	-0.00604057	0.0107779	-0.560461	0.575176	-0.00868336	0.0116915	-0.742706	0.457676
313	ThalamNuclei_rh_volume_PuI	-0.145563	0.113834	-1.27873	0.201017	-0.142842	0.120761	-1.18285	0.236896	-0.0313995	0.0107243	-2.92787	0.00341969	-0.0235846	0.0116793	-2.01936	0.0434751
314	ThalamNuclei_rh_volume_PuM	-0.114671	0.102684	-1.11674	0.264128	-0.0983806	0.109061	-0.902069	0.367041	-0.0308167	0.00968548	-3.18174	0.00146787	-0.0261055	0.0105453	-2.47557	0.013318
315	ThalamNuclei_rh_volume_L-Sg	-0.0192581	0.118957	-0.161891	0.871394	-0.0395561	0.126045	-0.313825	0.75366	-0.0261071	0.0112171	-2.32743	0.0199599	-0.0192267	0.0121943	-1.57669	0.114897
316	ThalamNuclei_rh_volume_VPL	0.0809354	0.100272	0.807159	0.419591	0.112385	0.106258	1.05766	0.290235	-0.0221434	0.00945011	-2.34319	0.0191368	-0.0211522	0.0102736	-2.05889	0.0395295
317	ThalamNuclei_rh_volume_CM	0.108173	0.101399	1.06681	0.28608	0.11463	0.107737	1.06398	0.287362	-0.0280268	0.00956633	-2.92973	0.00339932	-0.0300159	0.0104195	-2.88076	0.0039752
318	ThalamNuclei_rh_volume_VLa	0.115423	0.0935455	1.23387	0.217276	0.105223	0.0994282	1.05828	0.289951	-0.0221372	0.00881485	-2.51135	0.0120407	-0.0255967	0.00961072	-2.66335	0.00774835
319	ThalamNuclei_rh_volume_PuA	-0.0733542	0.103064	-0.711737	0.476641	-0.0482828	0.109131	-0.442432	0.658186	-0.0207943	0.00970847	-2.14187	0.0322254	-0.0179187	0.0105484	-1.69872	0.0894019
320	ThalamNuclei_rh_volume_MDm	0.0885638	0.103787	0.853326	0.393495	0.129436	0.110131	1.17529	0.239905	-0.0103543	0.00981661	-1.05478	0.291549	-0.014392	0.0106547	-1.35076	0.176801
321	ThalamNuclei_rh_volume_Pf	0.0769926	0.103938	0.740753	0.458858	0.0807762	0.109942	0.734716	0.462529	-0.0218827	0.00981182	-2.23024	0.0257511	-0.0258612	0.0106312	-2.43257	0.0150084
322	ThalamNuclei_rh_volume_VAmc	0.133073	0.101113	1.31607	0.188174	0.115787	0.107692	1.07517	0.282325	-0.020745	0.00953561	-2.17553	0.0296112	-0.0263222	0.010409	-2.5288	0.0114598
323	ThalamNuclei_rh_volume_MDl	0.177322	0.111681	1.58776	0.112368	0.176703	0.118145	1.49564	0.134778	-0.00578544	0.0105357	-0.549126	0.58293	-0.00736632	0.01143	-0.644474	0.519282
324	ThalamNuclei_rh_volume_VA	0.0667853	0.0979144	0.682079	0.495202	0.03181	0.104144	0.305441	0.760036	-0.0201337	0.00922104	-2.18346	0.0290227	-0.0242212	0.0100669	-2.40602	0.0161444
325	ThalamNuclei_rh_volume_MV(Re)	-0.112595	0.119123	-0.945199	0.344576	-0.146481	0.126826	-1.15498	0.248126	-0.0068327	0.0112582	-0.606911	0.543922	-0.0136348	0.0122651	-1.11168	0.2663
326	ThalamNuclei_rh_volume_CeM	0.0278379	0.117454	0.23701	0.812653	-0.0319174	0.124832	-0.255683	0.798201	-0.012767	0.0110958	-1.15061	0.249916	-0.0165692	0.0120699	-1.37277	0.169852
327	ThalamNuclei_rh_volume_VM	0.0777534	0.106362	0.731024	0.464779	0.091277	0.1131	0.80705	0.419656	-0.0258699	0.0100417	-2.57625	0.0100004	-0.0259895	0.0109349	-2.37675	0.0174838
328	ThalamNuclei_rh_volume_PuL	-0.192123	0.11322	-1.6969	0.0897412	-0.217212	0.120174	-1.80747	0.070717	-0.0118534	0.010661	-1.11185	0.266225	-0.00701188	0.0116191	-0.603482	0.546201
329	ThalamNuclei_rh_volume_CL	-0.186539	0.126197	-1.47816	0.139392	-0.193916	0.133664	-1.45077	0.146873	0.0259698	0.0118896	2.18424	0.0289648	0.017791	0.0129209	1.37692	0.168568
330	ThalamNuclei_rh_volume_VLp	0.0956204	0.0931363	1.02667	0.304596	0.0962154	0.0988759	0.973093	0.330529	-0.0210038	0.00877345	-2.39402	0.016681	-0.0230571	0.0095562	-2.41279	0.0158479
331	ThalamNuclei_rh_volume_Pc	-0.00639775	0.117353	-0.054517	0.956524	-0.0434869	0.124672	-0.348811	0.727238	-0.0222343	0.0110834	-2.00608	0.0448712	-0.0209311	0.0120661	-1.7347	0.082823
332	ThalamNuclei_rh_volume_Pt	0.0728878	0.105039	0.693915	0.487749	0.06423	0.111503	0.576039	0.564601	-0.00982473	0.00992532	-0.989865	0.322261	-0.00662541	0.0107929	-0.61387	0.539315
333	ThalamNuclei_rh_volume_AV	-0.0363525	0.114084	-0.318647	0.75	-0.0934603	0.121056	-0.77204	0.440108	0.0196297	0.010753	1.82551	0.0679508	0.0149619	0.0116941	1.27944	0.20077
334	ThalamNuclei_rh_volume_LP	-0.0550798	0.118287	-0.465646	0.641477	-0.0329847	0.125345	-0.263152	0.792438	-0.00731305	0.0111429	-0.656294	0.511648	-0.0150322	0.0121129	-1.24101	0.214631
335	ThalamNuclei_lh_volume_LD	-0.203467	0.125863	-1.61657	0.105997	-0.214899	0.133274	-1.61245	0.106893	0.0129964	0.0118829	1.0937	0.274109	0.00538438	0.0129031	0.417294	0.676472
336	ThalamNuclei_rh_volume_LD	-0.134168	0.126243	-1.06277	0.287908	-0.139388	0.133782	-1.0419	0.297482	0.0188628	0.0118871	1.58683	0.112579	0.0110639	0.0129326	0.855502	0.392293
337	ThalamNuclei_lh_volume_Whole-thalamus	0.0751386	0.0872212	0.861471	0.388996	0.0553712	0.092326	0.599736	0.548695	-0.0140886	0.00821036	-1.71595	0.086199	-0.0155767	0.00892505	-1.74528	0.0809648
338	ThalamNuclei_rh_volume_Whole-thalamus	0.0255231	0.0856718	0.297917	0.765772	0.0308411	0.0908473	0.339482	0.734253	-0.0230637	0.00807559	-2.85598	0.00429828	-0.0236444	0.0087836	-2.69188	0.00711634
339	Brainstem_global_volume_Medulla	-0.130072	0.0904734	-1.43768	0.15055	-0.133363	0.0957926	-1.39221	0.163888	-0.0312598	0.00852123	-3.66847	0.000245131	-0.0345688	0.00925783	-3.73401	0.000189446
340	Brainstem_global_volume_Pons	-0.232347	0.100551	-2.31074	0.0208642	-0.226315	0.106217	-2.13069	0.0331376	-0.0698872	0.00943124	-7.41018	1.35119e-13	-0.0676457	0.0102489	-6.60031	4.29957e-11
341	Brainstem_global_volume_SCP	0.0426547	0.123724	0.344756	0.730284	0.0582434	0.131112	0.444225	0.656889	-0.0257314	0.0116481	-2.20906	0.0271904	-0.0249327	0.0126785	-1.96653	0.0492641
342	Brainstem_global_volume_Midbrain	-0.18693	0.0865348	-2.16017	0.0307791	-0.17501	0.0913422	-1.91599	0.0553938	-0.0472423	0.00812576	-5.81389	6.26884e-09	-0.0400748	0.00882694	-4.54005	5.68617e-06
343	Brainstem_global_volume_Whole-brainstem	-0.213197	0.0924118	-2.30704	0.0210698	-0.207175	0.0975945	-2.12282	0.033792	-0.060861	0.00866966	-7.02	2.34576e-12	-0.0585004	0.00941911	-6.21082	5.46903e-10
344	aparc-Desikan_lh_volume_bankssts	-0.0486639	0.1145	-0.42501	0.670837	-0.0565097	0.121336	-0.465728	0.64142	0.0195608	0.0107869	1.81338	0.0697992	0.0196922	0.0117303	1.67875	0.0932309
345	aparc-Desikan_lh_volume_caudalanteriorcingulate	0.128648	0.126464	1.01727	0.309044	0.198548	0.134536	1.47579	0.140029	0.0292718	0.011928	2.45403	0.0141415	0.0212622	0.0129972	1.63591	0.101888
346	aparc-Desikan_lh_volume_caudalmiddlefrontal	-0.079131	0.10949	-0.722724	0.469864	-0.079598	0.115918	-0.686673	0.492304	-0.000179062	0.0103214	-0.0173487	0.986159	-0.00500655	0.0112095	-0.446634	0.655148
347	aparc-Desikan_lh_volume_cuneus	0.200354	0.118907	1.68497	0.0920204	0.214238	0.12575	1.70369	0.0884688	0.00534419	0.0112148	0.476529	0.633707	0.00426316	0.0121685	0.350345	0.726087
348	aparc-Desikan_lh_volume_entorhinal	0.207919	0.121563	1.71039	0.0872201	0.279683	0.128842	2.17074	0.0299727	-0.00469706	0.0114598	-0.409873	0.681907	-0.00438356	0.0124641	-0.351694	0.725075
349	aparc-Desikan_lh_volume_fusiform	0.182668	0.102132	1.78855	0.0737131	0.185555	0.10788	1.72001	0.0854603	0.00532549	0.00962239	0.553447	0.579968	0.0047307	0.0104457	0.452884	0.650642
350	aparc-Desikan_lh_volume_inferiorparietal	-0.022163	0.105712	-0.209654	0.833941	-0.0153899	0.11252	-0.136774	0.891212	0.0238811	0.00998178	2.39247	0.0167515	0.0225498	0.0108883	2.071	0.0383828
351	aparc-Desikan_lh_volume_inferiortemporal	0.0659482	0.100944	0.653317	0.513564	0.0880304	0.106992	0.822777	0.410653	0.00452823	0.00949812	0.47675	0.633549	0.00575164	0.0103415	0.556173	0.578104
352	aparc-Desikan_lh_volume_isthmuscingulate	0.134972	0.108463	1.24441	0.213374	0.102628	0.115134	0.891382	0.372745	-0.00509079	0.0102524	-0.496547	0.619518	0.00112079	0.0111394	0.100614	0.919858
353	aparc-Desikan_lh_volume_lateraloccipital	0.14144	0.104298	1.35612	0.175086	0.160996	0.11026	1.46015	0.144279	0.00852132	0.00981984	0.867765	0.385541	0.00693409	0.010667	0.650048	0.515675
354	aparc-Desikan_lh_volume_lateralorbitofrontal	0.0999128	0.0925773	1.07924	0.280504	0.0593468	0.0979485	0.605898	0.544596	0.000587408	0.00870839	0.0674531	0.946222	-0.00633219	0.00947672	-0.668184	0.504031
355	aparc-Desikan_lh_volume_lingual	0.200713	0.11637	1.72478	0.0845932	0.171949	0.123265	1.39495	0.163059	-0.00139123	0.0109598	-0.126939	0.898991	-0.00380983	0.0119229	-0.319538	0.749325
356	aparc-Desikan_lh_volume_medialorbitofrontal	0.0416408	0.101954	0.408429	0.682966	0.0774697	0.108056	0.716943	0.473425	0.00809108	0.00960378	0.842489	0.399532	0.0133437	0.0104426	1.27781	0.201343
357	aparc-Desikan_lh_volume_middletemporal	-0.0828817	0.0971206	-0.85339	0.39346	-0.0930208	0.103022	-0.902918	0.36659	-0.000754931	0.00917352	-0.0822946	0.934414	0.000849529	0.00996808	0.0852249	0.932084
358	aparc-Desikan_lh_volume_parahippocampal	0.0251522	0.124856	0.20145	0.84035	0.0812518	0.132107	0.615045	0.538538	-0.0164187	0.011758	-1.39639	0.162625	-0.0161271	0.0127812	-1.26178	0.207055
359	aparc-Desikan_lh_volume_paracentral	0.0216476	0.11064	0.195658	0.844882	0.0166687	0.116954	0.142523	0.886669	-0.00121191	0.0103915	-0.116625	0.907159	-0.000382019	0.011316	-0.0337591	0.97307
360	aparc-Desikan_lh_volume_parsopercularis	-0.0274144	0.112067	-0.244626	0.80675	-0.0409187	0.118689	-0.344755	0.730285	0.00438508	0.0105293	0.416466	0.677077	-0.00618847	0.0114735	-0.53937	0.589643
361	aparc-Desikan_lh_volume_parsorbitalis	0.0854003	0.111182	0.768115	0.442434	0.11813	0.117799	1.00282	0.315972	0.00603863	0.0104712	0.576692	0.564159	0.00419445	0.0113895	0.368273	0.712677
362	aparc-Desikan_lh_volume_parstriangularis	0.00473103	0.114034	0.0414878	0.966908	-0.051382	0.120552	-0.426221	0.669955	-0.0243414	0.0107076	-2.27327	0.0230283	-0.0300365	0.0116556	-2.57701	0.00997938
363	aparc-Desikan_lh_volume_pericalcarine	0.0745214	0.124192	0.600049	0.548485	0.0732795	0.131962	0.555307	0.578697	-0.0014972	0.0117163	-0.127789	0.898319	-0.00310761	0.0127669	-0.243411	0.807692
364	aparc-Desikan_lh_volume_postcentral	0.14953	0.102584	1.45764	0.144967	0.133154	0.109039	1.22116	0.222053	0.00644419	0.00969508	0.664687	0.506264	0.0089618	0.0105452	0.849849	0.395428
365	aparc-Desikan_lh_volume_posteriorcingulate	0.0307562	0.112006	0.274594	0.783633	0.0292038	0.119018	0.245374	0.806172	-0.00393726	0.0105798	-0.372147	0.70979	-0.00265157	0.011514	-0.230291	0.81787
366	aparc-Desikan_lh_volume_precentral	0.0892099	0.0995471	0.896158	0.370187	0.0564897	0.104899	0.538517	0.590231	-0.00174616	0.00936585	-0.186439	0.852104	0.00573813	0.0101408	0.565843	0.571513
367	aparc-Desikan_lh_volume_precuneus	0.136189	0.095239	1.42997	0.152753	0.181507	0.100848	1.79981	0.0719191	0.0121422	0.0089752	1.35286	0.176127	0.0139628	0.00975925	1.43073	0.152538
368	aparc-Desikan_lh_volume_rostralanteriorcingulate	0.11694	0.112042	1.04371	0.296639	0.0937617	0.118955	0.788209	0.430592	0.00958203	0.0105533	0.907967	0.363915	0.00778251	0.0115011	0.676677	0.498626
369	aparc-Desikan_lh_volume_rostralmiddlefrontal	0.0559238	0.0924654	0.604807	0.545318	0.0735928	0.0979109	0.75163	0.45229	0.0149271	0.00869613	1.71653	0.0860931	0.0147738	0.00946588	1.56075	0.118614
370	aparc-Desikan_lh_volume_superiorfrontal	0.0584396	0.0916542	0.63761	0.52374	0.0713431	0.0975217	0.731562	0.464452	-0.0041673	0.00864674	-0.48195	0.629851	-0.00294201	0.00944117	-0.311615	0.755339
371	aparc-Desikan_lh_volume_superiorparietal	-0.0251697	0.104748	-0.240287	0.810112	0.0239155	0.110728	0.215985	0.829004	0.0112658	0.0098411	1.14477	0.25233	0.0165802	0.0107079	1.54841	0.121553
372	aparc-Desikan_lh_volume_superiortemporal	0.187651	0.099009	1.89529	0.0580777	0.185691	0.104944	1.76943	0.0768504	0.0186908	0.00932483	2.00441	0.04505	0.0188911	0.0101471	1.86172	0.0626698
373	aparc-Desikan_lh_volume_supramarginal	0.186672	0.100987	1.84848	0.0645575	0.182272	0.107193	1.70042	0.089082	0.003487	0.0095211	0.36624	0.714193	0.00911327	0.0103698	0.878826	0.379516
374	aparc-Desikan_lh_volume_frontalpole	0.00217319	0.12075	0.0179974	0.985641	-0.00232194	0.128265	-0.0181027	0.985557	0.0151979	0.0113716	1.33649	0.181417	0.0204866	0.0124078	1.65111	0.0987452
375	aparc-Desikan_lh_volume_transversetemporal	0.178811	0.117075	1.52732	0.126708	0.111405	0.123938	0.898873	0.368741	-1.246e-06	0.0110551	-0.000112708	0.99991	0.0074658	0.0119916	0.622584	0.533572
376	aparc-Desikan_lh_volume_insula	0.156766	0.10005	1.56687	0.117171	0.126782	0.105924	1.19691	0.231369	-0.00374814	0.00941908	-0.397931	0.690689	-0.0032483	0.0102478	-0.316975	0.751269
377	aparc-Desikan_rh_volume_bankssts	0.0395491	0.115951	0.341086	0.733045	0.0629754	0.122923	0.512316	0.60844	0.00470104	0.0109243	0.430327	0.666966	0.00189427	0.0119029	0.159143	0.873559
378	aparc-Desikan_rh_volume_caudalanteriorcingulate	0.118533	0.122382	0.968547	0.332791	0.0864241	0.129531	0.667209	0.504653	0.00958945	0.0115278	0.831853	0.40551	0.00575492	0.0125339	0.459149	0.646137
379	aparc-Desikan_rh_volume_caudalmiddlefrontal	-0.0604551	0.11152	-0.5421	0.58776	-0.0627202	0.118684	-0.528464	0.597188	0.00339215	0.0105275	0.322219	0.747293	-0.00291715	0.0114826	-0.254049	0.799463
380	aparc-Desikan_rh_volume_cuneus	0.197298	0.116185	1.69814	0.0895074	0.232923	0.123405	1.88748	0.0591236	0.00339062	0.0109723	0.309016	0.757315	0.00652088	0.0119466	0.545837	0.58519
381	aparc-Desikan_rh_volume_entorhinal	-0.0465202	0.123083	-0.377958	0.705469	-0.0326905	0.130614	-0.250283	0.802373	0.0105797	0.0115977	0.912224	0.36167	0.0160959	0.0126346	1.27395	0.202708
382	aparc-Desikan_rh_volume_fusiform	0.129002	0.100644	1.28177	0.19995	0.150625	0.10689	1.40916	0.158816	-0.0155094	0.00951335	-1.63028	0.103071	-0.016471	0.0103428	-1.59252	0.111298
383	aparc-Desikan_rh_volume_inferiorparietal	0.0158447	0.100659	0.15741	0.874924	-0.0116743	0.106802	-0.109308	0.91296	0.0181304	0.00947675	1.91314	0.0557549	0.0157973	0.0103293	1.52938	0.126201
384	aparc-Desikan_rh_volume_inferiortemporal	0.187963	0.0989334	1.89989	0.0574714	0.188045	0.105275	1.78622	0.0740923	0.0154732	0.0093458	1.65563	0.0978243	0.0179547	0.0101782	1.76404	0.0777539
385	aparc-Desikan_rh_volume_isthmuscingulate	0.179126	0.110531	1.6206	0.105129	0.180708	0.117256	1.54114	0.123312	-0.00635301	0.010436	-0.608761	0.542695	-0.00382081	0.0113477	-0.336704	0.736347
386	aparc-Desikan_rh_volume_lateraloccipital	0.0997129	0.10308	0.967334	0.333397	0.08571	0.109204	0.784863	0.432551	0.0142604	0.00971877	1.4673	0.142321	0.0176901	0.0105676	1.67399	0.0941627
387	aparc-Desikan_rh_volume_lateralorbitofrontal	0.142982	0.0960112	1.48922	0.136455	0.0855502	0.101323	0.844331	0.398503	-0.00750704	0.00902663	-0.831655	0.405621	-0.00806251	0.00980409	-0.822362	0.410889
388	aparc-Desikan_rh_volume_lingual	0.224988	0.117248	1.9189	0.0550206	0.213851	0.124678	1.71522	0.0863335	-0.00144695	0.0110707	-0.1307	0.896015	0.00117192	0.0120592	0.0971804	0.922585
389	aparc-Desikan_rh_volume_medialorbitofrontal	0.252073	0.0975556	2.58389	0.00978114	0.213455	0.103463	2.0631	0.0391271	0.00344465	0.00920449	0.374236	0.708236	0.00510898	0.0100087	0.510452	0.609745
390	aparc-Desikan_rh_volume_middletemporal	0.0788199	0.0940943	0.837668	0.402234	0.0482552	0.0995404	0.48478	0.627843	-0.00237759	0.00886296	-0.268261	0.788503	-0.00322019	0.00963279	-0.334295	0.738164
391	aparc-Desikan_rh_volume_parahippocampal	0.0384511	0.12645	0.304083	0.76107	0.0604881	0.134386	0.450106	0.652643	-0.0247803	0.0119431	-2.07486	0.0380223	-0.025786	0.0130042	-1.9829	0.0474044
392	aparc-Desikan_rh_volume_paracentral	-0.0781485	0.111239	-0.70253	0.482362	-0.0442702	0.11819	-0.374568	0.707989	-0.0100242	0.0104956	-0.955089	0.339553	-0.000658545	0.0114356	-0.0575874	0.954078
393	aparc-Desikan_rh_volume_parsopercularis	-0.0410619	0.114146	-0.359731	0.719054	-0.0216127	0.120909	-0.178752	0.858136	-0.0040282	0.0107558	-0.374514	0.708029	-0.00375083	0.0116951	-0.320718	0.748431
394	aparc-Desikan_rh_volume_parsorbitalis	0.0176308	0.111313	0.158389	0.874153	-0.0666501	0.118508	-0.562409	0.573849	-0.0186108	0.0105023	-1.77207	0.0764102	-0.0190377	0.0114616	-1.661	0.0967428
395	aparc-Desikan_rh_volume_parstriangularis	0.0492998	0.112598	0.437838	0.661512	0.0356163	0.119496	0.298055	0.765667	0.00107196	0.0106171	0.100965	0.91958	0.00424412	0.0115611	0.367103	0.71355
396	aparc-Desikan_rh_volume_pericalcarine	0.188398	0.123522	1.52521	0.127233	0.205869	0.13155	1.56495	0.117625	0.00062951	0.011659	0.0539937	0.956941	-0.00340137	0.0127266	-0.267264	0.789271
397	aparc-Desikan_rh_volume_postcentral	0.173707	0.105815	1.64162	0.100695	0.1985	0.112116	1.77049	0.0766741	-0.00592837	0.00996546	-0.594891	0.551928	-0.000178338	0.0108469	-0.0164414	0.986883
398	aparc-Desikan_rh_volume_posteriorcingulate	-0.140902	0.11049	-1.27525	0.202247	-0.136115	0.116962	-1.16376	0.244549	0.0137319	0.010429	1.3167	0.187965	0.0118793	0.0113194	1.04947	0.293986
399	aparc-Desikan_rh_volume_precentral	0.066605	0.100631	0.661873	0.508065	0.0567703	0.10654	0.532856	0.594144	-0.0162964	0.00948659	-1.71784	0.0858537	-0.0104951	0.0103149	-1.01747	0.308954
400	aparc-Desikan_rh_volume_precuneus	-0.0128472	0.093372	-0.137591	0.890566	0.0111971	0.0994475	0.112593	0.910355	-0.00180328	0.00880891	-0.204711	0.837802	0.00384572	0.00961781	0.399854	0.689272
401	aparc-Desikan_rh_volume_rostralanteriorcingulate	-0.0833079	0.118666	-0.702034	0.482672	-0.0809457	0.12576	-0.643653	0.519815	0.0139538	0.0111792	1.24819	0.211987	0.00715589	0.0121648	0.588244	0.556381
402	aparc-Desikan_rh_volume_rostralmiddlefrontal	0.0828245	0.0946858	0.874729	0.381739	0.0841614	0.100271	0.839338	0.401298	0.0230947	0.00891727	2.58989	0.00961308	0.0242083	0.00969137	2.49792	0.0125074
403	aparc-Desikan_rh_volume_superiorfrontal	-0.0365153	0.091547	-0.398869	0.689997	0.00986195	0.097376	0.101277	0.919332	-0.00468488	0.00862825	-0.54297	0.587161	-0.00117584	0.00942482	-0.12476	0.900716
404	aparc-Desikan_rh_volume_superiorparietal	-0.0888437	0.104341	-0.851475	0.394522	-0.0614803	0.110857	-0.554592	0.579185	0.00873972	0.00983477	0.888655	0.374207	0.0153913	0.0107276	1.43474	0.151391
405	aparc-Desikan_rh_volume_superiortemporal	-0.0366242	0.0976911	-0.374898	0.707743	-0.0505108	0.103637	-0.487384	0.625997	0.00218243	0.0092146	0.236845	0.812781	0.00531376	0.0100228	0.530166	0.596008
406	aparc-Desikan_rh_volume_supramarginal	0.0473723	0.101068	0.468717	0.639281	0.0850122	0.107355	0.791881	0.428448	-0.0138545	0.00952406	-1.45469	0.145784	-0.00864233	0.0103884	-0.831922	0.405472
407	aparc-Desikan_rh_volume_frontalpole	0.151704	0.122623	1.23716	0.216052	0.143796	0.130394	1.10278	0.270148	0.0154408	0.011575	1.33398	0.182238	0.0237375	0.0126209	1.88081	0.0600257
408	aparc-Desikan_rh_volume_transversetemporal	0.193902	0.116754	1.66078	0.0967843	0.248024	0.123736	2.00446	0.0450457	0.00244429	0.0109937	0.222336	0.824056	0.0101153	0.0119673	0.845238	0.397997
409	aparc-Desikan_rh_volume_insula	0.052074	0.0973694	0.534809	0.592792	0.0983003	0.103113	0.953327	0.340446	-0.00295077	0.00917739	-0.321526	0.747818	0.00222308	0.00997965	0.222761	0.823726
410	BA-exvivo_lh_volume_BA1	0.158958	0.112219	1.4165	0.156656	0.117668	0.119227	0.986928	0.3237	0.00944562	0.0106098	0.890274	0.373338	0.00956984	0.0115318	0.829868	0.406632
411	BA-exvivo_lh_volume_BA2	0.0658753	0.100905	0.652847	0.513868	0.0643238	0.106965	0.601353	0.547617	0.00185168	0.00951084	0.194692	0.845638	0.00684555	0.0103464	0.661638	0.508218
412	BA-exvivo_lh_volume_BA3a	-0.0720173	0.118138	-0.609604	0.542136	-0.0881079	0.125269	-0.703349	0.481854	-0.00680927	0.011137	-0.611411	0.54094	-0.00237417	0.0121204	-0.195883	0.844706
413	BA-exvivo_lh_volume_BA3b	0.243699	0.10426	2.33742	0.0194335	0.225039	0.110443	2.03761	0.041614	0.0112491	0.00983586	1.14368	0.252779	0.0164118	0.0106783	1.53693	0.124341
414	BA-exvivo_lh_volume_BA4a	0.0557752	0.107432	0.519167	0.603654	0.0494175	0.113538	0.435252	0.663389	-0.00782487	0.0101007	-0.774687	0.438541	-0.00257798	0.0109855	-0.23467	0.81447
415	BA-exvivo_lh_volume_BA4p	0.00611503	0.118772	0.0514855	0.95894	-0.0207568	0.125747	-0.165069	0.868893	-0.0109163	0.0111936	-0.975226	0.329469	-0.00413183	0.0121661	-0.339619	0.73415
416	BA-exvivo_lh_volume_BA6	0.0703329	0.0951275	0.739354	0.459707	0.0757645	0.100945	0.750549	0.452941	-0.00679249	0.00897363	-0.756938	0.449103	-0.00455021	0.00976742	-0.465856	0.641328
417	BA-exvivo_lh_volume_BA44	0.00135345	0.105983	0.0127704	0.989811	-0.0559914	0.112257	-0.498781	0.617944	0.0086718	0.00996726	0.870029	0.384303	0.00355539	0.0108574	0.327463	0.743325
418	BA-exvivo_lh_volume_BA45	-0.0024945	0.110531	-0.0225684	0.981995	-0.0282379	0.116968	-0.241415	0.809238	-0.0195247	0.010386	-1.87991	0.060146	-0.0245127	0.0113086	-2.16763	0.0302092
419	BA-exvivo_lh_volume_V1	0.108241	0.1198	0.903511	0.366273	0.124628	0.127231	0.979536	0.327337	-0.00742295	0.0112895	-0.657508	0.510868	-0.00953375	0.0123036	-0.774872	0.438433
420	BA-exvivo_lh_volume_V2	0.201749	0.110683	1.82276	0.0683639	0.20468	0.117175	1.74679	0.0807023	0.00643135	0.0104268	0.616813	0.537371	0.00325977	0.0113325	0.287648	0.773622
421	BA-exvivo_lh_volume_MT	-0.0227615	0.110183	-0.206578	0.836343	-0.0518734	0.11633	-0.445915	0.655668	0.00945082	0.0103691	0.911443	0.362081	0.00483515	0.0112594	0.42943	0.667619
422	BA-exvivo_lh_volume_perirhinal	0.201882	0.120965	1.66893	0.0951574	0.281949	0.127906	2.20434	0.027522	-0.00650112	0.0113967	-0.570439	0.568391	-0.00568127	0.0123762	-0.459049	0.646208
423	BA-exvivo_lh_volume_entorhinal	-0.00742061	0.127098	-0.0583848	0.953443	0.0239808	0.134808	0.177889	0.858814	-0.00237916	0.0119843	-0.198523	0.842639	0.000545754	0.0130391	0.0418552	0.966615
424	BA-exvivo_rh_volume_BA1	0.146894	0.112584	1.30475	0.192004	0.149931	0.1196	1.25361	0.210013	0.00394553	0.0106125	0.37178	0.710064	0.0101224	0.0115717	0.874754	0.381728
425	BA-exvivo_rh_volume_BA2	0.188468	0.111511	1.69013	0.0910282	0.226149	0.118155	1.914	0.0556474	-0.0108285	0.0104991	-1.03138	0.302386	-0.00320116	0.0114275	-0.280129	0.779384
426	BA-exvivo_rh_volume_BA3a	0.0584039	0.115893	0.503947	0.614308	0.0505798	0.12315	0.410718	0.681288	-0.0167914	0.0109292	-1.53639	0.124472	-0.0104521	0.0119178	-0.877017	0.380498
427	BA-exvivo_rh_volume_BA3b	0.158257	0.11567	1.36818	0.17128	0.160399	0.122704	1.3072	0.191171	-0.00950112	0.0108985	-0.87178	0.383347	-0.00477668	0.0118694	-0.402437	0.687371
428	BA-exvivo_rh_volume_BA4a	0.0438911	0.110293	0.397951	0.690673	0.053246	0.116874	0.455586	0.648697	-0.0153152	0.0104006	-1.47253	0.140906	-0.00507587	0.0113055	-0.448973	0.65346
429	BA-exvivo_rh_volume_BA4p	0.102195	0.119	0.858781	0.390479	0.0909625	0.126116	0.721262	0.470764	-0.0251573	0.0112203	-2.24212	0.0249728	-0.016583	0.0122041	-1.35881	0.174236
430	BA-exvivo_rh_volume_BA6	-0.102034	0.100167	-1.01864	0.308395	-0.0571395	0.106485	-0.536599	0.591556	-0.0125056	0.00944501	-1.32404	0.185516	-0.0080927	0.0103074	-0.785134	0.432393
431	BA-exvivo_rh_volume_BA44	0.0243343	0.10139	0.240008	0.810328	0.0374576	0.107387	0.348811	0.727238	0.00267926	0.00952525	0.28128	0.778501	0.000606004	0.0103778	0.0583943	0.953436
432	BA-exvivo_rh_volume_BA45	0.0640772	0.105374	0.608093	0.543137	0.0284247	0.111946	0.253914	0.799567	-0.00201299	0.00993403	-0.202636	0.839423	0.000941203	0.0108317	0.0868935	0.930758
433	BA-exvivo_rh_volume_V1	0.186645	0.119536	1.56141	0.118452	0.200673	0.127238	1.57714	0.114793	-0.00553639	0.0112719	-0.491166	0.623318	-0.00554922	0.0123034	-0.451033	0.651975
434	BA-exvivo_rh_volume_V2	0.260737	0.110725	2.35482	0.0185479	0.240781	0.11763	2.04694	0.0406888	0.00576319	0.010448	0.551609	0.581227	0.00890449	0.0113777	0.782627	0.433864
435	BA-exvivo_rh_volume_MT	-0.109541	0.109518	-1.00021	0.31723	-0.132391	0.115917	-1.14212	0.25343	0.0376566	0.0103115	3.65191	0.000261469	0.0356595	0.0112141	3.17989	0.00147756
436	BA-exvivo_rh_volume_perirhinal	-0.0221849	0.121701	-0.18229	0.855359	0.00116247	0.129113	0.00900354	0.992816	0.00588678	0.0114794	0.512813	0.608092	0.0105084	0.0124943	0.841056	0.400336
437	BA-exvivo_rh_volume_entorhinal	0.0172147	0.126968	0.135583	0.892153	0.0454411	0.134726	0.337286	0.735908	-0.00640864	0.0119797	-0.534957	0.59269	-0.0033592	0.0130383	-0.257641	0.796689
438	aparc-DKTatlas_lh_volume_caudalanteriorcingulate	0.0295327	0.11178	0.264204	0.791627	0.06684	0.118618	0.56349	0.573113	0.0332783	0.0105235	3.16229	0.00156947	0.0266511	0.0114578	2.32602	0.0200364
439	aparc-DKTatlas_lh_volume_caudalmiddlefrontal	-0.0726267	0.10859	-0.668813	0.503628	-0.0709472	0.114915	-0.617388	0.536992	0.00139824	0.0102311	0.136665	0.891298	-0.00277256	0.0111128	-0.249492	0.802985
440	aparc-DKTatlas_lh_volume_cuneus	0.169584	0.116537	1.4552	0.145641	0.185635	0.123155	1.50733	0.131757	0.00275414	0.0109809	0.250812	0.801964	0.00186822	0.0119149	0.156797	0.875408
441	aparc-DKTatlas_lh_volume_entorhinal	0.168998	0.120948	1.39729	0.162353	0.234986	0.12805	1.83511	0.0665173	-0.00757502	0.0114045	-0.664212	0.506568	-0.00578071	0.0123929	-0.466453	0.640901
442	aparc-DKTatlas_lh_volume_fusiform	0.203724	0.102887	1.98007	0.0477186	0.188116	0.108702	1.73057	0.0835572	0.00193055	0.00969736	0.19908	0.842204	0.00121501	0.0105261	0.115429	0.908107
443	aparc-DKTatlas_lh_volume_inferiorparietal	0.0134225	0.104864	0.127999	0.898152	0.00895489	0.111625	0.080223	0.936061	0.0233353	0.00990041	2.35701	0.0184398	0.0226116	0.0108004	2.09359	0.0363199
444	aparc-DKTatlas_lh_volume_inferiortemporal	0.0532748	0.101212	0.52637	0.598641	0.0929476	0.107355	0.865798	0.386621	0.00536334	0.00952654	0.562989	0.573454	0.00634281	0.0103776	0.6112	0.54108
445	aparc-DKTatlas_lh_volume_isthmuscingulate	0.129658	0.108509	1.1949	0.232149	0.0922604	0.11516	0.80115	0.423063	-0.00336167	0.0102571	-0.327742	0.743113	0.00279408	0.0111426	0.250758	0.802006
446	aparc-DKTatlas_lh_volume_lateraloccipital	0.134689	0.104199	1.29262	0.196168	0.149791	0.110226	1.35893	0.174196	0.0098737	0.00981334	1.00615	0.314364	0.00842976	0.0106632	0.790547	0.429226
447	aparc-DKTatlas_lh_volume_lateralorbitofrontal	0.125344	0.0913437	1.37222	0.17002	0.105846	0.096548	1.09631	0.272969	0.00394031	0.00858971	0.458725	0.64644	0.00183423	0.0093382	0.196422	0.844284
448	aparc-DKTatlas_lh_volume_lingual	0.209029	0.116447	1.79506	0.0726695	0.186455	0.123315	1.51202	0.130557	-0.00175476	0.0109664	-0.160012	0.872875	-0.00409084	0.0119285	-0.342947	0.731645
449	aparc-DKTatlas_lh_volume_medialorbitofrontal	0.0570551	0.103019	0.553832	0.579704	0.110399	0.109269	1.01035	0.312351	0.012392	0.00971235	1.2759	0.202018	0.0154664	0.0105598	1.46465	0.143047
450	aparc-DKTatlas_lh_volume_middletemporal	-0.0813842	0.0953338	-0.853676	0.393302	-0.0930296	0.101127	-0.919928	0.357631	0.00383229	0.00899918	0.425849	0.670226	0.00507836	0.00978475	0.519008	0.603766
451	aparc-DKTatlas_lh_volume_parahippocampal	0.0229661	0.124245	0.184845	0.853353	0.0820748	0.13148	0.62424	0.532484	-0.0164154	0.0117	-1.40303	0.160636	-0.0144959	0.0127215	-1.13948	0.254528
452	aparc-DKTatlas_lh_volume_paracentral	0.0592241	0.107945	0.548651	0.583255	0.0498646	0.114158	0.436802	0.662264	-0.000590432	0.0101445	-0.0582024	0.953588	0.000271204	0.0110469	0.0245502	0.980414
453	aparc-DKTatlas_lh_volume_parsopercularis	-0.00398074	0.112413	-0.0354118	0.971752	-0.0246021	0.119056	-0.206644	0.836292	0.00617411	0.0105649	0.584399	0.558963	-0.00455827	0.0115104	-0.396013	0.692103
454	aparc-DKTatlas_lh_volume_parsorbitalis	0.0487714	0.113585	0.429381	0.667654	0.0282124	0.120417	0.23429	0.814764	0.00306753	0.0106831	0.287139	0.774011	-2.41022e-06	0.0116296	-0.000207248	0.999835
455	aparc-DKTatlas_lh_volume_parstriangularis	-0.0296375	0.115942	-0.255624	0.798245	-0.0646575	0.122842	-0.526349	0.598657	-0.029191	0.0108893	-2.6807	0.00735742	-0.0320986	0.0118694	-2.70432	0.00685532
456	aparc-DKTatlas_lh_volume_pericalcarine	0.0755716	0.124186	0.608534	0.542845	0.073408	0.131938	0.556381	0.577962	-0.00253262	0.0117121	-0.216239	0.828805	-0.00483999	0.0127644	-0.379178	0.704563
457	aparc-DKTatlas_lh_volume_postcentral	0.170458	0.101013	1.68748	0.091537	0.15682	0.107355	1.46076	0.144111	0.00780197	0.00954797	0.817133	0.41387	0.0100636	0.0103827	0.969273	0.332431
458	aparc-DKTatlas_lh_volume_posteriorcingulate	-0.00657585	0.109009	-0.0603236	0.951899	-0.0264153	0.115792	-0.228127	0.819552	-0.00311398	0.0102965	-0.302431	0.762329	-0.00407428	0.0112057	-0.36359	0.716171
459	aparc-DKTatlas_lh_volume_precentral	0.0885845	0.0992894	0.892185	0.372312	0.0538255	0.10461	0.514535	0.606889	-0.00246822	0.00934365	-0.26416	0.791661	0.0047173	0.0101128	0.466467	0.640891
460	aparc-DKTatlas_lh_volume_precuneus	0.158695	0.0958404	1.65583	0.0977825	0.20185	0.101502	1.98862	0.0467686	0.0137425	0.00902996	1.52188	0.128066	0.0155903	0.00982194	1.5873	0.112476
461	aparc-DKTatlas_lh_volume_rostralanteriorcingulate	0.0302399	0.104072	0.290567	0.771387	0.00529009	0.110461	0.0478911	0.961804	0.0181276	0.00980368	1.84906	0.0644745	0.0210462	0.0106723	1.97205	0.0486304
462	aparc-DKTatlas_lh_volume_rostralmiddlefrontal	0.060377	0.0966334	0.624805	0.532111	0.0909945	0.102211	0.890263	0.373345	0.0228327	0.00908654	2.51281	0.0119912	0.0200632	0.00988279	2.03012	0.0423695
463	aparc-DKTatlas_lh_volume_superiorfrontal	0.0920052	0.0898765	1.02368	0.306005	0.113233	0.0952412	1.18891	0.234502	-0.00710354	0.00845882	-0.839779	0.40105	-0.00628287	0.00921542	-0.681778	0.495395
464	aparc-DKTatlas_lh_volume_superiorparietal	-0.0561412	0.107944	-0.520097	0.603006	-0.00113584	0.114214	-0.00994483	0.992065	0.00955498	0.010143	0.942024	0.346201	0.01578	0.0110453	1.42867	0.15313
465	aparc-DKTatlas_lh_volume_superiortemporal	0.178139	0.0962193	1.85139	0.0641384	0.174638	0.102115	1.71021	0.0872556	0.0210629	0.00907185	2.32179	0.0202621	0.0219964	0.00987403	2.2277	0.0259217
466	aparc-DKTatlas_lh_volume_supramarginal	0.159212	0.101694	1.5656	0.117469	0.160206	0.107891	1.48489	0.137603	0.00199789	0.00958609	0.208416	0.834908	0.00690325	0.0104375	0.661388	0.508378
467	aparc-DKTatlas_lh_volume_transversetemporal	0.189502	0.116898	1.62109	0.105024	0.12975	0.123789	1.04816	0.294589	0.00112847	0.0110363	0.102251	0.918559	0.00849968	0.0119766	0.709689	0.477913
468	aparc-DKTatlas_lh_volume_insula	0.122951	0.0971693	1.26533	0.205777	0.0725158	0.102907	0.704671	0.48103	-0.00737027	0.00915877	-0.804722	0.420997	-0.00690849	0.00995985	-0.693634	0.487927
469	aparc-DKTatlas_rh_volume_caudalanteriorcingulate	0.153855	0.121048	1.27103	0.203744	0.122493	0.128167	0.955728	0.339232	0.00678284	0.0113933	0.595334	0.551632	0.00161697	0.0124015	0.130386	0.896264
470	aparc-DKTatlas_rh_volume_caudalmiddlefrontal	-0.0598179	0.111181	-0.538021	0.590573	-0.0572561	0.118255	-0.484174	0.628272	0.00322105	0.010492	0.307	0.758849	-0.00293728	0.0114407	-0.256739	0.797385
471	aparc-DKTatlas_rh_volume_cuneus	0.247559	0.114278	2.16628	0.0303093	0.275893	0.121392	2.27275	0.0230611	0.000320269	0.0107882	0.0296869	0.976317	0.00437883	0.011751	0.372634	0.709428
472	aparc-DKTatlas_rh_volume_entorhinal	-0.0654342	0.122357	-0.534781	0.592811	-0.0492026	0.12984	-0.378948	0.704734	0.00351443	0.0115265	0.304901	0.760447	0.00785385	0.0125609	0.625264	0.531812
473	aparc-DKTatlas_rh_volume_fusiform	0.0711618	0.101716	0.699613	0.484183	0.100008	0.107915	0.926728	0.354089	-0.0159083	0.00960745	-1.65583	0.0977833	-0.0163312	0.0104408	-1.56418	0.117806
474	aparc-DKTatlas_rh_volume_inferiorparietal	0.0167783	0.10011	0.167598	0.866902	-0.0096939	0.10627	-0.0912199	0.92732	0.0186751	0.00942641	1.98115	0.0475987	0.0174138	0.0102787	1.69416	0.0902649
475	aparc-DKTatlas_rh_volume_inferiortemporal	0.23381	0.0984916	2.3739	0.0176168	0.234539	0.10472	2.23967	0.0251329	0.0147449	0.00930123	1.58526	0.112934	0.0169083	0.0101248	1.66999	0.094951
476	aparc-DKTatlas_rh_volume_isthmuscingulate	0.159228	0.111256	1.43118	0.152404	0.161841	0.118044	1.37102	0.170398	-0.00635821	0.0105048	-0.605267	0.545014	-0.0033402	0.0114234	-0.2924	0.769986
477	aparc-DKTatlas_rh_volume_lateraloccipital	0.110139	0.103277	1.06645	0.286244	0.104309	0.109484	0.952727	0.34075	0.013217	0.00973864	1.35717	0.174754	0.0161533	0.0105929	1.52493	0.127307
478	aparc-DKTatlas_rh_volume_lateralorbitofrontal	0.174337	0.0924679	1.88538	0.0594021	0.149171	0.0976424	1.52772	0.126611	-0.00513256	0.00869461	-0.590315	0.554991	-0.00479558	0.00944878	-0.507534	0.611791
479	aparc-DKTatlas_rh_volume_lingual	0.223532	0.117175	1.90767	0.0564573	0.210172	0.124623	1.68646	0.0917369	-0.00165896	0.0110649	-0.14993	0.880823	0.001019	0.0120533	0.0845411	0.932628
480	aparc-DKTatlas_rh_volume_medialorbitofrontal	0.214945	0.103157	2.08367	0.0372111	0.219555	0.109162	2.01128	0.0443215	0.0129578	0.00970304	1.33544	0.181759	0.0152516	0.0105634	1.44382	0.148819
481	aparc-DKTatlas_rh_volume_middletemporal	0.0631578	0.0930761	0.67856	0.497429	0.0301455	0.0983483	0.306518	0.759216	-0.000582243	0.00876262	-0.0664463	0.947024	-0.00216195	0.00951764	-0.227152	0.82031
482	aparc-DKTatlas_rh_volume_parahippocampal	0.0104189	0.125259	0.0831784	0.933711	0.0381708	0.133154	0.286666	0.774373	-0.0221961	0.0118311	-1.87607	0.0606709	-0.0214022	0.0128871	-1.66075	0.0967941
483	aparc-DKTatlas_rh_volume_paracentral	-0.0669012	0.110292	-0.606581	0.54414	-0.0225856	0.117192	-0.192723	0.847179	-0.00860592	0.0104023	-0.827307	0.408081	0.000510803	0.0113401	0.0450441	0.964073
484	aparc-DKTatlas_rh_volume_parsopercularis	-0.0162672	0.113586	-0.143215	0.886123	0.00572096	0.12032	0.0475477	0.962078	-0.00285989	0.0107027	-0.267211	0.789312	-0.00360853	0.0116379	-0.310066	0.756517
485	aparc-DKTatlas_rh_volume_parsorbitalis	0.0891112	0.11601	0.768133	0.442423	0.0236818	0.123243	0.192155	0.847624	-0.016906	0.0109384	-1.54556	0.122238	-0.0170243	0.0119157	-1.42873	0.153111
486	aparc-DKTatlas_rh_volume_parstriangularis	-0.00212846	0.115977	-0.0183524	0.985358	-0.0348402	0.122911	-0.283458	0.776831	-3.63369e-05	0.0109244	-0.00332622	0.997346	0.00564433	0.011892	0.474632	0.635059
487	aparc-DKTatlas_rh_volume_pericalcarine	0.182967	0.123286	1.48409	0.137812	0.19964	0.131304	1.52044	0.128429	0.000413997	0.011637	0.035576	0.971621	-0.00325025	0.0127023	-0.255879	0.79805
488	aparc-DKTatlas_rh_volume_postcentral	0.175331	0.105048	1.66906	0.0951315	0.206142	0.111319	1.8518	0.0640817	-0.00679352	0.00989642	-0.686462	0.492436	-0.00171001	0.0107693	-0.158786	0.873841
489	aparc-DKTatlas_rh_volume_posteriorcingulate	-0.170843	0.108675	-1.57205	0.115966	-0.179423	0.115326	-1.5558	0.119786	0.00984882	0.0102636	0.959589	0.337283	0.00751303	0.0111602	0.673199	0.500836
490	aparc-DKTatlas_rh_volume_precentral	0.0666	0.100304	0.66398	0.506716	0.0493234	0.106176	0.464543	0.642268	-0.0155756	0.0094549	-1.64736	0.099512	-0.0103634	0.0102798	-1.00813	0.313414
491	aparc-DKTatlas_rh_volume_precuneus	0.00105495	0.0932833	0.0113091	0.990977	0.0274341	0.0992984	0.27628	0.782339	0.000148095	0.00879827	0.0168323	0.986571	0.00576416	0.00960405	0.60018	0.548399
492	aparc-DKTatlas_rh_volume_rostralanteriorcingulate	-0.103993	0.114987	-0.904394	0.365805	-0.107965	0.121782	-0.886548	0.375342	0.0157323	0.0108255	1.45326	0.146178	0.00982285	0.0117738	0.834297	0.404132
493	aparc-DKTatlas_rh_volume_rostralmiddlefrontal	0.0769392	0.0993574	0.774368	0.438729	0.0846859	0.105427	0.803264	0.42184	0.0337641	0.00936669	3.60469	0.000313864	0.0358147	0.0101888	3.51512	0.000441389
494	aparc-DKTatlas_rh_volume_superiorfrontal	0.00823024	0.0878217	0.0937153	0.925337	0.0430815	0.0933607	0.461452	0.644484	-0.00704655	0.00828324	-0.8507	0.394954	-0.00369378	0.00903912	-0.408644	0.682809
[truncated: 1,634 more rows]

## Sheet: 1c) Males
Source data 1 Associations between brain imaging phenotypes and gout/serum urate (males)			GOUT VS. CONTROLS								SERUM URATE (ASYMPTOMATIC)
[truncated: 2,130 more rows]

[truncated: 2 more sheets: 2, 3]
